# Supplementary material for: TRPV4 is a Prognostic Biomarker that Correlates with the Immunosuppressive Microenvironment and Chemoresistance of Anti-Cancer Drugs
Source: Front Mol Biosci. 2021 Jun 28;8:690500. doi: 10.3389/fmolb.2021.690500 (PMC8273915; doi:10.3389/fmolb.2021.690500)
Supplement: Supplementary file 2 [file DataSheet1.CSV]

correlation	pvalue	type	label
0.222674964	6.49E-10	Venetoclax	positive
0.212376196	3.79E-09	Vorinostat	positive
0.212119457	4.90E-09	MK-8776	positive
0.209623124	8.18E-09	AT13148	positive
0.204082779	1.82E-08	Temozolomide	positive
0.203651814	1.32E-08	Cisplatin	positive
0.199518416	3.29E-08	Nilotinib	positive
0.197565563	5.20E-08	Navitoclax	positive
0.195826366	1.04E-07	PCI-34051	positive
0.190403821	0.19487908	RO-3306	non-significant
0.190371721	1.55E-07	MIRA-1	positive
0.189807621	1.83E-07	AMG-319	positive
0.189474078	2.70E-07	Podophyllotoxin bromide	positive
0.187253222	2.44E-07	I-BRD9	positive
0.186879366	3.54E-07	Entinostat	positive
0.185056638	3.92E-07	VE821	positive
0.184514984	6.19E-07	Vincristine	positive
0.183292261	6.61E-07	Elephantin	positive
0.182270534	6.76E-07	Crizotinib	positive
0.180703603	6.64E-07	Foretinib	positive
0.180538	9.76E-07	BMS-345541	positive
0.180024967	6.50E-07	Sorafenib	positive
0.178908146	8.59E-07	Vinblastine	positive
0.178307069	1.33E-06	Niraparib	positive
0.178167461	3.68E-07	Camptothecin	positive
0.177643232	9.95E-07	YK-4-279	positive
0.176453233	1.81E-06	AZ960	positive
0.175879338	9.68E-07	MK-1775	positive
0.173772204	1.74E-06	Savolitinib	positive
0.17329766	2.60E-06	Alisertib	positive
0.173263704	2.65E-06	Carmustine	positive
0.172253137	3.04E-06	PRIMA-1MET	positive
0.170427876	1.24E-06	Linsitinib	positive
0.170411252	2.60E-06	Wee1 Inhibitor	positive
0.169778505	2.71E-06	PD173074	positive
0.168204815	1.77E-06	EPZ5676	positive
0.166874952	4.53E-06	Pyridostatin	positive
0.166031514	4.92E-06	Cytarabine	positive
0.16584437	7.06E-06	AGI-6780	positive
0.165435877	5.56E-06	Vinorelbine	positive
0.164819955	4.53E-06	Palbociclib	positive
0.16363353	9.50E-06	AZD1208	positive
0.162746701	7.70E-06	Cyclophosphamide	positive
0.162591081	1.07E-05	Teniposide	positive
0.16248857	6.10E-06	MK-2206	positive
0.161222073	1.27E-05	Ruxolitinib	positive
0.160122526	1.48E-05	Nelarabine	positive
0.159410354	3.90E-10	Oxaliplatin	positive
0.159282991	1.71E-05	AZD5991	positive
0.158865937	1.75E-05	Sabutoclax	positive
0.158368551	1.44E-05	LJI308	positive
0.156573088	2.26E-05	JAK_8517	positive
0.156188179	2.37E-05	Leflunomide	positive
0.155609968	1.01E-05	Irinotecan	positive
0.154515997	2.16E-05	MIM1	positive
0.153068022	3.49E-05	GSK343	positive
0.152959974	2.76E-05	Talazoparib	positive
0.152725046	3.78E-05	Eg5_9814	positive
0.152602821	0.00285939	Daporinad	positive
0.151510707	3.17E-05	ABT737	positive
0.149396543	4.05E-05	BPD-00008900	positive
0.149292761	4.10E-05	AGI-5198	positive
0.149081815	5.52E-05	Zoledronate	positive
0.14792047	6.31E-05	Mitoxantrone	positive
0.147542765	4.82E-05	Gemcitabine	positive
0.147459012	6.66E-05	CZC24832	positive
0.14634156	3.33E-05	EPZ004777	positive
0.145639576	6.32E-05	GSK2578215A	positive
0.144884965	5.52E-05	Nutlin-3a (-)	positive
0.144566209	7.75E-05	GSK591	positive
0.144483946	9.35E-05	ML323	positive
0.142590377	9.01E-05	Epirubicin	positive
0.142244809	9.68E-05	BIBR-1532	positive
0.141894804	9.76E-05	Buparlisib	positive
0.141558298	0.00013116	I-BET-762	positive
0.140210819	0.000118169	P22077	positive
0.140071104	0.00015452	IWP-2	positive
0.139926183	0.342844148	GSK269962A	non-significant
0.139704693	0.000159172	Gallibiscoquinazole	positive
0.13794368	0.000136273	AZD7762	positive
0.136953015	0.000161847	Paclitaxel	positive
0.135671407	0.000188439	Dabrafenib	positive
0.133835174	0.000301889	IGF1R_3801	positive
0.133631409	0.000244877	NVP-ADW742	positive
0.130780845	0.000410994	Picolinici-acid	positive
0.130594788	0.000418946	Topotecan	positive
0.130087325	0.00044137	KRAS (G12C) Inhibitor-12	positive
0.12893382	0.000496565	PFI3	positive
0.128788084	1.03E-06	Docetaxel	positive
0.127501424	0.000468938	Telomerase Inhibitor IX	positive
0.127035063	0.000492137	AZD6738	positive
0.123861641	0.000831171	PAK_5339	positive
0.122395287	0.000951068	Fludarabine	positive
0.121139327	0.247398627	SB216763	non-significant
0.120574642	0.000944932	AZD5363	positive
0.120050063	0.000667646	LGK974	positive
0.1184935	0.001212737	AZ6102	positive
0.118167427	0.001435387	RVX-208	positive
0.117368178	0.432049174	AZD6482	non-significant
0.116988651	0.001590712	VE-822	positive
0.115146262	0.001608098	Afuresertib	positive
0.11448657	0.001196525	GSK1904529A	positive
0.114409326	0.001171885	5-Fluorouracil	positive
0.113356363	0.001773012	Olaparib	positive
0.112715992	1.32E-05	Fulvestrant	positive
0.111126779	0.002732755	AZD5153	positive
0.109907426	0.002718631	Rapamycin	positive
0.109484176	0.00313903	Sinularin	positive
0.108365104	0.003462169	PRT062607	positive
0.107640694	0.003687158	AZD5438	positive
0.105650481	0.004375202	Wnt-C59	positive
0.105234463	0.004532936	OTX015	positive
0.10519041	0.004577968	CDK9_5576	positive
0.102413029	0.005745434	Mirin	positive
0.10008799	0.006115818	BDP-00009066	positive
0.099662866	0.006337211	Ipatasertib	positive
0.098780537	0.007860971	IAP_5620	positive
0.097628983	0.007340731	Tamoxifen	positive
0.097108139	0.009173912	GSK2606414	positive
0.097077224	0.008908285	CDK9_5038	positive
0.096944142	0.000193332	Uprosertib	positive
0.096630641	0.009180296	IRAK4_4710	positive
0.096339106	0.009443322	LCL161	positive
0.095034647	0.01045916	TAF1_5496	positive
0.093578224	0.010498927	Pevonedistat	positive
0.0935736	0.52699597	PF-4708671	non-significant
0.090808079	0.012911147	GDC0810	positive
0.089499268	0.014276434	WEHI-539	positive
0.089431954	0.015936419	JAK1_8709	positive
0.083188908	0.022795313	UMI-77	positive
0.082898133	0.022909984	AZD4547	positive
0.081125108	0.028837317	Obatoclax Mesylate	positive
0.079102233	0.030415558	Dactolisib	positive
0.078991606	0.03345601	Dinaciclib	positive
0.078738938	0.029011053	Staurosporine	positive
0.076123233	0.040312201	MN-64	positive
0.076089531	0.037347142	Cediranib	positive
0.074712128	0.040401212	Bortezomib	positive
0.074345889	0.004438675	Dactinomycin	positive
0.072941447	0.051387091	AZD5582	non-significant
0.072884589	0.049639433	AZD2014	positive
0.066631559	0.068372551	BMS-536924	non-significant
0.065482717	0.069541486	MG-132	non-significant
0.065040106	0.080312038	ULK1_4989	non-significant
0.064094866	0.084384147	LY2109761	non-significant
0.062272171	0.016036176	Ulixertinib	positive
0.06097056	0.100691393	OF-1	non-significant
0.060890541	0.085028292	Luminespib	non-significant
0.060081449	0.105763976	AZD1332	non-significant
0.055345284	0.136272313	Entospletinib	non-significant
0.055058655	0.119467018	Alpelisib	non-significant
0.054592691	0.13190412	Pictilisib	non-significant
0.0525882	0.156923479	WZ4003	non-significant
0.045537117	0.197939529	Afatinib	non-significant
0.044948219	0.226422156	XAV939	non-significant
0.041539479	0.256191764	Sepantronium bromide	non-significant
0.04095536	0.264871633	VX-11e	non-significant
0.040214004	0.272011781	WIKI4	non-significant
0.038494326	0.300294197	VSP34_8731	non-significant
0.02929576	0.431237861	Dihydrorotenone	non-significant
0.024413142	0.492125414	PLX-4720	non-significant
0.022361862	0.527403327	Taselisib	non-significant
0.017809816	0.629765976	GNE-317	non-significant
0.011963656	0.74759707	ERK_2440	non-significant
0.007898703	0.829133553	AZD8186	non-significant
0.00786309	0.958165499	NU7441	non-significant
0.002353855	0.948721415	Gefitinib	non-significant
0.000568745	0.987535652	AZD3759	non-significant
-0.002958405	0.933376038	PD0325901	non-significant
-0.00622449	0.966142362	Axitinib	non-significant
-0.009369167	0.797296634	Lapatinib	non-significant
-0.012713686	0.73236141	ERK_6604	non-significant
-0.016306291	0.655920434	Osimertinib	non-significant
-0.02171148	0.559177694	Acetalax	non-significant
-0.025909039	0.487000269	Ibrutinib	non-significant
-0.027274626	0.795235691	AZD8055	non-significant
-0.028757602	0.439119572	Selumetinib	non-significant
-0.033734197	0.823875545	Doramapimod	non-significant
-0.033760351	0.356179952	Erlotinib	non-significant
-0.048849327	0.741616178	Tozasertib	non-significant
-0.055813953	0.718959043	BMS-754807	non-significant
-0.058630451	0.097488688	SCH772984	non-significant
-0.067183164	0.653655547	JQ1	non-significant
-0.071320017	0.630012731	KU-55933	non-significant
-0.072032619	0.646214197	BI-2536	non-significant
-0.078684854	0.030411766	Dasatinib	negtive
-0.078965814	0.202644933	OSI-027	non-significant
-0.081011142	0.02193303	Sapitinib	negtive
-0.082745838	0.021916019	Trametinib	negtive
-0.087072155	0.560587139	ZM447439	non-significant
-0.197409806	0.188497956	Ribociclib	non-significant
-0.225296443	0.136747963	SB505124	non-significant
