# Supplementary material for: TRPV4 is a Prognostic Biomarker that Correlates with the Immunosuppressive Microenvironment and Chemoresistance of Anti-Cancer Drugs
Source: Front Mol Biosci. 2021 Jun 28;8:690500. doi: 10.3389/fmolb.2021.690500 (PMC8273915; doi:10.3389/fmolb.2021.690500)
Supplement: Supplementary file 3 [file DataSheet2.xlsx]

## Sheet: ACC
symbol	correlation	pvalue
OR4F5	NA	NA
SAMD11	0.279031	0.0139923
NOC2L	0.42374	0.000122997
KLHL17	0.33551	0.00285521
PLEKHN1	0.335075	0.00289376
PERM1	0.401256	0.000298429
HES4	0.563256	9.67118e-08
ISG15	0.317211	0.00493912
AGRN	0.722644	1.1756e-13
RNF223	0.366576	0.00104169
C1orf159	0.333943	0.00299631
TTLL10	0.20915	0.0679233
TNFRSF18	0.463935	2.14098e-05
TNFRSF4	0.319063	0.00467959
SDF4	0.474969	1.27344e-05
B3GALT6	0.426117	0.000111579
C1QTNF12	0.233898	0.0406219
UBE2J2	0.436111	7.3497e-05
SCNN1D	0.201385	0.0790393
ACAP3	0.295138	0.00916638
PUSL1	0.440491	6.09521e-05
INTS11	0.347021	0.00198826
CPTP	0.290848	0.0102829
TAS1R3	0.0601889	0.603071
DVL1	0.256907	0.0241036
MXRA8	0.499731	3.7093e-06
AURKAIP1	0.343695	0.00221046
CCNL2	0.155022	0.178232
MRPL20	0.36162	0.00123183
ANKRD65	0.31792	0.00483837
TMEM88B	NA	NA
VWA1	0.475973	1.21355e-05
ATAD3C	0.320029	0.00454911
ATAD3B	0.268881	0.0180516
ATAD3A	0.379199	0.0006714
TMEM240	0.328852	0.00349868
SSU72	0.525622	9.17275e-07
FNDC10	0.0368818	0.750143
MIB2	0.320313	0.00451138
MMP23B	0.300606	0.00789788
CDK11B	0.461276	2.42012e-05
SLC35E2B	0.36325	0.00116611
CDK11A	0.194312	0.0903848
SLC35E2A	0.290455	0.0103908
NADK	0.221774	0.0525691
GNB1	0.524067	1.00089e-06
CALML6	0.298507	0.00836522
TMEM52	-0.174153	0.129825
CFAP74	-0.00950885	0.934586
GABRD	0.242001	0.0339685
PRKCZ	0.13805	0.231186
FAAP20	0.376425	0.000740556
SKI	0.572748	5.24172e-08
MORN1	0.459456	2.63034e-05
RER1	0.258672	0.0231155
PEX10	0.294041	0.00944118
PLCH2	0.221459	0.0529149
PANK4	0.446014	4.79656e-05
HES5	0.318644	0.0047372
TNFRSF14	0.165133	0.151226
PRXL2B	0.376201	0.000746414
MMEL1	0.327713	0.00362075
TTC34	0.308674	0.00630766
ACTRT2	0.0226098	0.845252
PRDM16	0.33721	0.00270889
ARHGEF16	0.411298	0.000202419
MEGF6	0.53488	5.40864e-07
TPRG1L	0.502691	3.17982e-06
WRAP73	0.455968	3.08161e-05
TP73	0.234697	0.039921
CCDC27	-0.00169987	0.988294
SMIM1	0.109056	0.345103
LRRC47	0.425551	0.000114206
CEP104	0.241459	0.0343832
DFFB	0.346589	0.00201595
C1orf174	0.475417	1.24638e-05
AJAP1	0.118681	0.303939
NPHP4	0.390843	0.000440698
KCNAB2	0.469516	1.64992e-05
CHD5	-0.216337	0.0587917
RPL22	0.447691	4.45625e-05
RNF207	0.165686	0.149844
ICMT	0.23575	0.0390125
HES3	0.010541	0.927504
GPR153	0.431308	8.9973e-05
ACOT7	0.315366	0.0052104
HES2	0.381826	0.00061139
ESPN	0.237125	0.0378529
TNFRSF25	0.301052	0.00780152
PLEKHG5	0.433241	8.29669e-05
NOL9	0.496936	4.28421e-06
TAS1R1	-0.191203	0.095761
ZBTB48	0.200529	0.0803492
KLHL21	0.357573	0.00140983
PHF13	0.415222	0.000173348
THAP3	0.252046	0.0270116
DNAJC11	0.360163	0.00129344
CAMTA1	0.272315	0.0165778
VAMP3	0.479989	9.99346e-06
PER3	0.0872806	0.45037
UTS2	0.209572	0.067358
TNFRSF9	0.220395	0.0540946
PARK7	0.257248	0.0239096
ERRFI1	0.395981	0.000364159
SLC45A1	0.306749	0.00665896
RERE	0.28341	0.0125011
ENO1	0.396774	0.000353504
CA6	0.0427987	0.711693
SLC2A7	0.222817	0.0514394
SLC2A5	0.36219	0.00120847
GPR157	0.290539	0.0103677
H6PD	0.414508	0.000178337
SPSB1	0.526112	8.92344e-07
SLC25A33	0.332105	0.00316972
TMEM201	0.318392	0.00477224
PIK3CD	0.656352	9.14445e-11
CLSTN1	0.397672	0.000341775
CTNNBIP1	0.391618	0.000428287
LZIC	0.505103	2.80194e-06
NMNAT1	0.467245	1.83545e-05
RBP7	0.195615	0.088204
UBE4B	0.397459	0.000344525
KIF1B	0.2695	0.0177782
PGD	0.468411	1.73789e-05
CENPS-CORT	0.236117	0.0387005
CENPS	0.514011	1.74102e-06
CORT	0.161429	0.160741
DFFA	0.518941	1.33015e-06
PEX14	0.404656	0.000262032
CASZ1	0.201882	0.0782872
C1orf127	0.332074	0.00317271
TARDBP	0.45899	2.6868e-05
AL109811.3	0.11193	0.332464
MASP2	0.353755	0.00159872
SRM	0.405495	0.000253705
EXOSC10	0.526501	8.72988e-07
MTOR	0.41461	0.000177614
ANGPTL7	0.138353	0.230154
UBIAD1	0.454085	3.35417e-05
DISP3	0.074598	0.519065
FBXO2	0.0707863	0.540699
FBXO44	0.40069	0.00030492
FBXO6	0.396864	0.000352311
MAD2L2	0.537633	4.60803e-07
DRAXIN	0.513297	1.80957e-06
AGTRAP	0.602731	6.62817e-09
C1orf167	-0.0175828	0.879363
MTHFR	0.362318	0.00120327
CLCN6	0.251476	0.0273712
NPPA	0.133577	0.246798
NPPB	-0.142319	0.216936
KIAA2013	0.529604	7.32262e-07
PLOD1	0.449284	4.15386e-05
MFN2	0.467415	1.82097e-05
MIIP	0.409238	0.000219414
TNFRSF8	0.338512	0.00260143
TNFRSF1B	0.5297	7.2825e-07
VPS13D	0.415362	0.00017239
DHRS3	0.504911	2.8304e-06
AADACL4	0.237842	0.0372596
AADACL3	NA	NA
C1orf158	0.279035	0.0139909
PRAMEF12	-0.0900845	0.435894
PRAMEF1	0.0718995	0.534335
PRAMEF11	-0.0883319	0.444911
HNRNPCL1	0.0802203	0.487974
PRAMEF2	0.229921	0.0442639
PRAMEF4	0.0800935	0.488664
PRAMEF10	-0.0883319	0.444911
PRAMEF7	-0.0595906	0.606685
PRAMEF6	0.019902	0.863595
PRAMEF27	-0.109483	0.343206
HNRNPCL3	NA	NA
PRAMEF25	0.142336	0.216881
HNRNPCL2	-0.0765028	0.50842
PRAMEF26	NA	NA
HNRNPCL4	-0.116692	0.312172
PRAMEF9	-0.0198326	0.864066
PRAMEF13	NA	NA
PRAMEF18	-0.0520838	0.652809
PRAMEF5	-0.0883319	0.444911
PRAMEF8	0.114404	0.321819
PRAMEF33	0.0226098	0.845252
PRAMEF15	0.0103865	0.928563
PRAMEF14	-0.0581145	0.615642
PRAMEF19	0.0461737	0.690071
PRAMEF17	-0.0865109	0.454389
PRAMEF20	-0.0781167	0.49949
LRRC38	-0.127433	0.269401
PDPN	0.152046	0.186814
PRDM2	0.403199	0.000277098
KAZN	-0.147756	0.199702
TMEM51	0.354652	0.00155244
FHAD1	0.0081865	0.943666
EFHD2	0.0888544	0.442212
CTRC	0.0413166	0.721261
CELA2A	-0.0487322	0.673843
CELA2B	0.000532997	0.996329
CASP9	0.0849679	0.462507
DNAJC16	0.358066	0.00138697
AGMAT	0.376108	0.000748856
DDI2	0.368774	0.000966202
RSC1A1	0.0285989	0.804985
PLEKHM2	0.480975	9.52486e-06
SLC25A34	0.0501121	0.665151
TMEM82	0.10028	0.385532
FBLIM1	0.379717	0.000659168
UQCRHL	0.395691	0.000368143
SPEN	0.412417	0.000193703
ZBTB17	0.304539	0.00708352
SRARP	0.0327502	0.777363
HSPB7	-0.156174	0.17499
CLCNKA	-0.294762	0.00925967
CLCNKB	-0.0397791	0.731232
FAM131C	-0.0975407	0.398708
EPHA2	0.646401	2.15861e-10
ARHGEF19	0.071659	0.535707
CPLANE2	0.367781	0.000999655
FBXO42	0.428701	0.000100288
SZRD1	0.365521	0.00107979
SPATA21	-0.0572882	0.62068
NECAP2	0.446938	4.60603e-05
NBPF1	-0.0122854	0.915547
CROCC	0.28126	0.0132152
MFAP2	0.316115	0.0050987
ATP13A2	0.377644	0.00070942
SDHB	0.41492	0.000175442
PADI2	0.10194	0.377676
PADI1	0.0135152	0.907129
PADI3	0.148601	0.197116
PADI4	0.207311	0.0704352
PADI6	0.0240986	0.835201
RCC2	0.392743	0.000410824
ARHGEF10L	0.440759	6.02531e-05
ACTL8	-0.0298789	0.796441
IGSF21	0.252189	0.0269217
KLHDC7A	0.161131	0.161525
PAX7	-0.0940802	0.415728
TAS1R2	-0.0711977	0.538343
ALDH4A1	0.0657405	0.570001
IFFO2	0.076888	0.506282
UBR4	0.335695	0.002839
EMC1	0.48426	8.10668e-06
MRTO4	0.412435	0.000193565
AKR7A3	0.000839429	0.994219
AKR7A2	0.433949	8.05317e-05
SLC66A1	0.154617	0.179384
CAPZB	0.455639	3.12761e-05
MICOS10	0.422739	0.000128119
NBL1	0.514373	1.70717e-06
MICOS10-NBL1	0.497715	4.11602e-06
HTR6	0.10765	0.351395
TMCO4	0.16444	0.152974
RNF186	-0.045928	0.691637
OTUD3	0.0653186	0.572484
PLA2G2E	-0.0140121	0.90373
PLA2G2A	0.0649806	0.574477
PLA2G5	0.236352	0.0385013
PLA2G2D	0.488326	6.62513e-06
PLA2G2F	0.0525009	0.650209
PLA2G2C	0.183022	0.111107
UBXN10	0.105432	0.361466
VWA5B1	-0.128981	0.263581
CAMK2N1	0.0270085	0.815634
MUL1	0.422122	0.000131371
FAM43B	-0.19623	0.0871886
CDA	0.337552	0.00268033
PINK1	0.162987	0.156688
DDOST	0.391603	0.000428511
KIF17	0.0384327	0.740001
SH2D5	0.202086	0.0779803
HP1BP3	0.381833	0.000611241
EIF4G3	0.273416	0.0161278
ECE1	0.22924	0.044914
NBPF3	0.0771856	0.504632
ALPL	0.0453486	0.695335
RAP1GAP	-0.144407	0.210199
USP48	0.265544	0.0195907
LDLRAD2	-0.0907529	0.432483
HSPG2	0.327232	0.0036735
CELA3B	-3.45709e-05	0.999762
CELA3A	-0.060312	0.602329
CDC42	0.390861	0.000440412
WNT4	-0.0215164	0.85265
ZBTB40	0.145729	0.206011
EPHA8	-0.0207189	0.858053
C1QA	0.529296	7.45177e-07
C1QC	0.545116	2.96025e-07
C1QB	0.535559	5.19973e-07
EPHB2	0.0790514	0.494355
LACTBL1	-0.0787501	0.496007
TEX46	-0.116462	0.313134
KDM1A	0.410268	0.000210764
LUZP1	0.466123	1.93412e-05
HTR1D	0.209896	0.0669259
HNRNPR	0.380301	0.000645615
ZNF436	0.15459	0.179459
TCEA3	0.0353781	0.760016
ASAP3	0.0271893	0.814422
E2F2	0.244979	0.0317646
ID3	0.507491	2.46957e-06
RPL11	0.483512	8.41097e-06
ELOA	0.418204	0.000153886
PITHD1	0.338105	0.00263461
LYPLA2	0.40512	0.000257391
GALE	0.238341	0.0368511
HMGCL	0.427749	0.000104317
FUCA1	0.599956	8.0985e-09
CNR2	0.317497	0.00489826
PNRC2	0.316652	0.00501991
SRSF10	0.245343	0.0315039
MYOM3	0.272309	0.0165802
IL22RA1	0.119194	0.301837
IFNLR1	-0.108561	0.347308
GRHL3	0.198308	0.0838268
STPG1	0.357273	0.00142391
NIPAL3	0.253331	0.0262151
RCAN3	0.529467	7.37972e-07
NCMAP	0.359601	0.00131792
SRRM1	0.365364	0.00108556
CLIC4	0.566533	7.84494e-08
RUNX3	0.610155	3.84104e-09
SYF2	0.483769	8.30541e-06
RSRP1	0.0331987	0.774394
RHD	0.22249	0.0517914
TMEM50A	0.2387	0.0365598
RHCE	0.238498	0.0367234
MACO1	0.146156	0.20467
LDLRAP1	0.222701	0.0515644
MAN1C1	0.0722473	0.532355
SELENON	0.529538	7.34988e-07
AL020996.2	-0.12217	0.28984
MTFR1L	-0.0195974	0.865663
AUNIP	0.143515	0.213058
PAQR7	0.208307	0.0690655
STMN1	0.293366	0.00961398
PAFAH2	0.229917	0.0442671
EXTL1	-0.0640587	0.579929
SLC30A2	0.10073	0.383392
TRIM63	0.190202	0.0975434
PDIK1L	0.311097	0.00588886
FAM110D	0.418671	0.000151028
AL391650.1	-0.0699457	0.545529
ZNF593	0.377067	0.000724001
CNKSR1	0.3816	0.000616354
CATSPER4	0.0611672	0.597183
CEP85	0.347024	0.00198803
SH3BGRL3	0.369069	0.000956458
UBXN11	0.409664	0.000215803
CD52	0.496324	4.42077e-06
CRYBG2	0.248044	0.0296236
ZNF683	0.292853	0.00974706
LIN28A	-2.87314e-05	0.999802
DHDDS	0.245391	0.0314699
HMGN2	0.489547	6.23248e-06
RPS6KA1	0.334108	0.00298112
ARID1A	0.357183	0.00142817
PIGV	0.383563	0.000574449
ZDHHC18	0.456776	2.971e-05
SFN	0.38468	0.000551764
GPN2	0.383136	0.000583334
GPATCH3	0.339335	0.00253551
NUDC	0.241907	0.0340399
NR0B2	-0.122976	0.286645
KDF1	0.220044	0.054488
TRNP1	0.16976	0.139941
TENT5B	0.206524	0.0715331
SLC9A1	0.18515	0.106943
WDTC1	0.189857	0.0981637
TMEM222	0.405954	0.000249251
SYTL1	0.54496	2.98801e-07
MAP3K6	0.087118	0.451217
FCN3	0.201683	0.0785887
CD164L2	0.187384	0.102703
GPR3	0.109546	0.342926
WASF2	0.448679	4.26643e-05
AHDC1	0.0817566	0.479653
FGR	0.420759	0.000138832
IFI6	0.0885114	0.443983
FAM76A	0.358445	0.00136965
STX12	0.300391	0.00794462
PPP1R8	0.45627	3.03979e-05
THEMIS2	0.630119	8.23973e-10
RPA2	0.393485	0.00039967
SMPDL3B	0.372951	0.000836276
XKR8	0.390574	0.000445078
EYA3	0.431545	8.90841e-05
PTAFR	0.483107	8.58043e-06
DNAJC8	0.47874	1.06186e-05
ATP5IF1	0.154404	0.17999
SESN2	0.398572	0.000330378
MED18	0.407309	0.000236519
PHACTR4	0.326507	0.00375427
RCC1	0.367131	0.00102212
TRNAU1AP	0.602599	6.69184e-09
TAF12	0.534891	5.40511e-07
RAB42	0.498778	3.89652e-06
GMEB1	0.458455	2.75313e-05
YTHDF2	0.398997	0.000325123
OPRD1	0.313276	0.00553327
EPB41	0.292045	0.00996002
TMEM200B	0.285394	0.0118722
SRSF4	0.403609	0.000272783
MECR	0.400246	0.000310103
PTPRU	0.310563	0.00597902
MATN1	0.122253	0.28951
LAPTM5	0.456206	3.04869e-05
SDC3	-0.069348	0.548976
PUM1	0.348903	0.00187158
NKAIN1	0.075015	0.516725
SNRNP40	0.628263	9.55152e-10
ZCCHC17	0.446204	4.75683e-05
FABP3	-0.109707	0.342214
SERINC2	0.332673	0.00311517
TINAGL1	0.37282	0.000840098
HCRTR1	0.170981	0.137071
PEF1	0.482063	9.03108e-06
COL16A1	0.391062	0.000437158
ADGRB2	0.159264	0.166504
SPOCD1	0.376469	0.000739423
PTP4A2	0.510117	2.1471e-06
KHDRBS1	0.48272	8.74507e-06
TMEM39B	0.584507	2.38817e-08
KPNA6	0.436233	7.31151e-05
TXLNA	0.438418	6.66178e-05
CCDC28B	0.0112634	0.92255
IQCC	0.453412	3.45685e-05
DCDC2B	0.209784	0.0670746
TMEM234	0.402632	0.000283172
EIF3I	0.45238	3.6201e-05
FAM167B	0.459837	2.58502e-05
LCK	0.635842	5.19171e-10
HDAC1	0.295889	0.0089821
MARCKSL1	0.272666	0.0164332
TSSK3	0.20113	0.0794288
FAM229A	0.192734	0.0930826
BSDC1	0.278381	0.0142264
AL033529.1	0.0357671	0.757458
ZBTB8B	-0.0433534	0.708123
ZBTB8A	0.327734	0.00361849
ZBTB8OS	0.364406	0.0011214
RBBP4	0.342755	0.00227722
SYNC	0.232586	0.0417949
KIAA1522	0.0473954	0.682304
YARS1	0.333968	0.00299396
S100PBP	0.450868	3.87232e-05
FNDC5	0.206319	0.0718209
HPCA	0.320615	0.0044715
TMEM54	0.519926	1.25986e-06
RNF19B	0.522971	1.06403e-06
AK2	0.402095	0.000289042
AZIN2	0.432207	8.66495e-05
TRIM62	0.343588	0.002218
ZNF362	0.464561	2.07982e-05
A3GALT2	0.106029	0.358737
PHC2	0.427141	0.00010697
ZSCAN20	0.430882	9.15871e-05
CSMD2	0.00725626	0.950059
HMGB4	0.0803663	0.48718
C1orf94	0.090667	0.43292
SMIM12	0.434105	8.00043e-05
GJB5	0.290554	0.0103635
GJB4	0.123755	0.28358
GJB3	0.251188	0.0275543
GJA4	0.544011	3.16219e-07
DLGAP3	-0.026477	0.819199
AC114490.2	0.363454	0.00115807
TMEM35B	0.572058	5.48415e-08
ZMYM6	0.148333	0.197932
ZMYM1	0.451336	3.79245e-05
SFPQ	0.292763	0.00977045
ZMYM4	0.385201	0.000541466
KIAA0319L	0.380795	0.000634333
NCDN	0.41775	0.000156714
TFAP2E	0.244345	0.0322238
PSMB2	0.510969	2.05132e-06
C1orf216	0.55284	1.85341e-07
CLSPN	0.344922	0.00212599
AGO4	0.416941	0.000161867
AGO1	0.205904	0.0724063
AGO3	0.300817	0.00785227
TEKT2	0.0902496	0.43505
ADPRHL2	0.371819	0.000869828
COL8A2	0.420581	0.00013984
TRAPPC3	0.566163	8.0335e-08
MAP7D1	0.61491	2.68822e-09
THRAP3	0.417729	0.000156848
SH3D21	0.13765	0.232552
EVA1B	0.496079	4.47645e-06
STK40	0.425389	0.000114967
LSM10	0.493289	5.16035e-06
OSCP1	0.272636	0.0164454
MRPS15	0.19774	0.084736
CSF3R	0.426707	0.000108905
GRIK3	0.0371596	0.748323
ZC3H12A	0.303298	0.00733204
MEAF6	0.402172	0.000288193
SNIP1	0.487461	6.91753e-06
DNALI1	0.0038103	0.973764
GNL2	0.0444693	0.700961
RSPO1	0.302995	0.00739396
C1orf109	0.357606	0.00140831
CDCA8	0.16469	0.152343
EPHA10	0.0905155	0.433693
MANEAL	-0.0147424	0.898739
YRDC	0.32731	0.0036649
C1orf122	0.230752	0.0434815
MTF1	0.382276	0.000601614
INPP5B	0.412018	0.000196772
SF3A3	0.512692	1.86967e-06
FHL3	0.443427	5.36898e-05
UTP11	0.356249	0.00147294
POU3F1	0.0622376	0.590769
RRAGC	0.422385	0.000129976
MYCBP	0.30329	0.0073336
AL139260.3	0.0135924	0.9066
GJA9	-0.0152391	0.895346
RHBDL2	0.224018	0.0501641
AKIRIN1	0.385989	0.000526233
NDUFS5	-0.11441	0.321793
MACF1	0.406137	0.000247495
BMP8A	0.321224	0.00439213
PABPC4	0.183204	0.110747
HEYL	0.355531	0.00150823
NT5C1A	0.00899962	0.938082
HPCAL4	0.0446106	0.700056
PPIE	0.443011	5.46676e-05
BMP8B	0.351846	0.00170149
OXCT2	0.137253	0.233916
TRIT1	0.430557	9.28376e-05
MYCL	0.466685	1.88413e-05
MFSD2A	0.502189	3.26442e-06
CAP1	0.565353	8.46125e-08
PPT1	0.401442	0.000296324
RLF	0.274906	0.0155354
TMCO2	0.0609681	0.598379
ZMPSTE24	0.234588	0.040016
COL9A2	-0.133759	0.246149
SMAP2	0.442763	5.52584e-05
ZFP69B	0.197739	0.0847372
ZFP69	0.258817	0.0230357
EXO5	0.356763	0.00144815
ZNF684	0.0633329	0.584239
RIMS3	0.0737349	0.523925
NFYC	0.217162	0.0578113
KCNQ4	0.308996	0.00625052
CITED4	0.0846534	0.464171
CTPS1	0.359073	0.00134133
SLFNL1	0.199889	0.0813389
SCMH1	0.21806	0.0567581
FOXO6	-0.0257446	0.824119
EDN2	0.111928	0.332473
HIVEP3	0.0145454	0.900084
GUCA2B	0.0937783	0.417232
GUCA2A	0.0902687	0.434953
FOXJ3	0.397505	0.000343932
RIMKLA	-0.0138997	0.904499
ZMYND12	0.208609	0.0686553
PPCS	0.280337	0.0135323
CCDC30	0.0033765	0.97675
PPIH	0.381367	0.000621513
YBX1	0.433235	8.29887e-05
CLDN19	-0.0225979	0.845332
P3H1	0.255765	0.0247612
C1orf50	0.244968	0.0317724
TMEM269	-0.0466111	0.687287
SVBP	0.309798	0.00611018
ERMAP	0.434971	7.71323e-05
ZNF691	0.414039	0.000181682
SLC2A1	0.130653	0.257388
FAM183A	-0.0579829	0.616443
EBNA1BP2	0.466951	1.86083e-05
CFAP57	-0.0254881	0.825844
TMEM125	0.435719	7.47288e-05
C1orf210	0.376799	0.000730875
TIE1	0.414228	0.000180325
MPL	0.19409	0.0907598
CDC20	0.179637	0.117988
ELOVL1	0.260039	0.022374
MED8	0.389543	0.000462268
SZT2	0.333983	0.00299266
HYI	0.279998	0.0136504
PTPRF	0.147682	0.199932
KDM4A	0.36203	0.00121499
ST3GAL3	0.238207	0.0369605
ARTN	0.0807992	0.484829
IPO13	0.11355	0.325468
DPH2	0.312572	0.00564601
ATP6V0B	0.26634	0.0192139
B4GALT2	0.344869	0.00212959
CCDC24	0.0419945	0.716879
SLC6A9	0.10817	0.34906
KLF17	0.0183911	0.873862
DMAP1	0.0643162	0.578404
ERI3	0.468476	1.73261e-05
RNF220	0.457399	2.88832e-05
TMEM53	0.178819	0.1197
ARMH1	0.347529	0.00195613
KIF2C	0.190014	0.0978822
RPS8	0.27895	0.0140212
BEST4	-0.00370342	0.974499
PLK3	0.396471	0.000357545
TCTEX1D4	0.0745802	0.519165
BTBD19	0.016922	0.883865
PTCH2	0.0828437	0.473811
EIF2B3	0.399794	0.000315464
HECTD3	0.284259	0.0122285
UROD	0.157449	0.171451
ZSWIM5	0.0915496	0.428437
HPDL	0.283079	0.0126087
MUTYH	0.296622	0.0088055
TOE1	0.364574	0.00111504
TESK2	0.333694	0.00301929
CCDC163	0.0597768	0.60556
MMACHC	0.3478	0.00193917
PRDX1	0.463689	2.16548e-05
AKR1A1	0.476225	1.19894e-05
NASP	0.308204	0.00639199
CCDC17	0.234582	0.0400213
GPBP1L1	0.521874	1.13104e-06
TMEM69	0.444871	5.04197e-05
IPP	0.292225	0.00991218
MAST2	0.325108	0.00391464
PIK3R3	0.26223	0.0212284
AL358075.4	NA	NA
TSPAN1	0.198026	0.0842766
P3R3URF	-0.0399369	0.730207
POMGNT1	0.251283	0.0274939
LURAP1	-0.0507971	0.660854
RAD54L	0.210471	0.0661642
LRRC41	0.428757	0.000100053
UQCRH	0.50973	2.19202e-06
NSUN4	0.363827	0.00114359
FAAH	-0.197448	0.0852052
DMBX1	0.00661824	0.954445
KNCN	0.0147443	0.898726
MKNK1	0.504356	2.9142e-06
MOB3C	0.589588	1.68392e-08
ATPAF1	0.186955	0.103508
TEX38	0.257697	0.0236571
EFCAB14	0.444183	5.19549e-05
CYP4B1	0.0506886	0.661533
CYP4A11	0.186588	0.1042
CYP4X1	0.442433	5.60538e-05
CYP4Z1	0.0529685	0.6473
CYP4A22	0.0695858	0.547603
PDZK1IP1	0.0457022	0.693078
TAL1	0.16875	0.142349
STIL	0.250636	0.0279088
CMPK1	0.427714	0.00010447
FOXE3	0.0815173	0.480943
FOXD2	0.405737	0.000251349
TRABD2B	-0.0213572	0.853728
SLC5A9	0.162306	0.158449
SPATA6	0.147916	0.199211
AGBL4	-0.146485	0.203641
BEND5	-0.273474	0.0161042
ELAVL4	0.179264	0.118767
DMRTA2	0.122189	0.289763
FAF1	0.345794	0.00206778
CDKN2C	0.135271	0.240803
C1orf185	0.142265	0.217115
RNF11	0.349851	0.00181521
TTC39A	0.220709	0.0537436
EPS15	0.334003	0.0029908
OSBPL9	0.497011	4.26774e-06
NRDC	0.147715	0.199828
RAB3B	-0.0530663	0.646693
TXNDC12	0.185974	0.105365
KTI12	0.407583	0.000234013
BTF3L4	0.152595	0.185208
ZFYVE9	0.36167	0.00122976
CC2D1B	0.366863	0.00103153
ORC1	0.291859	0.0100096
PRPF38A	0.448372	4.32451e-05
TUT4	0.381123	0.000626945
GPX7	0.394382	0.000386562
SHISAL2A	0.281381	0.0131741
COA7	0.482797	8.71206e-06
ZYG11B	0.398619	0.000329795
ZYG11A	0.1953	0.088726
ECHDC2	0.122027	0.290409
SCP2	0.41075	0.000206818
PODN	0.369415	0.000945139
SLC1A7	0.282763	0.0127123
CPT2	0.357225	0.0014262
CZIB	0.500816	3.50629e-06
MAGOH	0.432368	8.60686e-05
LRP8	0.430142	9.44566e-05
DMRTB1	-0.0328296	0.776837
GLIS1	0.305028	0.00698756
NDC1	0.457684	2.8513e-05
YIPF1	0.489915	6.11854e-06
DIO1	0.193479	0.0918008
HSPB11	0.491499	5.64957e-06
LRRC42	0.478116	1.09445e-05
LDLRAD1	-0.0686975	0.55274
TMEM59	0.433368	8.25264e-05
TCEANC2	0.323746	0.00407659
AL357673.1	0.0308742	0.789814
CDCP2	-0.0925413	0.42343
CYB5RL	0.208572	0.0687055
MRPL37	0.50466	2.86794e-06
SSBP3	-0.10539	0.361659
ACOT11	0.285564	0.0118196
FAM151A	0.216313	0.0588206
MROH7	0.213285	0.0625404
MROH7-TTC4	0.209287	0.0677399
TTC4	0.570573	6.04208e-08
PARS2	0.439739	6.29543e-05
TTC22	0.275727	0.0152172
LEXM	0.152094	0.186674
DHCR24	-0.138753	0.228795
TMEM61	-0.138692	0.229003
BSND	0.0332295	0.774191
PCSK9	0.430173	9.43356e-05
USP24	0.401768	0.000292667
PLPP3	0.449427	4.12766e-05
PRKAA2	0.29907	0.00823772
FYB2	0.021473	0.852944
C8A	0.148862	0.196321
C8B	-0.00940017	0.935332
DAB1	0.0596238	0.606485
OMA1	0.290387	0.0104095
TACSTD2	0.402343	0.000286324
MYSM1	0.373062	0.000833071
JUN	0.418258	0.000153554
FGGY	0.494498	4.85286e-06
HOOK1	-0.0339783	0.769242
CYP2J2	-0.00674312	0.953587
C1orf87	0.0679398	0.557138
NFIA	0.190778	0.0965153
TM2D1	0.490823	5.84559e-06
PATJ	0.185931	0.105447
L1TD1	0.164867	0.151896
KANK4	0.301388	0.0077297
USP1	0.470531	1.57282e-05
DOCK7	0.390531	0.000445782
ANGPTL3	-0.0255051	0.82573
ATG4C	0.474087	1.32832e-05
FOXD3	-0.0168879	0.884097
ALG6	0.356185	0.00147606
ITGB3BP	0.144026	0.211418
EFCAB7	0.347042	0.00198694
PGM1	0.379029	0.000675477
ROR1	0.00847805	0.941664
UBE2U	-0.00613913	0.95774
CACHD1	0.181375	0.114416
RAVER2	0.27903	0.0139928
JAK1	0.508819	2.30119e-06
AK4	0.201695	0.0785697
DNAJC6	-0.115773	0.316024
LEPROT	0.470967	1.54071e-05
LEPR	0.240693	0.0349763
PDE4B	0.429808	9.57824e-05
SGIP1	0.512119	1.92829e-06
TCTEX1D1	0.37949	0.000664506
INSL5	-0.047995	0.678504
WDR78	0.42478	0.000117873
MIER1	0.405689	0.000251809
SLC35D1	0.280357	0.0135253
C1orf141	-0.0272041	0.814322
IL23R	-0.0492387	0.670648
IL12RB2	0.401455	0.000296176
SERBP1	0.503188	3.0983e-06
GADD45A	0.4026	0.000283527
GNG12	0.28807	0.0110675
DIRAS3	0.0817557	0.479657
WLS	0.400014	0.000312851
RPE65	0.127973	0.26736
DEPDC1	0.225631	0.0484904
LRRC7	0.318717	0.00472724
LRRC40	0.377518	0.000712569
SRSF11	0.329039	0.00347893
ANKRD13C	0.421457	0.000134967
HHLA3	0.25136	0.0274451
CTH	0.241973	0.0339895
PTGER3	0.328874	0.00349632
ZRANB2	0.397001	0.000350509
NEGR1	0.250293	0.0281303
LRRIQ3	0.237225	0.0377696
FPGT	0.389972	0.000455039
FPGT-TNNI3K	0.139813	0.225225
TNNI3K	0.122675	0.287836
LRRC53	0.137032	0.234676
ERICH3	0.265234	0.0197388
CRYZ	0.234481	0.0401091
TYW3	0.376881	0.000728759
LHX8	0.210502	0.0661243
SLC44A5	-0.174681	0.128647
ACADM	0.276654	0.0148644
RABGGTB	0.306567	0.0066931
MSH4	0.0580834	0.615831
ASB17	-0.115297	0.318032
ST6GALNAC3	0.45513	3.20022e-05
ST6GALNAC5	0.0144087	0.901019
PIGK	0.410424	0.000209476
AK5	0.136081	0.23797
AC118549.1	0.429569	9.67377e-05
USP33	0.309523	0.00615809
MIGA1	0.233798	0.0407105
NEXN	0.273327	0.0161639
FUBP1	0.4483	4.33839e-05
DNAJB4	0.322396	0.00424287
GIPC2	0.17673	0.124155
PTGFR	0.37608	0.00074961
IFI44L	0.329612	0.00341915
IFI44	0.332163	0.00316409
ADGRL4	0.373532	0.00081953
ADGRL2	0.358479	0.00136809
TTLL7	0.247644	0.0298955
PRKACB	0.447088	4.5759e-05
SAMD13	0.188155	0.101272
DNASE2B	0.0690043	0.550963
RPF1	0.516253	1.54125e-06
GNG5	0.473061	1.39495e-05
SPATA1	0.301345	0.00773891
CTBS	0.338019	0.00264168
SSX2IP	0.505056	2.80884e-06
LPAR3	0.19763	0.0849132
MCOLN2	0.278417	0.0142132
WDR63	-0.228582	0.0455493
MCOLN3	0.0092936	0.936063
SYDE2	0.122692	0.287769
C1orf52	0.359086	0.00134075
BCL10	0.470047	1.60911e-05
DDAH1	0.19408	0.0907778
CCN1	0.4395	6.36018e-05
ZNHIT6	0.509132	2.26309e-06
COL24A1	0.021755	0.851034
ODF2L	0.436593	7.20081e-05
CLCA2	0.373185	0.000829498
CLCA1	0.319336	0.00464244
CLCA4	0.0626989	0.588015
SH3GLB1	0.547607	2.54857e-07
SELENOF	0.526072	8.94363e-07
HS2ST1	0.290601	0.0103505
AC093155.3	-0.0395021	0.733034
LMO4	0.483345	8.48028e-06
PKN2	0.318007	0.00482604
GTF2B	0.462373	2.30112e-05
KYAT3	0.280795	0.0133741
RBMXL1	0.441419	5.85636e-05
GBP3	0.200209	0.0808431
GBP1	0.538442	4.39504e-07
GBP2	0.292488	0.00984271
GBP7	0.0979842	0.396556
GBP4	0.518523	1.36104e-06
GBP5	0.52581	9.07632e-07
GBP6	0.492657	5.32841e-06
LRRC8B	0.224081	0.0500969
LRRC8C	0.417852	0.000156071
AC093423.3	0.0187651	0.871318
LRRC8D	0.117569	0.308525
ZNF326	0.235303	0.0393965
BARHL2	0.104702	0.364816
ZNF644	0.443109	5.44353e-05
HFM1	0.149981	0.19294
CDC7	0.22176	0.0525844
TGFBR3	0.0878868	0.447218
BRDT	0.113152	0.327177
EPHX4	0.380885	0.000632304
SETSIP	0.11588	0.315573
BTBD8	0.150019	0.192827
C1orf146	0.149113	0.19556
GLMN	0.183181	0.110792
RPAP2	0.437426	6.94976e-05
GFI1	0.564935	8.69067e-08
EVI5	0.305606	0.00687566
RPL5	0.367577	0.00100666
DIPK1A	0.447269	4.53958e-05
MTF2	0.229436	0.0447255
TMED5	0.365505	0.00108036
CCDC18	0.208349	0.0690094
DR1	0.455212	3.18843e-05
FNBP1L	0.314147	0.0053966
BCAR3	0.474822	1.28243e-05
DNTTIP2	0.476507	1.18282e-05
GCLM	0.257197	0.0239384
ABCA4	0.0713295	0.53759
ARHGAP29	0.304083	0.00717385
ABCD3	0.28608	0.0116612
F3	0.13458	0.243237
SLC44A3	0.270508	0.0173401
CNN3	0.322921	0.00417742
ALG14	0.326352	0.00377179
TLCD4	-0.194451	0.0901494
TLCD4-RWDD3	0.162524	0.157884
RWDD3	0.378036	0.000699647
PTBP2	0.312775	0.00561344
DPYD	0.445382	4.93075e-05
SNX7	0.399074	0.000324181
PLPPR5	0.0763876	0.509061
PLPPR4	0.314275	0.00537677
PALMD	0.00342186	0.976437
FRRS1	0.320643	0.00446788
AGL	0.277022	0.0147265
SLC35A3	0.393081	0.000405717
MFSD14A	0.381283	0.000623373
SASS6	0.355269	0.00152126
TRMT13	0.36679	0.00103409
LRRC39	0.0354144	0.759777
DBT	0.304515	0.00708815
RTCA	0.41722	0.000160076
CDC14A	0.323086	0.00415707
GPR88	0.23052	0.0436982
VCAM1	0.0234997	0.839241
EXTL2	0.237493	0.0375475
SLC30A7	0.368229	0.000984433
DPH5	0.353262	0.00162474
S1PR1	0.350195	0.0017951
OLFM3	0.108721	0.346595
COL11A1	0.0900064	0.436294
RNPC3	0.276033	0.0150999
AMY2B	-0.0911234	0.430599
AMY2A	0.00616162	0.957585
AMY1A	0.122315	0.289263
AMY1B	0.0312879	0.787063
AMY1C	0.0069457	0.952194
PRMT6	0.290118	0.0104842
NTNG1	0.120927	0.294812
VAV3	0.410708	0.000207157
SLC25A24	0.457107	2.92684e-05
NBPF4	0.0171621	0.882229
NBPF6	0.0731684	0.527128
FAM102B	0.43732	6.9813e-05
HENMT1	0.222982	0.0512623
PRPF38B	0.407678	0.000233151
FNDC7	-0.0288444	0.803345
STXBP3	0.393443	0.000400296
AKNAD1	-0.0127631	0.912276
GPSM2	0.210018	0.0667635
CLCC1	0.213731	0.0619809
WDR47	0.458124	2.79491e-05
TAF13	0.435332	7.59615e-05
TMEM167B	0.304612	0.00706905
C1orf194	0.072741	0.52955
KIAA1324	0.249545	0.0286197
SARS1	0.432753	8.46889e-05
CELSR2	0.36365	0.00115047
PSRC1	0.183143	0.110869
MYBPHL	-0.146756	0.202798
SORT1	0.108797	0.346255
PSMA5	0.464692	2.06724e-05
SYPL2	-0.118729	0.303739
ATXN7L2	-0.253485	0.0261209
CYB561D1	0.257184	0.0239463
AMIGO1	0.00370326	0.9745
GPR61	-0.000282845	0.998052
GNAI3	0.407511	0.000234667
GNAT2	0.152484	0.185533
AMPD2	0.269285	0.017873
GSTM4	0.00869666	0.940162
GSTM2	0.00541397	0.962728
GSTM1	0.0366922	0.751385
GSTM5	0.181529	0.114104
GSTM3	0.250463	0.0280202
EPS8L3	-0.0279494	0.80933
CSF1	0.488798	6.47062e-06
AHCYL1	0.365965	0.00106359
STRIP1	0.33348	0.00303911
ALX3	0.468488	1.73165e-05
UBL4B	0.132143	0.251956
SLC6A17	-0.0366963	0.751358
KCNC4	0.528059	7.99389e-07
RBM15	0.343568	0.00221938
SLC16A4	0.509097	2.26731e-06
LAMTOR5	0.477166	1.14581e-05
PROK1	-0.0367897	0.750746
KCNA10	0.0187651	0.871318
KCNA2	0.322389	0.00424377
KCNA3	0.51081	2.06886e-06
CD53	0.55498	1.62445e-07
LRIF1	0.108468	0.347728
DRAM2	0.485009	7.81225e-06
CEPT1	0.430471	9.31722e-05
DENND2D	0.267488	0.0186812
CHI3L2	0.268678	0.0181425
CHIA	0.0857364	0.458454
PIFO	0.0800276	0.489023
OVGP1	-0.0519204	0.653828
WDR77	0.148103	0.198638
ATP5PB	0.449419	4.1292e-05
C1orf162	0.459913	2.57604e-05
TMIGD3	0.259183	0.0228358
ADORA3	0.293842	0.00949188
RAP1A	0.310738	0.00594925
INKA2	0.229394	0.0447659
DDX20	0.272434	0.0165286
KCND3	-0.333136	0.00307133
CTTNBP2NL	0.439722	6.2999e-05
WNT2B	0.250376	0.0280766
ST7L	0.2537	0.0259905
CAPZA1	0.452969	3.52611e-05
MOV10	0.181895	0.113364
RHOC	0.484906	7.85244e-06
AL603832.3	0.18871	0.100251
PPM1J	0.450121	4.00273e-05
TAFA3	0.152374	0.185854
SLC16A1	0.242744	0.0334072
LRIG2	0.342964	0.00226218
MAGI3	0.21357	0.0621813
PHTF1	0.343568	0.00221937
RSBN1	0.343094	0.00225295
PTPN22	0.547347	2.58889e-07
BCL2L15	0.0174618	0.880187
AP4B1	0.329217	0.00346028
DCLRE1B	0.502143	3.27214e-06
HIPK1	0.272382	0.01655
OLFML3	0.384041	0.000564641
SYT6	0.234045	0.040492
TRIM33	0.209095	0.067998
BCAS2	0.423758	0.000122907
DENND2C	0.334396	0.00295493
AMPD1	0.254957	0.025236
NRAS	0.386695	0.000512925
CSDE1	0.379772	0.000657871
SIKE1	0.0935001	0.418622
SYCP1	-0.149664	0.193895
TSHB	-0.100821	0.38296
TSPAN2	0.481746	9.17243e-06
NGF	0.0888566	0.442201
VANGL1	0.244122	0.0323863
CASQ2	0.191176	0.0958081
NHLH2	0.0733093	0.52633
SLC22A15	0.124784	0.279563
MAB21L3	0.208551	0.0687343
ATP1A1	0.35336	0.0016195
CD58	0.240194	0.0353673
IGSF3	0.267512	0.0186699
CD2	0.503258	3.08692e-06
PTGFRN	0.0244651	0.832731
CD101	-0.0595351	0.607021
TTF2	0.0454774	0.694513
TRIM45	-0.0245779	0.831971
VTCN1	0.0489821	0.672266
MAN1A2	0.252859	0.0265054
TENT5C	0.169792	0.139866
GDAP2	0.322463	0.00423452
WDR3	0.23067	0.043558
SPAG17	-0.00776264	0.946579
TBX15	0.367972	0.000993145
WARS2	0.321725	0.0043277
HAO2	-0.19556	0.0882947
HSD3B2	-0.181417	0.114331
HSD3B1	-0.190899	0.0963001
ZNF697	0.315194	0.00523624
PHGDH	0.306855	0.00663916
HMGCS2	0.0955653	0.408373
REG4	0.00590648	0.95934
ADAM30	0.183322	0.110514
NOTCH2	0.226434	0.0476756
SEC22B	0.205526	0.0729434
NBPF26	0.256832	0.0241462
PPIAL4A	0.025324	0.826948
FCGR1B	0.421007	0.000137451
FAM72B	0.271008	0.0171262
SRGAP2C	0.274177	0.0158227
H3-2	0.206376	0.0717401
FAM72C	0.158696	0.168041
PPIAL4E	0.0463952	0.688661
NBPF15	0.226222	0.0478891
PPIAL4F	-0.266766	0.0190145
SRGAP2B	0.294914	0.00922195
FAM72D	0.14953	0.194299
PPIAL4D	0.0751886	0.515752
NBPF20	0.313861	0.00544121
GPR89A	0.233923	0.0406
PDZK1	0.066324	0.566575
CD160	0.0866688	0.453563
RNF115	0.305715	0.00685474
POLR3C	0.376844	0.000729725
NUDT17	0.240052	0.0354793
PIAS3	0.425815	0.000112975
ANKRD35	0.361758	0.00122614
ITGA10	0.271824	0.0167821
PEX11B	0.319001	0.00468812
RBM8A	0.417377	0.000159072
AC243547.3	0.0200244	0.862764
LIX1L	0.374287	0.000798232
ANKRD34A	0.225337	0.0487926
POLR3GL	0.377577	0.00071109
TXNIP	0.395817	0.0003664
HJV	0.0551879	0.633565
NBPF10	0.405014	0.00025845
NOTCH2NLA	0.240661	0.0350009
PPIAL4H	-0.0292642	0.800541
NBPF12	0.146823	0.202589
PRKAB2	0.108178	0.349023
FMO5	0.0722193	0.532514
CHD1L	0.41354	0.000185308
BCL9	0.181039	0.1151
ACP6	0.172586	0.133369
GJA5	0.352123	0.00168623
GJA8	-0.102256	0.37619
GPR89B	0.140934	0.221489
NBPF11	0.218102	0.0567091
PPIAL4G	0.044517	0.700655
NBPF14	0.135423	0.24027
NUDT4B	0.348806	0.00187747
PDE4DIP	0.432708	8.48459e-05
NBPF9	0.217634	0.0572561
NBPF19	0.375411	0.00076743
PPIAL4C	0.292606	0.00981174
FCGR1A	0.284726	0.0120806
H2BC18	0.145253	0.20751
H3C13	0.0579134	0.616866
H4C14	0.38956	0.000461968
H3C14	0.313875	0.00543896
H2AC18	0.1309	0.256483
H2AC19	0.340424	0.00245056
H3C15	0.313875	0.00543896
H4C15	0.418726	0.000150697
H2BC21	0.187298	0.102866
H2AC20	0.053062	0.646719
H2AC21	0.0459391	0.691566
BOLA1	0.262191	0.0212483
SV2A	0.182347	0.112454
SF3B4	0.280999	0.0133041
MTMR11	-0.108006	0.349794
OTUD7B	0.282311	0.0128618
VPS45	0.152746	0.184768
PLEKHO1	0.319678	0.0045962
ANP32E	0.189785	0.098295
CA14	0.0635908	0.582706
APH1A	0.38887	0.000473804
C1orf54	0.300321	0.00795999
CIART	-0.185026	0.107183
MRPS21	0.135938	0.238469
PRPF3	0.118933	0.302905
RPRD2	0.234745	0.0398789
TARS2	0.302724	0.00744954
ECM1	0.338041	0.00263986
ADAMTSL4	0.413281	0.000187209
MCL1	0.457391	2.88941e-05
ENSA	0.305448	0.00690608
GOLPH3L	0.239795	0.0356822
HORMAD1	0.0427071	0.712283
CTSS	0.271552	0.016896
CTSK	0.471987	1.468e-05
ARNT	0.348018	0.00192568
SETDB1	0.286185	0.0116291
CERS2	0.0975421	0.398701
ANXA9	0.280026	0.0136406
MINDY1	0.106762	0.355406
PRUNE1	0.367762	0.00100031
BNIPL	0.140934	0.221489
C1orf56	0.388021	0.000488739
CDC42SE1	0.22041	0.0540778
MLLT11	-0.0722387	0.532404
GABPB2	0.298542	0.00835734
SEMA6C	0.498647	3.92298e-06
TNFAIP8L2	0.400743	0.000304305
SCNM1	0.281902	0.0129984
LYSMD1	0.248076	0.0296013
TMOD4	0.161092	0.161629
VPS72	0.407652	0.00023339
PIP5K1A	0.300973	0.00781857
PSMD4	0.207828	0.0697221
ZNF687	0.322624	0.00421433
PI4KB	0.320104	0.00453906
RFX5	0.209622	0.0672909
SELENBP1	0.445698	4.86318e-05
PSMB4	0.28364	0.0124268
POGZ	0.0335304	0.772201
CGN	0.127971	0.267371
TUFT1	0.158371	0.168925
SNX27	0.315731	0.00515563
CELF3	-0.00593698	0.95913
RIIAD1	0.00296083	0.979611
MRPL9	0.34033	0.00245778
OAZ3	0.211476	0.0648517
TDRKH	0.179228	0.118841
LINGO4	0.311234	0.00586591
RORC	0.177934	0.121572
C2CD4D	0.407578	0.000234064
THEM5	0.332936	0.00309023
THEM4	0.172309	0.134001
S100A10	0.41684	0.000162526
S100A11	0.303422	0.00730694
TCHHL1	-0.0677861	0.558033
TCHH	0.301104	0.00779036
RPTN	0.0885908	0.443573
HRNR	0.110893	0.336988
FLG	0.183963	0.109252
FLG2	0.000653408	0.9955
CRNN	-0.0544327	0.638226
LCE5A	0.0125581	0.91368
CRCT1	0.156177	0.174982
LCE3E	-0.0177714	0.878079
LCE3D	0.210109	0.066643
LCE3C	0.0226098	0.845252
LCE3B	0.0226098	0.845252
LCE3A	0.17358	0.131111
LCE2D	0.271557	0.016894
LCE2C	0.160654	0.162788
LCE2B	-0.106417	0.356973
LCE2A	0.0894048	0.439379
LCE4A	0.0685406	0.553649
C1orf68	0.397505	0.000343925
KPRP	-0.0310261	0.788804
LCE1F	NA	NA
LCE1E	0.00132868	0.99085
LCE1D	NA	NA
LCE1C	0.0433453	0.708175
LCE1B	-0.0430297	0.710205
LCE1A	-0.00337789	0.97674
LCE6A	-0.0883319	0.444911
SMCP	-0.193017	0.0925939
IVL	-0.00492223	0.966111
SPRR4	-0.133133	0.248386
SPRR1A	-0.152172	0.186443
SPRR3	-0.246895	0.0304114
SPRR1B	-0.140145	0.224114
SPRR2D	-0.131829	0.253093
SPRR2A	-0.191262	0.0956555
SPRR2B	-0.32384	0.0040652
SPRR2E	-0.057596	0.618802
SPRR2F	-0.291746	0.0100398
SPRR2G	-0.115859	0.315661
LELP1	NA	NA
PRR9	-0.0871888	0.450848
LOR	-0.0749289	0.517208
PGLYRP3	-0.00558947	0.961521
PGLYRP4	0.0330063	0.775667
S100A9	0.557186	1.41668e-07
S100A12	0.178508	0.120356
S100A8	0.351598	0.00171525
S100A7A	-0.105036	0.363282
S100A7L2	NA	NA
S100A7	0.0548061	0.635919
S100A6	0.434902	7.73563e-05
S100A5	0.439865	6.26159e-05
S100A4	0.512215	1.91839e-06
S100A3	0.47771	1.11613e-05
S100A2	0.303291	0.00733341
S100A16	0.580861	3.0576e-08
S100A14	0.209423	0.0675569
S100A13	0.252795	0.0265449
S100A1	0.244891	0.0318283
CHTOP	0.412352	0.000194199
SNAPIN	0.510303	2.12586e-06
ILF2	0.356812	0.00144581
NPR1	0.299468	0.00814843
INTS3	0.178964	0.119394
SLC27A3	0.331752	0.00320398
GATAD2B	0.235478	0.0392456
DENND4B	0.200955	0.0796948
CRTC2	0.20237	0.077555
SLC39A1	0.282884	0.0126725
CREB3L4	0.234008	0.0405248
JTB	0.418932	0.000149451
RAB13	0.301239	0.00776161
RPS27	0.403727	0.000271552
NUP210L	-0.0559896	0.628634
TPM3	0.40977	0.000214909
C1orf189	0.0989813	0.391745
C1orf43	0.301396	0.00772807
UBAP2L	0.320684	0.0044625
HAX1	0.180355	0.116502
AQP10	0.105147	0.362774
ATP8B2	0.371347	0.000884178
IL6R	0.0772801	0.504109
SHE	0.399094	0.000323932
TDRD10	0.288306	0.0109988
UBE2Q1	0.263835	0.0204212
CHRNB2	0.14195	0.218143
ADAR	0.349852	0.00181516
KCNN3	0.260076	0.0223542
PMVK	0.299173	0.00821444
PBXIP1	-0.0324515	0.779342
PYGO2	0.217453	0.0574688
SHC1	0.391967	0.000422794
CKS1B	0.370727	0.000903335
FLAD1	0.351035	0.00174694
LENEP	0.152692	0.184926
ZBTB7B	0.168585	0.142746
DCST2	-0.0151814	0.89574
DCST1	0.0730375	0.527869
ADAM15	0.493346	5.14545e-06
EFNA4	0.178136	0.121142
AL691442.2	0.0372722	0.747586
EFNA3	-0.0581126	0.615654
EFNA1	0.433558	8.18701e-05
SLC50A1	0.212593	0.0634163
DPM3	0.118693	0.303886
KRTCAP2	0.143861	0.211946
AL713999.1	-0.0760828	0.510758
TRIM46	0.36146	0.00123848
MUC1	0.329095	0.00347306
THBS3	0.169287	0.141065
MTX1	0.21805	0.05677
GBA	0.505729	2.71093e-06
FAM189B	0.272035	0.016694
SCAMP3	0.278833	0.0140631
CLK2	0.167075	0.146411
HCN3	-0.0464027	0.688613
PKLR	0.281708	0.0130635
FDPS	0.0902511	0.435043
RUSC1	0.432384	8.60091e-05
ASH1L	0.285933	0.0117062
MSTO1	0.261716	0.0214927
YY1AP1	0.370671	0.000905082
DAP3	0.442423	5.60775e-05
GON4L	0.339596	0.00251492
SYT11	0.507797	2.42985e-06
RIT1	0.342018	0.0023308
KHDC4	0.228422	0.0457044
RXFP4	0.167081	0.146396
ARHGEF2	0.476847	1.1636e-05
SSR2	0.27953	0.0138151
UBQLN4	0.379946	0.000653816
LAMTOR2	0.389547	0.000462199
RAB25	0.308496	0.00633946
MEX3A	0.26282	0.0209284
LMNA	0.350698	0.00176613
SEMA4A	0.526245	8.85689e-07
SLC25A44	0.347074	0.00198484
PMF1-BGLAP	0.130839	0.256704
PMF1	0.445125	4.98657e-05
BGLAP	0.144061	0.211306
PAQR6	-0.119052	0.302419
SMG5	0.379184	0.000671768
TMEM79	0.455234	3.1853e-05
GLMP	0.457257	2.907e-05
VHLL	0.153096	0.183751
CCT3	0.239812	0.0356693
TSACC	0.168484	0.142989
RHBG	-0.166881	0.146886
C1orf61	0.190402	0.0971852
MEF2D	0.317877	0.00484439
IQGAP3	0.135222	0.240973
TTC24	0.405924	0.00024954
NAXE	0.422521	0.000129258
GPATCH4	0.471937	1.47147e-05
HAPLN2	0.0318282	0.783475
BCAN	0.168259	0.143531
NES	0.493578	5.08518e-06
CRABP2	0.0595042	0.607208
ISG20L2	0.397369	0.000345691
RRNAD1	0.286784	0.0114481
MRPL24	0.372042	0.000863139
HDGF	0.437888	6.81429e-05
PRCC	0.327283	0.00366792
SH2D2A	0.543547	3.25096e-07
NTRK1	0.373883	0.000809564
INSRR	0.46065	2.49056e-05
PEAR1	0.497571	4.14651e-06
LRRC71	0.215283	0.0600657
ARHGEF11	0.256288	0.0244581
ETV3L	0.311956	0.00574629
ETV3	0.365211	0.00109121
FCRL5	0.469345	1.66329e-05
FCRL4	0.339889	0.00249192
FCRL3	0.299532	0.00813401
FCRL2	0.23577	0.0389955
FCRL1	0.341479	0.00237071
CD5L	0.408842	0.000222829
KIRREL1	0.506347	2.62384e-06
CD1D	0.490595	5.91298e-06
CD1A	0.306083	0.00678441
CD1C	0.266943	0.0189325
CD1B	0.427029	0.000107466
CD1E	0.378474	0.000688901
OR10T2	-0.00246608	0.983018
OR10K2	NA	NA
OR10K1	NA	NA
OR10R2	NA	NA
OR6Y1	NA	NA
OR6P1	NA	NA
OR10X1	NA	NA
OR10Z1	NA	NA
SPTA1	0.089658	0.438079
OR6K2	0.271557	0.016894
OR6K3	-0.13818	0.23074
OR6N1	NA	NA
OR6K6	NA	NA
OR6N2	NA	NA
MNDA	0.395728	0.000367624
PYHIN1	0.378458	0.000689279
IFI16	0.486562	7.23388e-06
AIM2	0.444681	5.08395e-05
CADM3	0.354587	0.00155572
ACKR1	0.260294	0.0222382
FCER1A	-0.0753021	0.515117
OR10J1	NA	NA
OR10J5	NA	NA
APCS	-0.107425	0.352409
CRP	-0.00930046	0.936016
DUSP23	0.100157	0.386115
FCRL6	0.12855	0.265191
SLAMF8	0.481856	9.12331e-06
AL590560.2	0.0189688	0.869934
VSIG8	-0.0624331	0.589601
CFAP45	0.180722	0.115748
TAGLN2	0.354869	0.00154142
IGSF9	0.2169	0.0581207
SLAMF9	0.132288	0.25143
KCNJ10	0.211229	0.065172
PIGM	0.147911	0.199226
KCNJ9	-0.124012	0.282574
IGSF8	0.215796	0.0594432
ATP1A2	0.078615	0.496749
ATP1A4	0.0262282	0.82087
CASQ1	0.0213645	0.853678
PEA15	0.214988	0.0604261
DCAF8	0.127063	0.270806
AL139011.2	0.0609008	0.598784
PEX19	0.330349	0.00334361
COPA	0.299856	0.00806218
NCSTN	0.258749	0.0230734
NHLH1	-0.0440457	0.703676
VANGL2	0.394682	0.000382267
SLAMF6	0.531122	6.71491e-07
CD84	0.464837	2.05338e-05
SLAMF1	0.423329	0.000125074
CD48	0.544696	3.03551e-07
SLAMF7	0.492739	5.30631e-06
LY9	0.429952	9.52101e-05
CD244	0.508437	2.34855e-06
ITLN1	0.115583	0.316823
ITLN2	0.0334288	0.772872
F11R	0.152139	0.18654
AL591806.4	0.196871	0.0861404
TSTD1	0.201711	0.0785455
USF1	0.188651	0.100358
ARHGAP30	0.55983	1.20081e-07
NECTIN4	0.172406	0.133779
KLHDC9	-0.107406	0.352493
PFDN2	0.104612	0.365232
NIT1	0.151245	0.189174
DEDD	0.211447	0.0648887
UFC1	0.323821	0.00406749
USP21	0.201077	0.0795096
PPOX	-0.0364629	0.752889
B4GALT3	0.317964	0.00483219
ADAMTS4	0.277938	0.0143877
NDUFS2	0.269526	0.0177666
FCER1G	0.459629	2.60971e-05
APOA2	0.0762004	0.510103
TOMM40L	0.270044	0.0175404
NR1I3	0.157876	0.170277
PCP4L1	0.0836321	0.469598
SDHC	0.260408	0.0221775
CFAP126	-0.212819	0.0631292
FCGR2A	0.526722	8.62164e-07
HSPA6	0.297515	0.00859464
FCGR3A	0.51503	1.64738e-06
FCGR3B	0.408839	0.000222857
FCGR2B	0.184022	0.109135
FCRLA	0.18567	0.105945
FCRLB	0.399991	0.00031312
DUSP12	0.411386	0.000201724
ATF6	0.345194	0.00210771
OLFML2B	0.374248	0.000799319
NOS1AP	0.128828	0.264153
AL512785.2	0.212045	0.0641164
SPATA46	0.0822621	0.476931
C1orf226	-0.048705	0.674015
SH2D1B	0.363453	0.00115811
UHMK1	0.260867	0.0219352
UAP1	0.380476	0.000641596
DDR2	-0.0245132	0.832407
HSD17B7	-0.0180981	0.875855
CCDC190	0.209031	0.0680839
RGS4	0.197694	0.0848099
RGS5	0.12641	0.273296
NUF2	0.0774198	0.503336
PBX1	0.100716	0.383458
LMX1A	0.121274	0.293416
RXRG	0.194715	0.0897056
LRRC52	0.0898978	0.43685
MGST3	0.114766	0.320278
ALDH9A1	0.224522	0.0496358
TMCO1	0.362091	0.00121252
UCK2	0.409549	0.000216768
FAM78B	0.325316	0.00389041
POGK	0.428831	9.97471e-05
TADA1	0.383809	0.000569364
ILDR2	0.373803	0.000811827
MAEL	0.294046	0.00943991
GPA33	0.459282	2.65137e-05
DUSP27	0.183856	0.10946
POU2F1	0.301068	0.00779824
CD247	0.54621	2.7723e-07
CREG1	0.554851	1.63755e-07
RCSD1	0.555004	1.62206e-07
MPZL1	0.40962	0.000216171
ADCY10	-0.0751669	0.515874
MPC2	0.305931	0.00681343
DCAF6	0.330161	0.0033628
GPR161	0.485834	7.49996e-06
TIPRL	0.337454	0.00268852
SFT2D2	0.457599	2.86232e-05
TBX19	0.38546	0.000536415
XCL2	0.326147	0.00379494
XCL1	0.207271	0.0704901
DPT	0.281544	0.0131187
ATP1B1	-0.0905288	0.433625
NME7	-0.01038	0.928608
BLZF1	0.360633	0.00127326
CCDC181	-0.0572733	0.620772
SLC19A2	0.151425	0.188641
F5	0.368786	0.000965809
SELP	0.161366	0.160908
C1orf112	0.358797	0.00135369
SELL	0.50467	2.86641e-06
SELE	0.401613	0.000294399
METTL18	0.368892	0.000962308
SCYL3	0.407933	0.000230856
KIFAP3	0.312208	0.00570518
METTL11B	0.153765	0.181822
GORAB	0.370616	0.000906822
PRRX1	0.265134	0.0197873
MROH9	0.125969	0.274986
FMO3	0.173233	0.131895
FMO2	0.163099	0.156399
FMO1	0.233861	0.0406541
FMO4	0.243986	0.0324855
PRRC2C	0.368304	0.000981909
MYOC	0.266976	0.018917
VAMP4	0.326455	0.00376014
EEF1AKNMT	0.476909	1.16009e-05
DNM3	0.0912031	0.430194
PIGC	0.434369	7.91184e-05
C1orf105	-0.0394972	0.733065
SUCO	0.20104	0.0795656
FASLG	0.404767	0.000260922
TNFSF18	0.379642	0.000660924
TNFSF4	0.0711568	0.538577
PRDX6	0.267188	0.0188191
SLC9C2	-0.0908665	0.431905
ANKRD45	0.0168264	0.884517
TEX50	-0.00337789	0.97674
KLHL20	0.389663	0.000460226
CENPL	0.253184	0.0263051
DARS2	0.44244	5.60357e-05
ZBTB37	0.217562	0.0573406
SERPINC1	0.184149	0.108887
RC3H1	0.329121	0.00347036
RABGAP1L	0.433218	8.30493e-05
GPR52	-0.00197032	0.986431
CACYBP	0.400302	0.000309447
MRPS14	0.478539	1.07227e-05
TNN	0.234537	0.0400608
KIAA0040	0.430352	9.36345e-05
TNR	-0.108986	0.345414
COP1	0.305212	0.00695183
PAPPA2	0.280603	0.0134402
ASTN1	-0.273491	0.0160973
BRINP2	-0.176605	0.124426
SEC16B	0.112318	0.33078
RASAL2	0.319941	0.00456089
CLEC20A	NA	NA
TEX35	0.0579681	0.616534
RALGPS2	0.23583	0.0389445
ANGPTL1	0.195683	0.0880901
FAM20B	0.21951	0.0550911
TOR3A	0.475189	1.26007e-05
ABL2	0.450258	3.97852e-05
SOAT1	-0.00482294	0.966794
AXDND1	-0.223116	0.0511195
NPHS2	0.0194951	0.866358
TDRD5	-0.148692	0.196838
FAM163A	0.171654	0.135509
TOR1AIP2	0.202776	0.0769485
TOR1AIP1	0.371171	0.000889578
CEP350	0.359002	0.00134451
QSOX1	0.321499	0.00435672
LHX4	0.122789	0.287385
ACBD6	0.318879	0.00470493
XPR1	0.429638	9.64611e-05
KIAA1614	0.496264	4.43439e-06
STX6	0.401412	0.000296669
MR1	0.183561	0.110041
IER5	0.473677	1.3546e-05
CACNA1E	0.197713	0.0847789
ZNF648	0.0393358	0.734116
GLUL	0.546495	2.72515e-07
TEDDM1	0.279908	0.013682
RGSL1	0.0566525	0.624569
RNASEL	0.32491	0.0039378
RGS16	0.379041	0.000675192
RGS8	-0.0158259	0.89134
NPL	0.508321	2.36306e-06
DHX9	0.37966	0.000660497
SHCBP1L	0.239787	0.0356887
LAMC1	0.392521	0.000414216
LAMC2	0.347171	0.00197874
NMNAT2	0.152507	0.185465
SMG7	0.34815	0.00191749
NCF2	0.573036	5.14386e-08
ARPC5	0.384279	0.000559806
RGL1	0.0558784	0.629317
APOBEC4	0.076105	0.510634
COLGALT2	0.0380299	0.742631
TSEN15	0.403969	0.000269041
C1orf21	0.127226	0.270186
EDEM3	0.416458	0.000165023
NIBAN1	0.34837	0.001904
RNF2	0.288056	0.0110717
TRMT1L	0.354081	0.00158178
SWT1	0.271883	0.0167575
IVNS1ABP	0.278139	0.0143144
HMCN1	0.351366	0.00172827
PRG4	0.0926788	0.422739
TPR	0.422795	0.000127824
ODR4	0.140109	0.224235
OCLM	0.0659906	0.568532
PDC	0.108231	0.348788
PTGS2	0.470568	1.57003e-05
PLA2G4A	0.461843	2.35796e-05
BRINP3	0.0596804	0.606143
RGS18	0.455041	3.21303e-05
RGS21	0.0721356	0.532991
RGS1	0.169102	0.141507
RGS13	0.153192	0.183475
AL136454.1	0.159953	0.164652
RGS2	0.1457	0.206101
UCHL5	0.339848	0.00249516
RO60	0.28461	0.0121172
GLRX2	0.23787	0.0372363
CDC73	0.308697	0.00630361
B3GALT2	0.204581	0.0743002
KCNT2	0.366775	0.00103462
CFH	0.528908	7.61822e-07
CFHR3	0.354145	0.00157847
CFHR1	-0.0517252	0.655047
CFHR4	0.0200867	0.862341
CFHR2	NA	NA
CFHR5	0.266672	0.0190583
F13B	0.134129	0.244833
ASPM	0.121018	0.294446
ZBTB41	0.355501	0.00150969
CRB1	0.0902241	0.43518
DENND1B	0.198058	0.0842263
C1orf53	-0.015152	0.89594
LHX9	0.253808	0.0259245
NEK7	0.0760729	0.510813
ATP6V1G3	0.0679265	0.557216
PTPRC	0.533151	5.97638e-07
NR5A2	0.272329	0.0165721
ZNF281	0.454715	3.26053e-05
KIF14	0.12475	0.279696
DDX59	0.34052	0.00244317
CAMSAP2	0.264912	0.0198941
GPR25	0.141981	0.218041
INAVA	0.342911	0.00226605
KIF21B	0.533147	5.97799e-07
CACNA1S	0.0544231	0.638285
ASCL5	-0.0978877	0.397024
TMEM9	0.0808665	0.484464
IGFN1	-0.198303	0.0838358
PKP1	0.57194	5.52671e-08
TNNT2	0.309762	0.00611655
LAD1	0.419217	0.000147748
TNNI1	0.172567	0.133412
PHLDA3	0.133929	0.245543
CSRP1	0.470002	1.61254e-05
NAV1	0.165856	0.149421
IPO9	0.24063	0.0350255
SHISA4	0.0428823	0.711155
LMOD1	-0.0108195	0.925593
TIMM17A	0.24462	0.0320241
RNPEP	0.337878	0.00265331
ELF3	0.111259	0.335389
GPR37L1	0.0371974	0.748075
ARL8A	0.317278	0.00492951
PTPN7	0.258834	0.0230267
LGR6	0.356627	0.00145468
UBE2T	0.243832	0.0325992
PPP1R12B	0.423042	0.000126549
SYT2	0.124341	0.281288
KDM5B	0.251959	0.0270661
RABIF	0.27566	0.0152427
KLHL12	0.340178	0.0024695
ADIPOR1	0.322235	0.00426304
CYB5R1	0.334414	0.00295329
TMEM183A	0.337347	0.00269742
PPFIA4	0.0768233	0.50664
MYOG	0.159107	0.166927
ADORA1	0.215551	0.0597398
MYBPH	0.406829	0.000240957
CHI3L1	0.347648	0.00194866
CHIT1	0.14309	0.214432
BTG2	0.355859	0.00149198
FMOD	0.305486	0.00689873
PRELP	0.093029	0.42098
OPTC	-0.00345601	0.976202
ATP2B4	0.135091	0.241436
LAX1	0.387889	0.000491099
ZC3H11A	0.267545	0.0186549
ZBED6	0.0661468	0.567614
SNRPE	0.398037	0.000337112
SOX13	0.400103	0.000311796
ETNK2	0.0138884	0.904576
REN	-0.0263463	0.820077
KISS1	-0.0764447	0.508744
GOLT1A	0.240013	0.0355101
PLEKHA6	0.191263	0.0956544
PPP1R15B	0.270555	0.0173199
PIK3C2B	0.449604	4.09552e-05
MDM4	0.0752501	0.515408
LRRN2	0.223734	0.0504635
NFASC	-0.0552425	0.633229
CNTN2	0.127857	0.267799
TMEM81	0.149886	0.193227
RBBP5	0.342187	0.00231837
DSTYK	0.172443	0.133694
TMCC2	0.0403537	0.7275
NUAK2	0.300548	0.00791051
KLHDC8A	-0.0112945	0.922336
LEMD1	0.0869922	0.451873
BLACAT1	0.156647	0.17367
CDK18	0.123312	0.285319
MFSD4A	0.0450116	0.697489
ELK4	0.401962	0.000290508
SLC45A3	0.326038	0.00380739
NUCKS1	0.224635	0.0495178
RAB29	0.342341	0.00230719
SLC41A1	0.136396	0.236875
PM20D1	0.284333	0.012205
SLC26A9	0.253456	0.0261391
RAB7B	0.531055	6.74051e-07
CTSE	0.154768	0.178952
RHEX	0.426816	0.000108415
AVPR1B	0.251817	0.0271556
FAM72A	0.297836	0.00851972
SRGAP2	0.289594	0.0106307
IKBKE	0.32754	0.0036397
RASSF5	0.0428326	0.711474
EIF2D	0.482103	9.01348e-06
DYRK3	0.49018	6.03759e-06
MAPKAPK2	0.478374	1.08082e-05
IL10	0.486588	7.22444e-06
IL19	0.315885	0.00513272
IL20	0.254503	0.0255064
IL24	0.48897	6.41517e-06
FCMR	0.635375	5.39332e-10
PIGR	0.0743647	0.520377
FCAMR	0.18997	0.0979605
C1orf116	-0.0765872	0.507951
PFKFB2	0.19124	0.0956949
YOD1	0.232239	0.0421098
C4BPB	0.0400682	0.729354
C4BPA	0.0593895	0.607902
CD55	0.092367	0.424308
CR2	0.308565	0.0063272
CR1	0.50253	3.20679e-06
CR1L	0.199679	0.0816669
CD46	0.179373	0.118538
CD34	0.445576	4.88933e-05
PLXNA2	0.118248	0.305718
CAMK1G	0.0434255	0.70766
LAMB3	0.109009	0.345311
G0S2	0.204801	0.073983
HSD11B1	0.288971	0.0108076
TRAF3IP3	0.477097	1.14967e-05
C1orf74	0.457626	2.85881e-05
IRF6	0.120159	0.29791
UTP25	0.450848	3.87575e-05
SYT14	-0.0475014	0.681632
SERTAD4	0.207572	0.0700743
HHAT	0.370878	0.000898644
KCNH1	0.133039	0.248723
RCOR3	0.303947	0.0072011
TRAF5	0.272883	0.0163444
RD3	0.223724	0.0504731
SLC30A1	0.217808	0.057052
NEK2	0.202799	0.0769144
LPGAT1	0.111218	0.335566
INTS7	0.18047	0.116265
DTL	0.224219	0.0499525
PPP2R5A	0.29254	0.00982892
PACC1	0.404812	0.000260469
NENF	0.305961	0.00680776
ATF3	0.345313	0.00209973
FAM71A	0.111835	0.332877
BATF3	0.637756	4.43948e-10
NSL1	0.478737	1.06203e-05
TATDN3	0.317265	0.00493148
SPATA45	0.230105	0.044089
FLVCR1	0.0669374	0.562984
VASH2	0.324329	0.00400654
ANGEL2	0.330003	0.00337888
RPS6KC1	0.314889	0.00528261
PROX1	-0.0386385	0.738658
SMYD2	0.0861283	0.456395
PTPN14	0.303298	0.00733203
CENPF	0.127978	0.267342
KCNK2	0.109169	0.3446
KCTD3	0.0260871	0.821818
USH2A	-0.175286	0.127308
ESRRG	-0.251516	0.0273454
GPATCH2	0.3277	0.00362223
SPATA17	0.139022	0.227884
RRP15	0.349503	0.00183572
TGFB2	0.22796	0.0461567
LYPLAL1	0.0146244	0.899545
ZC3H11B	-0.132582	0.250368
SLC30A10	-0.280908	0.0133352
EPRS1	0.0836663	0.469415
BPNT1	0.31521	0.00523379
IARS2	0.359374	0.00132792
RAB3GAP2	0.267877	0.0185036
MARK1	0.219053	0.055613
C1orf115	-0.0835782	0.469885
2021-03-02	0.117915	0.307093
2021-03-01	0.116899	0.311308
HLX	0.538113	4.48063e-07
DUSP10	0.103709	0.369408
HHIPL2	0.0453095	0.695585
TAF1A	0.388625	0.000478067
MIA3	0.222665	0.0516028
AIDA	0.292692	0.0097892
BROX	0.325479	0.00387147
FAM177B	0.0701535	0.544334
DISP1	0.0970902	0.4009
TLR5	0.316681	0.00501582
SUSD4	-0.0248055	0.830438
CCDC185	0.108777	0.346345
CAPN8	-0.214356	0.0612035
CAPN2	0.37615	0.00074776
TP53BP2	0.412529	0.000192852
FBXO28	0.3939	0.000393568
DEGS1	0.392796	0.000410021
NVL	0.263379	0.0206479
CNIH4	0.295863	0.00898851
WDR26	0.351661	0.00171174
CNIH3	0.499601	3.73421e-06
DNAH14	0.0814053	0.481548
LBR	0.480465	9.76476e-06
ENAH	0.259436	0.0226985
SRP9	0.213214	0.0626293
EPHX1	-0.195787	0.0879185
TMEM63A	0.236701	0.0382071
LEFTY1	0.101283	0.380773
AL117348.2	0.0416681	0.718987
PYCR2	0.186568	0.104237
LEFTY2	0.287474	0.0112426
SDE2	0.322439	0.00423743
H3-3A	0.278514	0.0141781
ACBD3	0.367082	0.00102385
MIXL1	0.300577	0.00790423
LIN9	0.289513	0.0106536
PARP1	0.406575	0.000243334
STUM	0.293502	0.00957903
ITPKB	0.393492	0.00039958
PSEN2	-0.0207517	0.857831
COQ8A	-0.00402341	0.972297
CDC42BPA	0.222139	0.0521715
ZNF678	0.176179	0.125351
SNAP47	0.374074	0.000804182
JMJD4	0.282813	0.012696
PRSS38	0.271557	0.016894
WNT9A	0.385805	0.000529758
WNT3A	0.0785955	0.496856
ARF1	0.267057	0.0188795
C1orf35	0.346133	0.0020455
MRPL55	0.0797168	0.490717
GUK1	0.372337	0.000854343
GJC2	0.310216	0.00603817
IBA57	0.213656	0.0620746
OBSCN	0.112737	0.328966
TRIM11	0.318466	0.00476189
TRIM17	0.263096	0.0207894
H3-4	-0.10098	0.382204
H2AW	0.0541086	0.64023
H2BU1	0.114665	0.320707
RNF187	0.129772	0.260639
RHOU	0.0919166	0.42658
RAB4A	0.259094	0.0228845
AL117350.1	-0.363526	0.0011553
CCSAP	0.234784	0.0398453
ACTA1	0.150783	0.190543
NUP133	0.458185	2.78709e-05
ABCB10	0.404804	0.000260545
TAF5L	0.365696	0.00107339
URB2	0.370377	0.000914316
GALNT2	0.178113	0.121192
PGBD5	0.175672	0.126459
COG2	0.210211	0.066508
AGT	0.0879093	0.447101
CAPN9	0.112794	0.32872
C1orf198	0.385345	0.000538655
TTC13	0.253594	0.0260548
ARV1	0.137434	0.233295
FAM89A	-0.0300333	0.795412
TRIM67	-0.0504484	0.66304
AL109810.2	-0.065805	0.569622
C1orf131	0.360258	0.00128935
GNPAT	0.313437	0.00550779
EXOC8	0.286565	0.0115141
SPRTN	0.293828	0.00949536
EGLN1	0.209844	0.0669949
TSNAX	0.257711	0.0236493
TSNAX-DISC1	-0.0387985	0.737615
DISC1	0.480994	9.51588e-06
SIPA1L2	0.423849	0.000122452
MAP10	0.286064	0.0116662
NTPCR	0.332876	0.00309588
PCNX2	0.288222	0.0110233
MAP3K21	0.312173	0.0057109
KCNK1	0.0643487	0.578212
SLC35F3	-0.103561	0.370097
COA6	0.162483	0.157991
TARBP1	0.241885	0.0340572
IRF2BP2	0.250619	0.0279197
TOMM20	0.215067	0.0603294
RBM34	0.0869222	0.452239
ARID4B	0.229553	0.044614
GGPS1	0.208265	0.0691228
B3GALNT2	0.203065	0.0765196
GNG4	0.433566	8.18401e-05
LYST	0.374664	0.00078777
NID1	0.41552	0.000171305
GPR137B	0.325378	0.00388319
ERO1B	0.0681176	0.556105
EDARADD	0.363142	0.00117037
LGALS8	0.25015	0.0282237
HEATR1	0.351607	0.00171476
ACTN2	0.169729	0.140014
MTR	0.184123	0.108938
MT1HL1	-0.0150084	0.896921
RYR2	-0.151567	0.188222
ZP4	0.287048	0.011369
MTRNR2L11	NA	NA
CHRM3	0.179535	0.118202
FMN2	0.0119326	0.917964
GREM2	-0.012987	0.910743
RGS7	-0.039749	0.731428
FH	0.0844276	0.465368
KMO	0.355958	0.00148714
OPN3	0.191898	0.0945378
CHML	0.151082	0.189654
WDR64	-0.114701	0.320556
EXO1	0.181365	0.114436
BECN2	-0.142739	0.215571
MAP1LC3C	0.145494	0.206749
PLD5	-0.264078	0.0203014
CEP170	0.385401	0.000537563
SDCCAG8	0.343958	0.00219214
AKT3	0.326759	0.00372606
ZBTB18	0.0898812	0.436935
C1orf100	0.158933	0.167397
ADSS2	0.303512	0.00728866
CATSPERE	0.255786	0.0247491
DESI2	0.299181	0.00821273
COX20	0.0293006	0.800298
HNRNPU	0.326834	0.00371764
EFCAB2	0.275887	0.0151557
KIF26B	0.328736	0.00351089
SMYD3	0.0381723	0.7417
TFB2M	0.304194	0.00715183
CNST	0.0610756	0.597733
SCCPDH	0.436578	7.20521e-05
AHCTF1	0.116598	0.312563
ZNF670-ZNF695	0.312737	0.00561943
ZNF695	0.259449	0.0226914
ZNF670	0.385059	0.000544261
ZNF669	0.220108	0.0544165
ZNF124	0.404431	0.000264307
ZNF496	0.362723	0.00118701
NLRP3	0.505546	2.73716e-06
OR2B11	0.229572	0.0445956
GCSAML	0.215382	0.0599446
OR2C3	-0.00684375	0.952895
OR2G2	NA	NA
OR2G3	NA	NA
OR13G1	-0.113283	0.326613
OR6F1	-0.00746626	0.948616
AC118470.1	NA	NA
OR14A2	0.0147443	0.898726
OR14K1	-0.034691	0.764541
OR1C1	-0.114448	0.321629
OR14A16	NA	NA
OR11L1	-0.0260495	0.822071
TRIM58	0.316734	0.00500809
OR2W3	0.174351	0.129382
OR2T8	0.0898898	0.436891
OR2AJ1	NA	NA
OR2L8	NA	NA
OR2AK2	-0.0226095	0.845254
OR2L5	0.0834387	0.47063
OR2L2	0.064503	0.577299
OR2L3	-0.0214824	0.85288
OR2L13	0.181032	0.115114
OR2M5	NA	NA
OR2M2	0.145358	0.20718
OR2M3	0.136036	0.238127
OR2M4	0.120171	0.297862
OR2T33	0.0878243	0.447542
OR2T12	NA	NA
OR2M7	NA	NA
OR14C36	0.305161	0.00696165
OR2T4	0.163626	0.155047
OR2T6	NA	NA
OR2T1	NA	NA
OR2T2	NA	NA
[truncated: 17,610 more rows]

## Sheet: BLCA
symbol	correlation	pvalue
OR4F5	-0.0693796	0.162395
SAMD11	0.0331575	0.504738
NOC2L	0.0219978	0.658143
KLHL17	0.0901353	0.0692911
PLEKHN1	0.086303	0.0820368
PERM1	0.0494498	0.319662
HES4	-0.0674791	0.174241
ISG15	0.083797	0.0913512
AGRN	0.0950286	0.0554198
RNF223	-0.0990315	0.045863
C1orf159	0.0517663	0.297489
TTLL10	-0.0107409	0.828964
TNFRSF18	0.0530571	0.28559
TNFRSF4	-0.0296777	0.550498
SDF4	0.20848	2.23846e-05
B3GALT6	-0.0779516	0.116376
C1QTNF12	0.117496	0.0177244
UBE2J2	0.0818064	0.0993382
SCNN1D	-0.0667487	0.178961
ACAP3	-0.0834031	0.0928898
PUSL1	0.00544933	0.912728
INTS11	0.0210197	0.672442
CPTP	0.0275073	0.580033
TAS1R3	-0.0564807	0.255597
DVL1	0.0402929	0.417533
MXRA8	-0.0505377	0.309118
AURKAIP1	0.0530151	0.285972
CCNL2	0.0260694	0.599999
MRPL20	0.0514975	0.300008
ANKRD65	0.048793	0.32614
TMEM88B	0.112339	0.0234166
VWA1	-0.0599381	0.227597
ATAD3C	-0.0296337	0.551089
ATAD3B	-0.0169073	0.733805
ATAD3A	0.0280627	0.572405
TMEM240	-0.156748	0.00151306
SSU72	-0.100324	0.0430893
FNDC10	0.0152016	0.759791
MIB2	0.0938641	0.0584921
MMP23B	-0.0695271	0.161502
CDK11B	0.0163479	0.742296
SLC35E2B	-0.00765637	0.877619
CDK11A	-0.00993483	0.841624
SLC35E2A	0.0161319	0.745584
NADK	0.0448408	0.366897
GNB1	0.0733863	0.13942
CALML6	-0.039743	0.423922
TMEM52	-0.102418	0.0388955
CFAP74	0.00564421	0.90962
GABRD	0.0988273	0.0463147
PRKCZ	0.0661051	0.183197
FAAP20	0.0697404	0.160217
SKI	0.101045	0.0416044
MORN1	-0.0160262	0.747193
RER1	0.0992092	0.045473
PEX10	-0.00816734	0.869522
PLCH2	0.179247	0.000278499
PANK4	0.067893	0.171608
HES5	0.025027	0.614664
TNFRSF14	0.158002	0.00138444
PRXL2B	0.12537	0.0113586
MMEL1	0.141353	0.00427304
TTC34	0.0437637	0.378531
ACTRT2	-0.0567144	0.253633
PRDM16	-0.103958	0.0360376
ARHGEF16	0.0636155	0.200283
MEGF6	0.0513717	0.301192
TPRG1L	0.10533	0.0336422
WRAP73	0.0168161	0.735189
TP73	-0.0223748	0.652665
CCDC27	-0.0173232	0.727515
SMIM1	0.167824	0.00067522
LRRC47	0.104473	0.0351222
CEP104	0.111304	0.0247333
DFFB	0.116696	0.0185193
C1orf174	0.114036	0.0213901
AJAP1	0.0756518	0.127582
NPHP4	0.0871335	0.0791248
KCNAB2	0.00363541	0.941713
CHD5	-0.0519675	0.295613
RPL22	0.0411938	0.40719
RNF207	0.122846	0.0131345
ICMT	0.0278689	0.575061
HES3	0.0288011	0.562337
GPR153	0.127713	0.00990393
ACOT7	-0.0672242	0.175877
HES2	0.106839	0.0311662
ESPN	0.0754011	0.128852
TNFRSF25	0.132838	0.00728417
PLEKHG5	0.217496	9.53598e-06
NOL9	0.041769	0.400665
TAS1R1	0.051688	0.298222
ZBTB48	0.0392095	0.430175
KLHL21	0.102893	0.037995
PHF13	-0.0458403	0.356302
THAP3	0.00286476	0.954054
DNAJC11	0.0857742	0.0839357
CAMTA1	0.0608645	0.220479
VAMP3	0.148039	0.00275432
PER3	0.00850634	0.864158
UTS2	0.0274825	0.580374
TNFRSF9	0.0401825	0.418812
PARK7	0.113871	0.0215805
ERRFI1	0.00834121	0.86677
SLC45A1	0.0916515	0.0647177
RERE	0.072198	0.145958
ENO1	0.0987817	0.046416
CA6	0.0891736	0.0723263
SLC2A7	-0.0866697	0.0807406
SLC2A5	-0.080816	0.103514
GPR157	0.213344	1.41898e-05
H6PD	0.181602	0.000230436
SPSB1	0.107968	0.0294183
SLC25A33	0.0645745	0.193569
TMEM201	0.039182	0.430499
PIK3CD	0.0942915	0.0573485
CLSTN1	0.188521	0.000130282
CTNNBIP1	0.0526256	0.289532
LZIC	-0.0177899	0.720477
NMNAT1	0.116241	0.018985
RBP7	-0.0768758	0.121518
UBE4B	0.0865263	0.0812454
KIF1B	0.0549987	0.268301
PGD	0.189986	0.000115153
CENPS-CORT	0.0433577	0.382975
CENPS	0.052682	0.289014
CORT	0.0344665	0.488057
DFFA	0.0955245	0.0541528
PEX14	0.0541408	0.27585
CASZ1	0.130221	0.00853231
C1orf127	0.00142064	0.977206
TARDBP	0.0662068	0.182523
AL109811.3	-0.0429232	0.387765
MASP2	0.0157299	0.751713
SRM	-0.000602409	0.990333
EXOSC10	-0.0502496	0.311888
MTOR	0.0628883	0.205486
ANGPTL7	-0.114863	0.0204591
UBIAD1	0.00861585	0.862426
DISP3	-0.109313	0.0274439
FBXO2	0.140135	0.00461982
FBXO44	0.111379	0.0246351
FBXO6	0.204486	3.22922e-05
MAD2L2	-0.0384085	0.439662
DRAXIN	0.0614982	0.215703
AGTRAP	0.118796	0.0164967
C1orf167	-0.0466523	0.347838
MTHFR	0.0174743	0.725233
CLCN6	0.0185065	0.709715
NPPA	-0.0344165	0.488689
NPPB	-0.0931036	0.0605735
KIAA2013	0.145346	0.00329434
PLOD1	0.129715	0.00879474
MFN2	0.138796	0.0050305
MIIP	-0.00970367	0.845263
TNFRSF8	-0.0251789	0.612518
TNFRSF1B	-0.0361324	0.467263
VPS13D	0.166933	0.000721839
DHRS3	0.264555	6.04026e-08
AADACL4	0.0312226	0.529934
AADACL3	-0.0563015	0.257111
C1orf158	-0.027728	0.576995
PRAMEF12	0.0896318	0.070867
PRAMEF1	0.0729885	0.141583
PRAMEF11	0.00339623	0.945542
HNRNPCL1	0.00591837	0.90525
PRAMEF2	0.0309227	0.533894
PRAMEF4	0.0862226	0.0823234
PRAMEF10	-0.0182344	0.713795
PRAMEF7	0.0943744	0.0571287
PRAMEF6	-0.00553937	0.911291
PRAMEF27	-0.0216998	0.662487
HNRNPCL3	0.00922433	0.852817
PRAMEF25	-0.0027471	0.955939
HNRNPCL2	0.0262501	0.597473
PRAMEF26	0.00954839	0.847708
HNRNPCL4	0.0342825	0.490383
PRAMEF9	-0.0305949	0.538241
PRAMEF13	0.0298846	0.547721
PRAMEF18	0.038973	0.432964
PRAMEF5	-0.0120587	0.808366
PRAMEF8	0.118852	0.0164449
PRAMEF33	0.00237992	0.961823
PRAMEF15	0.0428904	0.388128
PRAMEF14	0.0676825	0.172944
PRAMEF19	0.0593856	0.231919
PRAMEF17	-0.0204757	0.680446
PRAMEF20	0.0703504	0.156583
LRRC38	-0.0166108	0.738303
PDPN	-0.00598151	0.904244
PRDM2	0.103973	0.0360099
KAZN	0.0590255	0.234767
TMEM51	0.0625527	0.20792
FHAD1	0.0989876	0.0459598
EFHD2	0.134099	0.00674308
CTRC	0.0581601	0.241712
CELA2A	0.0793477	0.109959
CELA2B	-0.012638	0.799351
CASP9	0.14832	0.00270296
DNAJC16	0.0815314	0.100484
AGMAT	0.0407384	0.412399
DDI2	0.0156613	0.75276
RSC1A1	-0.000296139	0.995248
PLEKHM2	0.120851	0.0147064
SLC25A34	0.0375509	0.449951
TMEM82	-0.00478904	0.923267
FBLIM1	0.16199	0.00103935
UQCRHL	0.0784896	0.113869
SPEN	0.0599512	0.227495
ZBTB17	0.00805536	0.871295
SRARP	0.076874	0.121527
HSPB7	-0.105847	0.0327756
CLCNKA	0.0488457	0.325617
CLCNKB	0.147094	0.00293386
FAM131C	0.0311886	0.530381
EPHA2	0.154224	0.00180558
ARHGEF19	0.120944	0.0146294
CPLANE2	0.0325426	0.512676
FBXO42	0.0712828	0.15115
SZRD1	0.103553	0.0367708
SPATA21	-0.0422799	0.394924
NECAP2	0.0606427	0.222169
NBPF1	0.00664833	0.893629
CROCC	0.0798901	0.107542
MFAP2	0.0317582	0.522896
ATP13A2	0.149355	0.00252085
SDHB	0.109538	0.0271253
PADI2	0.0479917	0.334157
PADI1	0.100304	0.0431313
PADI3	0.150323	0.00236083
PADI4	-0.0196199	0.69311
PADI6	0.103028	0.0377419
RCC2	0.126387	0.010706
ARHGEF10L	0.0272404	0.583716
ACTL8	0.049052	0.323575
IGSF21	-0.0275625	0.579273
KLHDC7A	0.0153352	0.757745
PAX7	0.272709	2.25626e-08
TAS1R2	-0.0502576	0.311811
ALDH4A1	0.0897903	0.0703677
IFFO2	0.100217	0.0433138
UBR4	0.0649123	0.191244
EMC1	0.121899	0.0138616
MRTO4	-0.0152962	0.758343
AKR7A3	0.0592699	0.232831
AKR7A2	-0.0383208	0.440708
SLC66A1	0.0304593	0.540045
CAPZB	0.0928038	0.0614108
MICOS10	0.0314903	0.52641
NBL1	0.0369677	0.457024
MICOS10-NBL1	0.054546	0.272267
HTR6	0.049948	0.314804
TMCO4	0.0404548	0.415663
RNF186	-0.153615	0.00188357
OTUD3	0.0524775	0.290892
PLA2G2E	0.0253765	0.60973
PLA2G2A	-0.0465171	0.349238
PLA2G5	-0.101501	0.0406887
PLA2G2D	-0.0998041	0.0441876
PLA2G2F	-0.0632742	0.202713
PLA2G2C	-0.0626364	0.207311
UBXN10	-0.0466461	0.347902
VWA5B1	-0.016233	0.744043
CAMK2N1	0.0097518	0.844505
MUL1	0.106866	0.0311244
FAM43B	-0.00822717	0.868575
CDA	-0.0405575	0.41448
PINK1	0.0851949	0.0860561
DDOST	0.143086	0.00381992
KIF17	-0.0474944	0.339196
SH2D5	0.0115077	0.816963
HP1BP3	0.0534102	0.282391
EIF4G3	0.104894	0.0343892
ECE1	0.173815	0.000427239
NBPF3	0.0794221	0.109625
ALPL	0.111061	0.0250511
RAP1GAP	0.0341855	0.491612
USP48	0.020367	0.682049
LDLRAD2	-0.0129983	0.793756
HSPG2	0.0825111	0.0964498
CELA3B	0.0624586	0.208606
CELA3A	0.017291	0.728001
CDC42	0.0512252	0.302575
WNT4	0.151722	0.00214603
ZBTB40	0.119461	0.0158977
EPHA8	0.0547426	0.27054
C1QA	-0.0174721	0.725267
C1QC	-0.00389646	0.937536
C1QB	-0.00614343	0.901664
EPHB2	-0.0210456	0.672062
LACTBL1	0.0470982	0.343245
TEX46	0.0269594	0.587604
KDM1A	0.0638342	0.198737
LUZP1	0.159253	0.00126624
HTR1D	0.00209942	0.96632
HNRNPR	0.0260695	0.599998
ZNF436	0.0189673	0.702826
TCEA3	0.0467135	0.347205
ASAP3	-0.0495751	0.318436
E2F2	0.0469488	0.344779
ID3	0.124022	0.0122791
RPL11	-0.067529	0.173922
ELOA	0.0822846	0.0973706
PITHD1	-0.0411328	0.407885
LYPLA2	0.0578928	0.243886
GALE	0.0455129	0.359752
HMGCL	-0.0223877	0.652478
FUCA1	0.0193518	0.697096
CNR2	-0.0857699	0.0839513
PNRC2	-0.0783665	0.114439
SRSF10	0.0317137	0.523479
MYOM3	0.064127	0.196682
IL22RA1	0.0524843	0.29083
IFNLR1	0.181495	0.000232429
GRHL3	0.03002	0.545907
STPG1	-0.0204354	0.681041
NIPAL3	0.11761	0.0176138
RCAN3	-0.111655	0.02428
NCMAP	0.0265221	0.59368
SRRM1	0.00723041	0.884378
CLIC4	-0.0407069	0.412761
RUNX3	0.0736059	0.138237
SYF2	0.00539613	0.913576
RSRP1	0.0928758	0.0612089
RHD	-0.0321316	0.518018
TMEM50A	0.0880928	0.0758662
RHCE	-0.0637863	0.199075
MACO1	0.0304004	0.540829
LDLRAP1	0.182176	0.000219946
MAN1C1	-0.0611581	0.218257
SELENON	0.113916	0.0215281
AL020996.2	0.0231037	0.642127
MTFR1L	-0.0291934	0.557023
AUNIP	-0.0445386	0.370139
PAQR7	-0.0986779	0.0466474
STMN1	-0.101028	0.041639
PAFAH2	0.0770118	0.120859
EXTL1	0.0346705	0.485484
SLC30A2	-0.1181	0.0171445
TRIM63	-0.102125	0.0394604
PDIK1L	-0.0190346	0.701823
FAM110D	-0.0878879	0.0765531
AL391650.1	-0.0362028	0.466395
ZNF593	0.060793	0.221023
CNKSR1	0.0645409	0.193802
CATSPER4	-0.00789722	0.8738
CEP85	0.0325886	0.51208
SH3BGRL3	0.0869341	0.0798161
UBXN11	-0.0977813	0.048687
CD52	-0.0453528	0.361446
CRYBG2	-0.0150938	0.761442
ZNF683	0.0354127	0.476186
LIN28A	-0.0172198	0.729078
DHDDS	0.0409368	0.410125
HMGN2	-0.0841749	0.0898948
RPS6KA1	0.228829	3.09688e-06
ARID1A	0.0601027	0.22632
PIGV	0.0492384	0.321738
ZDHHC18	0.098026	0.0481232
SFN	0.146435	0.00306539
GPN2	0.100612	0.0424913
GPATCH3	-0.016281	0.743314
NUDC	-0.0108624	0.82706
NR0B2	0.00965885	0.845968
KDF1	0.0458633	0.35606
TRNP1	-0.0812377	0.101719
TENT5B	0.000555536	0.991085
SLC9A1	0.0674288	0.174563
WDTC1	0.11606	0.0191737
TMEM222	0.0277848	0.576216
SYTL1	0.131206	0.00804183
MAP3K6	0.146591	0.00303375
FCN3	0.067534	0.17389
CD164L2	0.0207233	0.676798
GPR3	0.0502885	0.311513
WASF2	0.124191	0.0121601
AHDC1	0.104457	0.0351507
FGR	0.119947	0.0154721
IFI6	0.0252498	0.611517
FAM76A	-0.0521517	0.293903
STX12	0.0346445	0.485811
PPP1R8	0.0655677	0.186791
THEMIS2	-0.00577733	0.907497
RPA2	-0.011261	0.820819
SMPDL3B	0.166109	0.000767634
XKR8	0.0976162	0.0490707
EYA3	0.0846078	0.0882491
PTAFR	0.199283	5.15022e-05
DNAJC8	0.0158369	0.75008
ATP5IF1	0.0246418	0.620124
SESN2	0.154039	0.00182895
MED18	0.219911	7.54043e-06
PHACTR4	0.0703675	0.156483
RCC1	-0.0791285	0.110948
TRNAU1AP	-0.0606979	0.221747
TAF12	-0.0516451	0.298623
RAB42	-0.0496272	0.317927
GMEB1	0.0180028	0.717274
YTHDF2	0.130882	0.0082005
OPRD1	0.00349806	0.943912
EPB41	-0.074454	0.13374
TMEM200B	-0.0572661	0.249036
SRSF4	0.0592448	0.23303
MECR	0.00323947	0.948052
PTPRU	0.115416	0.0198565
MATN1	0.0691079	0.164051
LAPTM5	0.0291862	0.557121
SDC3	0.106486	0.0317315
PUM1	0.0750236	0.130784
NKAIN1	0.0294612	0.55341
SNRNP40	0.0134318	0.787041
ZCCHC17	-0.000784959	0.987404
FABP3	-0.0246002	0.620714
SERINC2	0.0839853	0.0906234
TINAGL1	0.051769	0.297464
HCRTR1	0.049582	0.318369
PEF1	0.108916	0.0280145
COL16A1	0.00327426	0.947495
ADGRB2	0.109827	0.0267205
SPOCD1	0.228517	3.19687e-06
PTP4A2	0.0704053	0.15626
KHDRBS1	0.0930516	0.0607181
TMEM39B	0.0765936	0.122896
KPNA6	0.105389	0.033542
TXLNA	0.135794	0.00607243
CCDC28B	-0.0728296	0.142455
IQCC	-0.0761982	0.124847
DCDC2B	-0.0415381	0.403277
TMEM234	-0.015006	0.762789
EIF3I	0.0944874	0.0568305
FAM167B	-0.0177421	0.721196
LCK	0.00741601	0.881432
HDAC1	0.141817	0.004147
MARCKSL1	0.00302349	0.951511
TSSK3	0.0752105	0.129825
FAM229A	0.0605648	0.222764
BSDC1	0.154446	0.00177795
AL033529.1	-0.0734214	0.139231
ZBTB8B	-0.116837	0.0183773
ZBTB8A	0.00562865	0.909868
ZBTB8OS	0.0873863	0.0782553
RBBP4	-0.00135369	0.97828
SYNC	0.0218624	0.660115
KIAA1522	0.1478	0.00279878
YARS1	0.105164	0.0339253
S100PBP	0.0560237	0.259469
FNDC5	-0.0319644	0.520199
HPCA	0.0639574	0.19787
TMEM54	0.157368	0.00144817
RNF19B	0.115502	0.0197637
AK2	0.0990594	0.0458017
AZIN2	0.0879604	0.0763093
TRIM62	0.0961496	0.05259
ZNF362	0.0513674	0.301233
A3GALT2	0.0839921	0.090597
PHC2	0.0163872	0.741699
ZSCAN20	0.0501545	0.312806
CSMD2	0.0242269	0.626026
HMGB4	-0.0396024	0.425564
C1orf94	-0.0017469	0.971973
SMIM12	0.0777018	0.117554
GJB5	0.182535	0.000213634
GJB4	0.186284	0.000157006
GJB3	0.111876	0.0239977
GJA4	-0.00908723	0.85498
DLGAP3	0.0119677	0.809784
AC114490.2	0.101903	0.0398933
TMEM35B	0.166128	0.000766535
ZMYM6	0.100206	0.0433368
ZMYM1	0.0716039	0.149313
SFPQ	0.110196	0.0262119
ZMYM4	0.120536	0.0149697
KIAA0319L	0.161081	0.00111015
NCDN	0.0747824	0.132029
TFAP2E	0.183788	0.000192858
PSMB2	0.102294	0.0391351
C1orf216	0.0083291	0.866961
CLSPN	0.0280502	0.572575
AGO4	0.0966993	0.051247
AGO1	0.0471994	0.342207
AGO3	0.0600014	0.227106
TEKT2	0.0806344	0.104295
ADPRHL2	0.0383638	0.440195
COL8A2	0.0395615	0.426044
TRAPPC3	0.134929	0.00640699
MAP7D1	0.084337	0.0892759
THRAP3	0.096554	0.0515991
SH3D21	0.14852	0.00266681
EVA1B	0.190015	0.000114877
STK40	0.106991	0.0309259
LSM10	0.0910344	0.0665484
OSCP1	0.0159749	0.747976
MRPS15	0.0423734	0.393878
CSF3R	0.0604912	0.223328
GRIK3	-0.0687423	0.166299
ZC3H12A	0.0357205	0.472359
MEAF6	-0.000460364	0.992613
SNIP1	0.089041	0.0727532
DNALI1	-0.00917996	0.853517
GNL2	-0.0573559	0.248294
RSPO1	-0.109828	0.0267199
C1orf109	0.0605225	0.223088
CDCA8	0.0178938	0.718913
EPHA10	-0.110802	0.0253936
MANEAL	-0.0714297	0.150307
YRDC	0.0731899	0.140485
C1orf122	0.116087	0.0191453
MTF1	0.135783	0.00607684
INPP5B	0.038666	0.436599
SF3A3	0.067424	0.174594
FHL3	0.0758025	0.126823
UTP11	0.0955684	0.0540417
POU3F1	0.0607983	0.220982
RRAGC	0.0658212	0.185089
MYCBP	0.101432	0.0408264
AL139260.3	0.112162	0.0236371
GJA9	0.0601762	0.225752
RHBDL2	0.159585	0.00123647
AKIRIN1	0.0773501	0.119229
NDUFS5	0.0760945	0.125362
MACF1	0.0522673	0.292832
BMP8A	0.0678476	0.171896
PABPC4	0.0262755	0.597118
HEYL	0.0589754	0.235165
NT5C1A	0.00476866	0.923593
HPCAL4	0.0332321	0.50378
PPIE	0.0656231	0.186419
BMP8B	-0.0432238	0.384446
OXCT2	-0.0129462	0.794565
TRIT1	-0.0240504	0.628545
MYCL	-0.0599223	0.22772
MFSD2A	0.127955	0.00976366
CAP1	0.0985109	0.0470218
PPT1	-0.0152716	0.75872
RLF	0.0721121	0.146439
TMCO2	-0.096297	0.052227
ZMPSTE24	0.117139	0.0180755
COL9A2	0.00653638	0.89541
SMAP2	-0.0465958	0.348423
ZFP69B	-0.00779379	0.87544
ZFP69	0.0570131	0.251137
EXO5	0.0189777	0.70267
ZNF684	0.0277964	0.576056
RIMS3	-0.0349464	0.482016
NFYC	0.0928357	0.0613212
KCNQ4	0.0575083	0.247037
CITED4	0.0651144	0.189863
CTPS1	-0.0709181	0.153258
SLFNL1	-0.0144869	0.770761
SCMH1	0.0476174	0.337944
FOXO6	-0.0687101	0.166497
EDN2	0.137159	0.00557678
HIVEP3	0.00815571	0.869706
GUCA2B	-0.00940584	0.849955
GUCA2A	-0.0762552	0.124564
FOXJ3	0.0718718	0.147793
RIMKLA	0.110943	0.0252068
ZMYND12	-0.0495574	0.318609
PPCS	0.125208	0.011466
CCDC30	-0.052334	0.292216
PPIH	0.033589	0.499206
YBX1	0.0324437	0.513959
CLDN19	0.0164691	0.740454
P3H1	0.0953768	0.0545276
C1orf50	0.100872	0.0419575
TMEM269	0.0346438	0.48582
SVBP	-0.017021	0.732084
ERMAP	0.229486	2.89623e-06
ZNF691	0.0399386	0.421644
SLC2A1	0.207399	2.47354e-05
FAM183A	0.136314	0.00587926
EBNA1BP2	-0.00501811	0.919609
CFAP57	0.00364093	0.941625
TMEM125	-0.0210913	0.671391
C1orf210	0.032152	0.517752
TIE1	-0.0102644	0.836443
MPL	-0.0631622	0.203515
CDC20	-0.0132789	0.789408
ELOVL1	0.0335423	0.499804
MED8	-0.0288938	0.56108
SZT2	0.00457885	0.926626
HYI	-0.044418	0.371438
PTPRF	0.0804693	0.105008
KDM4A	0.205888	2.8419e-05
ST3GAL3	-0.0482418	0.331641
ARTN	0.135946	0.00601563
IPO13	0.0681771	0.169818
DPH2	0.0288675	0.561436
ATP6V0B	0.0383267	0.440637
B4GALT2	0.0715642	0.149539
CCDC24	0.0897977	0.0703445
SLC6A9	0.110769	0.0254378
KLF17	-0.101964	0.0397748
DMAP1	0.055664	0.262546
ERI3	0.0271387	0.585122
RNF220	-0.024454	0.622792
TMEM53	0.100328	0.0430802
ARMH1	-0.0798865	0.107558
KIF2C	0.0264474	0.594721
RPS8	0.00423285	0.932156
BEST4	0.130559	0.00836107
PLK3	-0.0321247	0.518107
TCTEX1D4	-0.0426243	0.391081
BTBD19	0.00216938	0.965198
PTCH2	0.013469	0.786465
EIF2B3	-0.0183317	0.712335
HECTD3	-0.00026745	0.995708
UROD	0.032369	0.514929
ZSWIM5	0.0662774	0.182056
HPDL	0.179022	0.000283549
MUTYH	0.00252402	0.959514
TOE1	0.114351	0.0210314
TESK2	-0.043936	0.376655
CCDC163	-0.0220606	0.65723
MMACHC	0.0581905	0.241465
PRDX1	0.117496	0.0177249
AKR1A1	0.00692254	0.889269
NASP	-0.0588966	0.235793
CCDC17	0.0131699	0.791096
GPBP1L1	0.100472	0.0427807
TMEM69	0.0738397	0.136986
IPP	0.209163	2.10103e-05
MAST2	-0.0771378	0.12025
PIK3R3	0.0487295	0.32677
AL358075.4	0.0633622	0.202085
TSPAN1	0.155373	0.00166655
P3R3URF	NA	NA
POMGNT1	0.154669	0.00175047
LURAP1	0.0673875	0.174828
RAD54L	-0.0127861	0.797051
LRRC41	0.210608	1.83614e-05
UQCRH	0.107334	0.0303894
NSUN4	0.142166	0.00405457
FAAH	0.055854	0.260918
DMBX1	-0.0373189	0.452757
KNCN	-0.0225919	0.649519
MKNK1	0.197166	6.20624e-05
MOB3C	0.170947	0.000532902
ATPAF1	0.0129589	0.794368
TEX38	-0.0563304	0.256867
EFCAB14	0.124452	0.0119786
CYP4B1	0.0485117	0.328939
CYP4A11	0.0297262	0.549846
CYP4X1	0.260823	9.3771e-08
CYP4Z1	0.138185	0.00522859
CYP4A22	0.100649	0.0424149
PDZK1IP1	0.0486415	0.327645
TAL1	-0.0811512	0.102086
STIL	0.0365358	0.462303
CMPK1	0.0338722	0.495594
FOXE3	0.0798858	0.107561
FOXD2	0.0624802	0.208449
TRABD2B	-0.107045	0.0308407
SLC5A9	-0.0114747	0.817479
SPATA6	0.0433306	0.383272
AGBL4	0.0532842	0.28353
BEND5	-0.0294233	0.55392
ELAVL4	0.0892065	0.0722206
DMRTA2	0.0830962	0.0941023
FAF1	-0.0351475	0.479497
CDKN2C	-0.0195513	0.69413
C1orf185	-0.0244737	0.622512
RNF11	0.123821	0.0124215
TTC39A	-0.102784	0.0381992
EPS15	-0.0516409	0.298663
OSBPL9	0.028887	0.561172
NRDC	0.0375614	0.449824
RAB3B	0.0153747	0.757141
TXNDC12	0.167601	0.000686594
KTI12	0.0491632	0.322478
BTF3L4	0.00191466	0.969283
ZFYVE9	0.103369	0.0371089
CC2D1B	0.0302841	0.542378
ORC1	0.0663031	0.181886
PRPF38A	-0.0139891	0.77843
TUT4	0.00681278	0.891014
GPX7	0.0929386	0.0610332
SHISAL2A	-0.0413493	0.40542
COA7	0.064603	0.193373
ZYG11B	0.00614816	0.901589
ZYG11A	-0.0474133	0.340021
ECHDC2	0.111424	0.0245775
SCP2	0.0816517	0.0999816
PODN	-0.0778818	0.116704
SLC1A7	0.0626847	0.20696
CPT2	0.164303	0.000877451
CZIB	-0.0524939	0.290742
MAGOH	-0.0131042	0.792115
LRP8	0.154017	0.00183179
DMRTB1	-0.000830367	0.986676
GLIS1	0.029797	0.548896
NDC1	0.0571359	0.250116
YIPF1	0.170367	0.000557024
DIO1	-0.0522653	0.292851
HSPB11	0.0512769	0.302086
LRRC42	0.0749538	0.131143
LDLRAD1	0.154648	0.00175312
TMEM59	0.165884	0.000780557
TCEANC2	0.0428926	0.388104
AL357673.1	0.0342587	0.490685
CDCP2	-0.0694105	0.162208
CYB5RL	-0.00059499	0.990452
MRPL37	0.0338031	0.496473
SSBP3	0.00193626	0.968936
ACOT11	0.0715662	0.149528
FAM151A	0.00766112	0.877543
MROH7	0.0954693	0.0542926
MROH7-TTC4	0.00861994	0.862361
TTC4	0.0798549	0.107698
PARS2	0.0936177	0.05916
TTC22	0.202096	4.00741e-05
LEXM	0.0377118	0.44801
DHCR24	0.0433337	0.383238
TMEM61	0.0402839	0.417638
BSND	0.0670339	0.177107
PCSK9	0.0949035	0.0557433
USP24	0.0349486	0.481989
PLPP3	0.0317884	0.5225
PRKAA2	0.0607743	0.221165
FYB2	0.09757	0.0491783
C8A	-0.0781315	0.115533
C8B	-0.105662	0.0330841
DAB1	-0.11926	0.0160767
OMA1	0.0662134	0.182479
TACSTD2	0.0927773	0.0614851
MYSM1	0.0203428	0.682408
JUN	-0.0376032	0.449319
FGGY	0.105181	0.0338952
HOOK1	-0.0217494	0.661763
CYP2J2	0.030367	0.541274
C1orf87	0.0785426	0.113625
NFIA	0.0895881	0.0710051
TM2D1	0.171515	0.000510221
PATJ	0.10844	0.0287118
L1TD1	-0.0141016	0.776695
KANK4	0.023289	0.639458
USP1	-0.0191354	0.700319
DOCK7	0.12188	0.0138759
ANGPTL3	-0.0255311	0.607552
ATG4C	0.0120926	0.807837
FOXD3	-0.0287834	0.562578
ALG6	0.134177	0.00671095
ITGB3BP	-0.0782004	0.115212
EFCAB7	0.0261122	0.599401
PGM1	0.109158	0.0276666
ROR1	0.000228724	0.99633
UBE2U	0.0774479	0.118762
CACHD1	0.187959	0.00013656
RAVER2	0.207634	2.42068e-05
JAK1	0.0950969	0.0552438
AK4	0.0711547	0.151888
DNAJC6	-0.0517946	0.297225
LEPROT	0.103004	0.0377858
LEPR	0.0303839	0.541049
PDE4B	-0.0347576	0.484388
SGIP1	-0.0655025	0.187231
TCTEX1D1	-0.0579696	0.24326
INSL5	0.0105388	0.832135
WDR78	-0.0965411	0.0516305
MIER1	0.0502134	0.312237
SLC35D1	0.123683	0.0125205
C1orf141	-0.0332132	0.504022
IL23R	-0.0084517	0.865022
IL12RB2	0.0579178	0.243682
SERBP1	0.0598345	0.228403
GADD45A	0.171041	0.000529094
GNG12	0.127976	0.00975169
DIRAS3	0.031312	0.528755
WLS	-0.0111648	0.822325
RPE65	-0.0734208	0.139234
DEPDC1	0.0565263	0.255213
LRRC7	0.0306439	0.53759
LRRC40	-0.00897442	0.856761
SRSF11	0.0393457	0.428574
ANKRD13C	0.0156518	0.752905
HHLA3	-0.0926492	0.0618461
CTH	0.0103335	0.835358
PTGER3	-0.0523406	0.292155
ZRANB2	0.0406016	0.413972
NEGR1	-0.182816	0.000208794
LRRIQ3	-0.0153148	0.758058
FPGT	0.0970366	0.0504372
FPGT-TNNI3K	-0.0141917	0.775306
TNNI3K	-0.0276159	0.578537
LRRC53	-0.0475777	0.338348
ERICH3	-0.0158776	0.749459
CRYZ	-0.119466	0.0158926
TYW3	-0.0347187	0.484878
LHX8	0.0796696	0.10852
SLC44A5	0.120124	0.0153189
ACADM	0.0272784	0.58319
RABGGTB	0.0640759	0.197039
MSH4	0.0346075	0.486277
ASB17	0.0511448	0.303335
ST6GALNAC3	-0.0131454	0.791476
ST6GALNAC5	-0.0681285	0.170123
PIGK	0.080885	0.103219
AK5	-0.0900786	0.0694671
AC118549.1	0.079546	0.109071
USP33	0.0754816	0.128443
MIGA1	0.0266972	0.591244
NEXN	-0.0336657	0.498227
FUBP1	0.0563368	0.256812
DNAJB4	0.0914708	0.0652496
GIPC2	0.0528279	0.287679
PTGFR	-0.12644	0.0106727
IFI44L	0.045196	0.36311
IFI44	0.0863197	0.0819775
ADGRL4	-0.0100855	0.839254
ADGRL2	0.0771782	0.120055
TTLL7	-0.0298369	0.548361
PRKACB	0.116767	0.0184473
SAMD13	0.03806	0.443826
DNASE2B	-0.0123774	0.803402
RPF1	0.0588409	0.236237
GNG5	-0.0120527	0.808459
SPATA1	0.0672755	0.175547
CTBS	0.163584	0.000925053
SSX2IP	0.00378363	0.939342
LPAR3	0.123746	0.0124754
MCOLN2	-0.033013	0.506597
WDR63	0.14867	0.00264014
MCOLN3	-0.0185768	0.708663
SYDE2	-0.0811213	0.102212
C1orf52	0.039565	0.426003
BCL10	0.166532	0.00074382
DDAH1	-0.167608	0.000686232
CCN1	-0.0778442	0.116881
ZNHIT6	-0.0106079	0.831051
COL24A1	0.072894	0.142101
ODF2L	0.117938	0.0172986
CLCA2	0.21335	1.41824e-05
CLCA1	0.00692133	0.889288
CLCA4	0.220911	6.83664e-06
SH3GLB1	0.123965	0.0123191
SELENOF	0.0942231	0.0575301
HS2ST1	-0.0244643	0.622645
AC093155.3	-0.0136785	0.783226
LMO4	0.0257693	0.604205
PKN2	0.0257807	0.604044
GTF2B	-0.0457551	0.357197
KYAT3	0.00979674	0.843797
RBMXL1	0.119876	0.0155331
GBP3	0.0269938	0.587128
GBP1	-0.00346432	0.944452
GBP2	0.0147334	0.766973
GBP7	0.0159602	0.748198
GBP4	-0.0267409	0.590636
GBP5	0.0204803	0.680379
GBP6	0.0743456	0.134309
LRRC8B	0.0480731	0.333337
LRRC8C	0.0971842	0.0500862
AC093423.3	0.0363999	0.46397
LRRC8D	0.158833	0.00130488
ZNF326	0.0836418	0.091955
BARHL2	0.0193489	0.697139
ZNF644	-0.0243813	0.623826
HFM1	-0.0804348	0.105158
CDC7	-0.0102133	0.837246
TGFBR3	-0.0624208	0.208882
BRDT	0.00223749	0.964107
EPHX4	0.121751	0.0139778
SETSIP	-0.00298069	0.952197
BTBD8	0.072434	0.144642
C1orf146	-0.0872008	0.0788926
GLMN	-0.053989	0.2772
RPAP2	0.0682902	0.169109
GFI1	0.0299588	0.546727
EVI5	0.105373	0.0335698
RPL5	-0.0525225	0.290478
DIPK1A	0.0530147	0.285976
MTF2	-0.0102294	0.836994
TMED5	0.00902207	0.856009
CCDC18	-0.006107	0.902245
DR1	0.0190362	0.701798
FNBP1L	-0.0352116	0.478696
BCAR3	-0.0283667	0.56825
DNTTIP2	0.0162042	0.744482
GCLM	0.114375	0.0210045
ABCA4	0.111105	0.0249936
ARHGAP29	-0.150282	0.00236743
ABCD3	-0.0879155	0.0764603
F3	0.00540968	0.91336
SLC44A3	0.0423683	0.393935
CNN3	-0.058286	0.240693
ALG14	0.140442	0.00453022
TLCD4	-0.086018	0.0830559
TLCD4-RWDD3	0.0451928	0.363143
RWDD3	0.0929851	0.0609033
PTBP2	-0.0516853	0.298247
DPYD	0.029237	0.556434
SNX7	0.161497	0.00107719
PLPPR5	0.0199602	0.688065
PLPPR4	-0.0149701	0.76334
PALMD	0.0786443	0.113157
FRRS1	0.122455	0.0134306
AGL	0.0699048	0.159232
SLC35A3	0.0561371	0.258505
MFSD14A	0.123075	0.0129641
SASS6	-0.0163784	0.741832
TRMT13	0.0318279	0.521984
LRRC39	-0.021604	0.663885
DBT	0.0697894	0.159922
RTCA	0.0254102	0.609254
CDC14A	0.020031	0.687016
GPR88	-0.125445	0.0113093
VCAM1	-0.035156	0.479391
EXTL2	0.016389	0.741671
SLC30A7	0.0670123	0.177247
DPH5	0.0476532	0.337581
S1PR1	-0.0563628	0.256593
OLFM3	0.0925058	0.0622524
COL11A1	-0.0165541	0.739163
RNPC3	0.0565174	0.255289
AMY2B	0.0160613	0.746659
AMY2A	-0.00424311	0.931992
AMY1A	0.0323469	0.515216
AMY1B	-0.0218215	0.660711
AMY1C	-0.00339209	0.945609
PRMT6	0.115115	0.0201825
NTNG1	-0.0463017	0.351477
VAV3	0.167295	0.000702555
SLC25A24	0.00410656	0.934176
NBPF4	-0.0172076	0.729262
NBPF6	0.0284196	0.567528
FAM102B	-0.0121675	0.806671
HENMT1	-0.0363525	0.464553
PRPF38B	0.0357583	0.47189
FNDC7	-0.0350575	0.480624
STXBP3	0.0416673	0.401815
AKNAD1	-0.0829196	0.094806
GPSM2	0.00243916	0.960874
CLCC1	0.0491365	0.322742
WDR47	0.12258	0.0133348
TAF13	0.0666189	0.179809
TMEM167B	0.094515	0.0567579
C1orf194	-0.0954424	0.0543608
KIAA1324	0.143592	0.00369605
SARS1	0.0921634	0.0632311
CELSR2	0.14792	0.00277642
PSRC1	0.116995	0.0182186
MYBPHL	0.125736	0.0111198
SORT1	0.0822997	0.0973091
PSMA5	0.150645	0.00230982
SYPL2	-0.0944487	0.0569326
ATXN7L2	0.0950816	0.0552833
CYB561D1	0.102897	0.0379863
AMIGO1	0.0621329	0.210994
GPR61	-0.0314418	0.527048
GNAI3	-0.00240404	0.961437
GNAT2	0.0179309	0.718355
AMPD2	0.133855	0.00684504
GSTM4	0.0524826	0.290846
GSTM2	0.0657242	0.18574
GSTM1	-0.022219	0.654927
GSTM5	-0.108868	0.0280848
GSTM3	0.105938	0.032625
EPS8L3	0.0712929	0.151092
CSF1	0.0872309	0.0787889
AHCYL1	0.139698	0.00475043
STRIP1	0.115274	0.0200098
ALX3	0.136598	0.00577602
UBL4B	0.0355169	0.474889
SLC6A17	0.0630982	0.203974
KCNC4	0.0537373	0.27945
RBM15	0.0362596	0.465696
SLC16A4	0.108503	0.0286188
LAMTOR5	0.110023	0.0264497
PROK1	-0.00987419	0.842578
KCNA10	-0.03548	0.475348
KCNA2	-0.116298	0.0189259
KCNA3	-0.057671	0.245701
CD53	-0.021894	0.659655
LRIF1	0.0466788	0.347564
DRAM2	0.0372004	0.454195
CEPT1	0.00798807	0.872361
DENND2D	0.00696469	0.888599
CHI3L2	-0.109229	0.027564
CHIA	-0.132884	0.00726354
PIFO	-0.0775442	0.118303
OVGP1	-0.00945101	0.849243
WDR77	0.0268957	0.588487
ATP5PB	0.0717679	0.148381
C1orf162	-0.0171175	0.730623
TMIGD3	-0.0071223	0.886095
ADORA3	0.0236452	0.634343
RAP1A	-0.0941862	0.0576286
INKA2	-7.10376e-05	0.99886
DDX20	0.0351015	0.480073
KCND3	0.0366444	0.460973
CTTNBP2NL	0.0620396	0.211681
WNT2B	-0.00806436	0.871153
ST7L	0.108898	0.0280406
CAPZA1	0.0743674	0.134194
MOV10	0.019693	0.692026
RHOC	0.0887165	0.0738068
AL603832.3	0.0108229	0.82768
PPM1J	-0.00527665	0.915483
TAFA3	0.00258569	0.958525
SLC16A1	-0.00654214	0.895318
LRIG2	-0.00426625	0.931622
MAGI3	0.0503472	0.310947
PHTF1	0.158757	0.00131196
RSBN1	0.0864899	0.0813741
PTPN22	-0.0363261	0.464878
BCL2L15	-0.0145941	0.769113
AP4B1	0.0414102	0.404728
DCLRE1B	0.0106111	0.831001
HIPK1	0.0639138	0.198177
OLFML3	0.00281965	0.954777
SYT6	0.0838893	0.090994
TRIM33	0.0426761	0.390505
BCAS2	0.0431506	0.385254
DENND2C	0.146593	0.00303345
AMPD1	-0.0664967	0.180611
NRAS	0.0112353	0.821223
CSDE1	0.0322967	0.515869
SIKE1	0.0615278	0.215482
SYCP1	-0.0546612	0.271254
TSHB	-0.0646255	0.193217
TSPAN2	-0.0872025	0.0788867
NGF	0.00533818	0.914501
VANGL1	0.104599	0.0349002
CASQ2	-0.0982372	0.0476409
NHLH2	0.153087	0.00195361
SLC22A15	0.14929	0.00253208
MAB21L3	0.150775	0.00228944
ATP1A1	0.175333	0.000379575
CD58	0.112539	0.0231698
IGSF3	0.123684	0.0125194
CD2	-0.0269188	0.588166
PTGFRN	0.128414	0.00950232
CD101	0.134818	0.006451
TTF2	0.0951444	0.0551217
TRIM45	-0.0494849	0.319318
VTCN1	-0.055041	0.267933
MAN1A2	0.145352	0.00329309
TENT5C	-0.0264035	0.595333
GDAP2	0.0512185	0.302637
WDR3	0.0907837	0.067304
SPAG17	0.125215	0.0114613
TBX15	0.137788	0.0053609
WARS2	0.0462347	0.352175
HAO2	-0.136436	0.00583455
HSD3B2	-0.00619159	0.900898
HSD3B1	-0.122662	0.0132733
ZNF697	0.0452602	0.362428
PHGDH	-0.141036	0.0043608
HMGCS2	0.00578899	0.907312
REG4	-0.016356	0.742173
ADAM30	-0.0097375	0.84473
NOTCH2	0.0747045	0.132433
SEC22B	0.0486817	0.327245
NBPF26	0.0836036	0.092104
PPIAL4A	-0.0376635	0.448592
FCGR1B	0.0342271	0.491086
FAM72B	-0.054051	0.276648
SRGAP2C	-0.037081	0.455645
H3-2	0.0629455	0.205073
FAM72C	-0.0599027	0.227872
PPIAL4E	-0.0133026	0.789041
NBPF15	0.0629099	0.20533
PPIAL4F	-0.0178494	0.71958
SRGAP2B	-0.0271141	0.585462
FAM72D	-0.0350458	0.480771
PPIAL4D	-0.0104223	0.833963
NBPF20	0.100319	0.0431005
GPR89A	0.0111497	0.822561
PDZK1	-0.130621	0.00833009
CD160	0.00652968	0.895516
RNF115	0.0142104	0.775018
POLR3C	0.0234169	0.637619
NUDT17	-0.0263548	0.596011
PIAS3	-0.0302177	0.543266
ANKRD35	-0.0478138	0.335954
ITGA10	0.0894246	0.071524
PEX11B	0.103947	0.0360562
RBM8A	0.102842	0.0380901
AC243547.3	-0.00884442	0.858814
LIX1L	-0.0861772	0.0824855
ANKRD34A	-0.0348366	0.483395
POLR3GL	0.0520752	0.294612
TXNIP	0.0329728	0.507116
HJV	-0.0999131	0.0439556
NBPF10	0.106572	0.0315926
NOTCH2NLA	0.0314863	0.526462
PPIAL4H	-0.0100622	0.839621
NBPF12	0.0663433	0.181621
PRKAB2	0.0432788	0.383842
FMO5	0.0349208	0.482337
CHD1L	0.068072	0.170479
BCL9	0.0862023	0.0823956
ACP6	-0.0207383	0.676577
GJA5	-0.0507729	0.306869
GJA8	-0.08919	0.0722739
GPR89B	0.062206	0.210456
NBPF11	0.0444554	0.371034
PPIAL4G	-0.0538757	0.278212
NBPF14	0.033521	0.500076
NUDT4B	0.131982	0.00767341
PDE4DIP	0.0263752	0.595728
NBPF9	0.0421063	0.396869
NBPF19	0.0528669	0.287323
PPIAL4C	-0.00186514	0.970077
FCGR1A	-0.0101217	0.838686
H2BC18	-0.0447402	0.367975
H3C13	0.0391493	0.430883
H4C14	-0.0161899	0.7447
H3C14	-0.0397589	0.423736
H2AC18	-0.0250345	0.614559
H2AC19	-0.0313091	0.528793
H3C15	-0.0397589	0.423736
H4C15	-0.112336	0.0234209
H2BC21	-0.0194074	0.696269
H2AC20	0.0187241	0.70646
H2AC21	-0.00915892	0.853849
BOLA1	-0.0320119	0.519579
SV2A	0.115966	0.0192718
SF3B4	0.0276046	0.578693
MTMR11	-0.0107989	0.828055
OTUD7B	0.0178983	0.718845
VPS45	0.059325	0.232397
PLEKHO1	-0.0226137	0.649203
ANP32E	-0.0485188	0.328869
CA14	0.130138	0.00857527
APH1A	0.0427047	0.390188
C1orf54	0.00346536	0.944435
CIART	0.116398	0.0188239
MRPS21	0.163205	0.000951118
PRPF3	-0.00594477	0.904829
RPRD2	0.10457	0.0349525
TARS2	0.031242	0.529677
ECM1	0.0248293	0.617463
ADAMTSL4	-0.0193134	0.697667
MCL1	0.0312938	0.528995
ENSA	0.033029	0.506392
GOLPH3L	0.14348	0.00372312
HORMAD1	0.0970131	0.0504933
CTSS	0.130247	0.008519
CTSK	-0.0471939	0.342264
ARNT	0.0401759	0.418888
SETDB1	0.0274873	0.580308
CERS2	0.0678908	0.171622
ANXA9	-0.0728307	0.142449
MINDY1	0.0553282	0.265441
PRUNE1	0.0652382	0.18902
BNIPL	0.0245463	0.62148
C1orf56	0.0797565	0.108134
CDC42SE1	0.160986	0.00111778
MLLT11	0.0976079	0.0490899
GABPB2	0.103208	0.0374067
SEMA6C	-0.00981233	0.843552
TNFAIP8L2	0.00341102	0.945305
SCNM1	-0.0179531	0.718021
LYSMD1	0.0876974	0.0771959
TMOD4	-0.0828031	0.0952725
VPS72	-0.0118997	0.810844
PIP5K1A	0.099141	0.0456223
PSMD4	0.0320822	0.518662
ZNF687	0.115649	0.0196064
PI4KB	0.0575046	0.247067
RFX5	0.159124	0.00127803
SELENBP1	0.17109	0.000527097
PSMB4	0.098896	0.0461624
POGZ	0.0186002	0.708312
CGN	-0.00696344	0.888619
TUFT1	-0.00977738	0.844102
SNX27	0.064291	0.195537
CELF3	-0.0262584	0.597356
RIIAD1	-0.149729	0.00245792
MRPL9	-0.0669012	0.177967
OAZ3	-0.0271873	0.584449
TDRKH	-0.0982011	0.047723
LINGO4	-0.0488788	0.325289
RORC	-0.0441884	0.373917
C2CD4D	0.160797	0.00113314
THEM5	0.161898	0.00104631
THEM4	0.0181303	0.715357
S100A10	-0.000469687	0.992463
S100A11	0.0637902	0.199048
TCHHL1	0.00557356	0.910746
TCHH	0.0587012	0.237353
RPTN	0.190718	0.000108232
HRNR	0.0906343	0.0677577
FLG	0.129693	0.00880648
FLG2	0.0997937	0.04421
CRNN	0.190158	0.000113498
LCE5A	0.107881	0.02955
CRCT1	0.0433497	0.383062
LCE3E	0.136784	0.00570916
LCE3D	0.0952832	0.0547662
LCE3C	0.0426171	0.391161
LCE3B	0.0873105	0.0785153
LCE3A	0.0729777	0.141643
LCE2D	0.0664227	0.181098
LCE2C	0.0304595	0.540042
LCE2B	0.104505	0.0350665
LCE2A	0.0364342	0.463549
LCE4A	0.056939	0.251755
C1orf68	0.0475869	0.338255
KPRP	0.122363	0.0135009
LCE1F	0.116785	0.0184292
LCE1E	0.0468075	0.346235
LCE1D	0.0131606	0.791241
LCE1C	0.120557	0.0149515
LCE1B	0.0930122	0.0608278
LCE1A	0.0124024	0.803014
LCE6A	0.0941164	0.0578148
SMCP	-0.00441013	0.929322
IVL	0.0720414	0.146837
SPRR4	0.138934	0.00498666
SPRR1A	0.100357	0.0430215
SPRR3	0.00208876	0.966491
SPRR1B	0.0950346	0.0554042
SPRR2D	0.121073	0.0145238
SPRR2A	0.0738793	0.136775
SPRR2B	0.0765399	0.123159
SPRR2E	0.0893291	0.0718283
SPRR2F	0.0889515	0.0730427
SPRR2G	0.0780706	0.115818
LELP1	0.0186423	0.707682
PRR9	-0.00659357	0.8945
LOR	0.034976	0.481645
PGLYRP3	0.197805	5.86784e-05
PGLYRP4	0.101413	0.0408626
S100A9	0.0668943	0.178012
S100A12	0.0398548	0.422619
S100A8	0.0741268	0.135461
S100A7A	0.0498185	0.316063
S100A7L2	NA	NA
S100A7	0.0888132	0.0734914
S100A6	0.0471339	0.342878
S100A5	-0.0466242	0.348129
S100A4	0.0532713	0.283646
S100A3	0.221122	6.69682e-06
S100A2	0.163891	0.000904447
S100A16	0.101279	0.0411329
S100A14	0.0444281	0.371329
S100A13	0.060416	0.223905
S100A1	0.124865	0.0116964
CHTOP	0.0742553	0.134783
SNAPIN	0.0996975	0.0444156
ILF2	0.0331528	0.504798
NPR1	-0.0513653	0.301252
INTS3	0.0907396	0.0674375
SLC27A3	0.0145575	0.769676
GATAD2B	0.0286966	0.563756
DENND4B	0.0060036	0.903892
CRTC2	0.0755617	0.128037
SLC39A1	0.0726487	0.143452
CREB3L4	0.0454912	0.35998
JTB	0.0661012	0.183223
RAB13	0.189548	0.000119496
RPS27	-0.0137624	0.78193
NUP210L	-0.0260842	0.599792
TPM3	0.0029261	0.953071
C1orf189	0.033506	0.500268
C1orf43	0.0620369	0.211701
UBAP2L	0.0395324	0.426385
HAX1	0.00576941	0.907624
AQP10	0.0415559	0.403075
ATP8B2	0.0200774	0.68633
IL6R	0.0768719	0.121537
SHE	-0.0216455	0.66328
TDRD10	-0.00241481	0.961264
UBE2Q1	0.0834571	0.0926775
CHRNB2	0.136818	0.00569704
ADAR	0.113541	0.0219652
KCNN3	-0.0375133	0.450404
PMVK	-0.0962704	0.0522924
PBXIP1	0.0795962	0.108847
PYGO2	-0.0366764	0.46058
SHC1	0.157819	0.0014025
CKS1B	0.0152907	0.758427
FLAD1	0.0293733	0.554595
LENEP	0.0234049	0.637791
ZBTB7B	0.114417	0.0209571
DCST2	-0.000798927	0.98718
DCST1	-0.0718706	0.1478
ADAM15	0.00324823	0.947912
EFNA4	0.141225	0.00430828
AL691442.2	0.0813274	0.101341
EFNA3	0.0319154	0.520839
EFNA1	0.0324532	0.513836
SLC50A1	-0.0527165	0.288698
DPM3	0.00996208	0.841196
KRTCAP2	-0.0887053	0.0738432
AL713999.1	-0.010324	0.835508
TRIM46	-0.0337486	0.497169
MUC1	0.00766058	0.877552
THBS3	-0.0380398	0.444068
MTX1	-0.00615306	0.901511
GBA	-0.0149568	0.763543
FAM189B	0.0818976	0.0989607
SCAMP3	0.0530244	0.285887
CLK2	0.0665337	0.180368
HCN3	-0.0432706	0.383932
PKLR	0.0374532	0.451131
FDPS	0.0573859	0.248046
RUSC1	0.107809	0.0296594
ASH1L	0.0610729	0.218901
MSTO1	0.0212396	0.669216
YY1AP1	0.0546872	0.271026
DAP3	0.0453876	0.361077
GON4L	0.0561953	0.258011
SYT11	0.0070833	0.886715
RIT1	0.196277	6.70846e-05
KHDC4	0.101057	0.041581
RXFP4	0.0655638	0.186817
ARHGEF2	0.147573	0.00284152
SSR2	0.0721417	0.146273
UBQLN4	0.10535	0.033608
LAMTOR2	0.0518292	0.296902
RAB25	0.0153416	0.757648
MEX3A	0.0469932	0.344323
LMNA	0.0256999	0.605179
SEMA4A	0.122609	0.0133128
SLC25A44	0.166755	0.00073154
PMF1-BGLAP	0.104934	0.0343202
PMF1	0.0134473	0.786801
BGLAP	0.0635439	0.200792
PAQR6	0.0534894	0.281677
SMG5	0.0417907	0.400421
TMEM79	-0.00894872	0.857167
GLMP	0.119102	0.0162182
VHLL	-0.0655871	0.186661
CCT3	0.0459535	0.355114
TSACC	-0.0514532	0.300425
RHBG	-0.0701795	0.157595
C1orf61	-0.0194641	0.695425
MEF2D	0.0802061	0.106154
IQGAP3	0.0158906	0.74926
TTC24	0.0620453	0.211639
NAXE	0.0428824	0.388217
GPATCH4	0.0467046	0.347297
HAPLN2	0.0178646	0.719351
BCAN	0.12884	0.00926523
NES	0.0969777	0.0505777
CRABP2	0.0324102	0.514394
ISG20L2	0.0895514	0.0711213
RRNAD1	-0.0395468	0.426216
MRPL24	0.0768975	0.121413
HDGF	0.0353056	0.477521
PRCC	0.0686984	0.16657
SH2D2A	-0.0675912	0.173525
NTRK1	-0.0873974	0.0782172
INSRR	-0.0319044	0.520983
PEAR1	0.0313384	0.528407
LRRC71	-0.0145685	0.769507
ARHGEF11	0.165012	0.000832724
ETV3L	-0.0234527	0.637105
ETV3	0.0870789	0.0793137
FCRL5	-0.12695	0.0103584
FCRL4	-0.0551052	0.267374
FCRL3	-0.131427	0.00793538
FCRL2	-0.137036	0.00561998
FCRL1	-0.121259	0.0143719
CD5L	-0.0116853	0.814189
KIRREL1	0.0396143	0.425426
CD1D	0.0123677	0.803554
CD1A	0.111731	0.024183
CD1C	0.00869778	0.861131
CD1B	-0.0104286	0.833864
CD1E	0.0429754	0.387188
OR10T2	-0.0488897	0.32518
OR10K2	-0.0108014	0.828016
OR10K1	-0.0253683	0.609845
OR10R2	-0.0101243	0.838645
OR6Y1	NA	NA
OR6P1	-0.0167502	0.736187
OR10X1	-0.0362574	0.465723
OR10Z1	0.026025	0.60062
SPTA1	0.0435656	0.380695
OR6K2	0.0294031	0.554193
OR6K3	-0.0337831	0.496728
OR6N1	-0.0277811	0.576266
OR6K6	0.0160457	0.746897
OR6N2	-0.0223667	0.652783
MNDA	-0.0027667	0.955625
PYHIN1	-0.0348549	0.483164
IFI16	0.194912	7.55387e-05
AIM2	0.0865503	0.0811609
CADM3	-0.0876201	0.077458
ACKR1	-0.110605	0.0256568
FCER1A	0.0516312	0.298753
OR10J1	0.0263341	0.5963
OR10J5	-0.0198204	0.690135
APCS	-0.147075	0.0029377
CRP	-0.0573419	0.248409
DUSP23	-0.0320351	0.519276
FCRL6	-0.0716382	0.149118
SLAMF8	-0.0330033	0.506722
AL590560.2	-0.0273195	0.582623
VSIG8	0.0587255	0.237159
CFAP45	-0.164312	0.000876897
TAGLN2	-0.102296	0.0391313
IGSF9	-0.0768404	0.12169
SLAMF9	0.0269367	0.587918
KCNJ10	-0.00987574	0.842554
PIGM	-0.0455311	0.359559
KCNJ9	0.00366994	0.941161
IGSF8	0.0606781	0.221898
ATP1A2	-0.130705	0.00828822
ATP1A4	-0.00620121	0.900744
CASQ1	-0.0326957	0.510694
PEA15	-0.0843872	0.0890846
DCAF8	0.0121174	0.807451
AL139011.2	0.00539352	0.913618
PEX19	-0.0157394	0.751567
COPA	-0.00766759	0.877441
NCSTN	0.0731334	0.140793
NHLH1	0.0520325	0.295009
VANGL2	0.29816	8.42038e-10
SLAMF6	-0.0726363	0.14352
CD84	-0.0296812	0.55045
SLAMF1	-0.0563002	0.257122
CD48	-0.0683712	0.168603
SLAMF7	0.0333081	0.502803
LY9	-0.0837255	0.0916289
CD244	-0.038284	0.441147
ITLN1	-0.0979205	0.0483656
ITLN2	0.00234603	0.962367
F11R	0.0576398	0.245956
AL591806.4	0.108516	0.0286001
TSTD1	-0.0580389	0.242696
USF1	-0.00873742	0.860505
ARHGAP30	-0.04829	0.331157
NECTIN4	0.0213981	0.666895
KLHDC9	-0.0350304	0.480963
PFDN2	-0.0808217	0.10349
NIT1	-0.0143755	0.772476
DEDD	-0.0057177	0.908448
UFC1	0.02488	0.616745
USP21	-0.0287896	0.562493
PPOX	-0.101431	0.0408285
B4GALT3	-0.0237457	0.632903
ADAMTS4	-0.0451318	0.363793
NDUFS2	0.0370422	0.456117
FCER1G	0.0020081	0.967784
APOA2	-0.0774266	0.118864
TOMM40L	0.062949	0.205048
NR1I3	0.059138	0.233875
PCP4L1	0.104026	0.035915
SDHC	0.0212291	0.66937
CFAP126	0.0608283	0.220754
FCGR2A	0.0041085	0.934145
HSPA6	-0.00263887	0.957673
FCGR3A	-0.00307644	0.950663
FCGR3B	0.0688708	0.165506
FCGR2B	0.00424662	0.931936
FCRLA	-0.0971373	0.0501974
FCRLB	0.046631	0.348058
DUSP12	-0.00918216	0.853482
ATF6	0.0693424	0.162621
OLFML2B	-0.0138621	0.78039
NOS1AP	0.0627444	0.206527
AL512785.2	0.0573774	0.248116
SPATA46	-0.0570923	0.250478
C1orf226	0.0355014	0.475081
SH2D1B	0.0127609	0.79744
UHMK1	0.0317814	0.522592
UAP1	-0.0415311	0.403356
DDR2	-0.0685146	0.16771
HSD17B7	0.0277209	0.577094
CCDC190	0.176907	0.000335388
RGS4	0.0198919	0.689076
RGS5	-0.0372486	0.45361
NUF2	-0.0278884	0.574793
PBX1	0.0344472	0.488301
LMX1A	0.134418	0.00661201
RXRG	-0.0389965	0.432686
LRRC52	-0.0514249	0.300691
MGST3	-0.0903374	0.0686664
ALDH9A1	0.0370336	0.456221
TMCO1	0.0911394	0.0662338
UCK2	-0.0170258	0.732011
FAM78B	0.0146767	0.767843
POGK	-0.0268859	0.588623
TADA1	-0.0154637	0.75578
ILDR2	0.0281216	0.571598
MAEL	-0.0713546	0.150738
GPA33	0.0683355	0.168826
DUSP27	0.173688	0.000431496
POU2F1	0.00038941	0.993751
CD247	-0.0174218	0.726025
CREG1	0.0989961	0.0459412
RCSD1	-0.0800753	0.106727
MPZL1	0.0950384	0.0553946
ADCY10	0.0197435	0.691276
MPC2	-0.0603225	0.224624
DCAF6	0.0653241	0.188437
GPR161	0.162627	0.000992194
TIPRL	0.100131	0.0434936
SFT2D2	0.119085	0.0162336
TBX19	0.0971206	0.0502372
XCL2	-0.00359401	0.942376
XCL1	0.163198	0.000951612
DPT	-0.0857454	0.0840399
ATP1B1	0.136094	0.00596029
NME7	-0.0172209	0.72906
BLZF1	0.0235218	0.636113
CCDC181	-0.0241948	0.626483
SLC19A2	-0.0720137	0.146992
F5	-0.0459913	0.354718
SELP	-0.0849578	0.0869367
C1orf112	-0.0693393	0.162641
SELL	-0.12041	0.0150753
SELE	-0.0920854	0.0634558
METTL18	-0.0953993	0.0544703
SCYL3	0.148961	0.0025888
KIFAP3	0.00158477	0.974573
METTL11B	0.0168838	0.734162
GORAB	0.0950461	0.0553746
PRRX1	-0.000315328	0.99494
MROH9	-0.00727907	0.883606
FMO3	0.0761233	0.125219
FMO2	-0.105557	0.0332603
FMO1	-0.080323	0.105644
FMO4	0.125346	0.0113746
PRRC2C	0.0901232	0.0693285
MYOC	-0.121184	0.0144331
VAMP4	0.068242	0.169411
EEF1AKNMT	0.0509627	0.305062
DNM3	-0.0394444	0.427415
PIGC	-0.0124613	0.802097
C1orf105	-0.15893	0.00129581
SUCO	-0.037222	0.453932
FASLG	0.0380041	0.444496
TNFSF18	0.0481347	0.332717
TNFSF4	-0.0240179	0.629009
PRDX6	0.0147567	0.766615
SLC9C2	0.0809398	0.102985
ANKRD45	0.089361	0.0717265
TEX50	0.0605105	0.22318
KLHL20	0.0782003	0.115212
CENPL	0.0155112	0.755053
DARS2	0.0119599	0.809905
ZBTB37	-0.0339483	0.494625
SERPINC1	-0.0698619	0.159488
RC3H1	0.0693699	0.162455
RABGAP1L	-0.071209	0.151575
GPR52	-0.0438645	0.377433
CACYBP	0.00582962	0.906664
MRPS14	0.0553066	0.265627
TNN	0.0784288	0.114151
KIAA0040	0.078963	0.111699
TNR	0.00460398	0.926224
COP1	-0.036041	0.468391
PAPPA2	0.0236898	0.633703
ASTN1	-0.0384088	0.439658
BRINP2	0.0371554	0.454741
SEC16B	0.253043	2.29508e-07
RASAL2	0.0100073	0.840484
CLEC20A	-0.0888483	0.0733773
TEX35	0.00153386	0.97539
RALGPS2	-0.0426426	0.390877
ANGPTL1	-0.10762	0.0299482
FAM20B	0.0715681	0.149517
TOR3A	0.162291	0.00101683
ABL2	0.0208611	0.674771
SOAT1	0.0746703	0.132611
AXDND1	0.0990702	0.0457779
NPHS2	-0.0332851	0.503099
TDRD5	0.0418711	0.399514
FAM163A	0.0654131	0.187835
TOR1AIP2	0.0416422	0.402098
TOR1AIP1	0.0696043	0.161036
CEP350	0.0614592	0.215994
QSOX1	0.0310843	0.531759
LHX4	-0.0449087	0.366172
ACBD6	-0.0193095	0.697725
XPR1	-0.0741214	0.13549
KIAA1614	0.00778282	0.875614
STX6	0.196472	6.59472e-05
MR1	0.253368	2.21219e-07
IER5	-0.0720258	0.146924
CACNA1E	-0.0380886	0.443485
ZNF648	0.133555	0.00697213
GLUL	0.22246	5.86882e-06
TEDDM1	-0.0344846	0.487829
RGSL1	0.0685048	0.167771
RNASEL	0.2198	7.62296e-06
RGS16	-0.0913984	0.0654635
RGS8	-0.034676	0.485414
NPL	0.111705	0.0242161
DHX9	0.0572714	0.248993
SHCBP1L	0.0361736	0.466755
LAMC1	0.184069	0.000188473
LAMC2	0.150501	0.00233244
NMNAT2	-0.134103	0.00674148
SMG7	0.0805511	0.104654
NCF2	0.0123885	0.80323
ARPC5	0.119068	0.0162491
RGL1	0.057827	0.244423
APOBEC4	-0.00213825	0.965698
COLGALT2	-0.0124131	0.802848
TSEN15	0.0555179	0.263803
C1orf21	-0.0843132	0.0893663
EDEM3	0.0679363	0.171334
NIBAN1	-0.00934734	0.850877
RNF2	0.118195	0.0170544
TRMT1L	0.080927	0.103039
SWT1	0.0858869	0.083528
IVNS1ABP	0.083371	0.093016
HMCN1	0.0943166	0.057282
PRG4	-0.0865452	0.0811788
TPR	0.0014604	0.976568
ODR4	0.119606	0.0157697
OCLM	0.100632	0.0424491
PDC	0.0893919	0.0716281
PTGS2	0.0249957	0.615108
PLA2G4A	0.0996582	0.0445001
BRINP3	0.0619277	0.212508
RGS18	-0.0220854	0.65687
RGS21	-0.00667126	0.893264
RGS1	-0.0176406	0.722725
RGS13	-0.0561744	0.258188
AL136454.1	0.0098431	0.843068
RGS2	-0.0925131	0.0622315
UCHL5	0.00702265	0.887678
RO60	0.0461712	0.352837
GLRX2	0.0839269	0.0908484
CDC73	0.0458528	0.356171
B3GALT2	-0.0551316	0.267145
KCNT2	-0.054286	0.274562
CFH	0.226801	3.80375e-06
CFHR3	0.0666317	0.179725
CFHR1	-0.0193213	0.69755
CFHR4	0.0226248	0.649042
CFHR2	-0.116138	0.0190926
CFHR5	-0.0874752	0.0779514
F13B	-0.0734759	0.138937
ASPM	0.0559636	0.259982
ZBTB41	0.0973197	0.0497658
CRB1	-0.00463621	0.925709
DENND1B	0.0834487	0.0927105
C1orf53	0.210245	1.89957e-05
LHX9	0.0600381	0.226821
NEK7	0.015633	0.753191
ATP6V1G3	-0.138516	0.00512022
PTPRC	-0.0530126	0.285995
NR5A2	0.0163724	0.741923
ZNF281	0.0554927	0.264019
KIF14	0.0811261	0.102192
DDX59	0.0819157	0.0988859
CAMSAP2	0.132119	0.00760982
GPR25	0.0592776	0.232771
INAVA	0.18919	0.000123158
KIF21B	-0.0612901	0.217263
CACNA1S	-0.00609196	0.902484
ASCL5	0.0722443	0.145699
TMEM9	0.144635	0.00345221
IGFN1	0.0627773	0.206289
PKP1	0.118552	0.0167207
TNNT2	-0.0283142	0.568966
LAD1	0.113929	0.0215132
TNNI1	0.157098	0.00147605
PHLDA3	0.177169	0.000328512
CSRP1	0.0142372	0.774605
NAV1	0.0861164	0.0827027
IPO9	0.0472941	0.341239
SHISA4	0.348546	4.54527e-13
LMOD1	-0.0965673	0.0515668
TIMM17A	0.163723	0.000915699
RNPEP	0.250203	3.15937e-07
ELF3	0.0507051	0.307516
GPR37L1	0.151702	0.00214886
ARL8A	0.151545	0.00217213
PTPN7	0.0102712	0.836336
LGR6	0.159837	0.00121429
UBE2T	0.0449694	0.365523
PPP1R12B	-0.0693016	0.16287
SYT2	0.0930033	0.0608525
KDM5B	0.207386	2.47651e-05
RABIF	0.206676	2.64384e-05
KLHL12	0.12813	0.00966329
ADIPOR1	0.150262	0.00237068
CYB5R1	0.0546527	0.271329
TMEM183A	0.196627	6.50641e-05
PPFIA4	0.222009	6.13628e-06
MYOG	0.0199	0.688956
ADORA1	0.0275451	0.579513
MYBPH	0.0247861	0.618076
CHI3L1	-0.0427253	0.389959
CHIT1	-0.0267414	0.590629
BTG2	0.0551174	0.267268
FMOD	-0.00514064	0.917653
PRELP	-0.0349557	0.4819
OPTC	-0.0246817	0.619556
ATP2B4	0.115931	0.0193088
LAX1	-0.0391275	0.43114
ZC3H11A	0.190314	0.000112007
ZBED6	0.096659	0.0513445
SNRPE	0.076069	0.125489
SOX13	0.125207	0.0114669
ETNK2	0.278354	1.11937e-08
REN	0.101685	0.0403229
KISS1	-0.0681842	0.169773
GOLT1A	-0.0723378	0.145177
PLEKHA6	0.00996231	0.841192
PPP1R15B	0.0362499	0.465815
PIK3C2B	-0.0068054	0.891131
MDM4	0.0591182	0.234032
LRRN2	0.0829957	0.0945023
NFASC	0.0746071	0.13294
CNTN2	0.0692308	0.1633
TMEM81	0.179194	0.000279663
RBBP5	0.137637	0.00541197
DSTYK	0.214828	1.23218e-05
TMCC2	0.0517891	0.297276
NUAK2	0.0834267	0.0927968
KLHDC8A	0.093134	0.0604893
LEMD1	0.234369	1.74925e-06
BLACAT1	0.228232	3.29063e-06
CDK18	0.291653	2.0143e-09
MFSD4A	0.163434	0.000935283
ELK4	0.110672	0.0255673
SLC45A3	0.161279	0.00109436
NUCKS1	0.0344251	0.48858
RAB29	0.106874	0.0311114
SLC41A1	0.0936268	0.0591352
PM20D1	0.0510757	0.30399
SLC26A9	0.22251	5.83971e-06
RAB7B	0.0622446	0.210173
CTSE	0.0618331	0.213209
RHEX	-0.102922	0.0379395
AVPR1B	-0.00838223	0.866121
FAM72A	-0.0431923	0.384793
SRGAP2	-0.00283399	0.954547
IKBKE	0.2253	4.42342e-06
RASSF5	0.0696586	0.160709
EIF2D	0.0107997	0.828043
DYRK3	0.0292518	0.556234
MAPKAPK2	0.200511	4.61796e-05
IL10	-0.0410351	0.409001
IL19	-0.0297714	0.549238
IL20	-0.0535577	0.281062
IL24	-0.13818	0.00523006
FCMR	-0.11214	0.0236653
PIGR	0.107039	0.030851
FCAMR	-0.0609688	0.219688
C1orf116	-0.00619491	0.900845
PFKFB2	0.0886226	0.0741139
YOD1	0.0367078	0.460197
C4BPB	-0.0282122	0.57036
C4BPA	0.0577749	0.244849
CD55	0.00421622	0.932422
CR2	-0.166318	0.000755733
CR1	-0.0721577	0.146184
CR1L	0.036399	0.463981
CD46	0.155875	0.00160894
CD34	0.00866757	0.861608
PLXNA2	0.0878921	0.0765387
CAMK1G	0.0131798	0.790943
LAMB3	0.278739	1.06643e-08
G0S2	0.0234596	0.637005
HSD11B1	-0.0836623	0.0918752
TRAF3IP3	-0.0235524	0.635674
C1orf74	0.065781	0.185359
IRF6	0.139885	0.00469407
UTP25	0.148252	0.00271529
SYT14	0.139973	0.00466781
SERTAD4	0.0234447	0.637221
HHAT	0.255401	1.75528e-07
KCNH1	0.0593003	0.232592
RCOR3	0.101371	0.0409481
TRAF5	0.0428327	0.388767
RD3	0.140206	0.00459895
SLC30A1	0.04682	0.346106
NEK2	0.0201732	0.684913
LPGAT1	0.0972041	0.050039
INTS7	0.120143	0.0153027
DTL	0.054902	0.269145
PPP2R5A	0.0619331	0.212468
PACC1	0.0856365	0.0844359
NENF	-0.00270098	0.956678
ATF3	-0.0154048	0.756681
FAM71A	-0.0589444	0.235411
BATF3	-0.043456	0.381896
NSL1	0.0976757	0.0489319
TATDN3	0.10237	0.038989
SPATA45	-0.0264972	0.594026
FLVCR1	0.0227964	0.646561
VASH2	-0.00584505	0.906418
ANGEL2	0.159749	0.00122204
RPS6KC1	0.0979937	0.0481973
PROX1	0.0232686	0.639751
SMYD2	-0.0279314	0.574203
PTPN14	0.134439	0.00660351
CENPF	0.0187606	0.705914
KCNK2	-0.088608	0.0741617
KCTD3	0.0100422	0.839936
USH2A	0.0532107	0.284195
ESRRG	0.0559675	0.259949
GPATCH2	0.10888	0.0280677
SPATA17	-0.0633516	0.20216
RRP15	0.0825878	0.0961393
TGFB2	0.0569039	0.252047
LYPLAL1	0.109321	0.0274331
ZC3H11B	0.073499	0.138812
SLC30A10	0.204542	3.21278e-05
EPRS1	0.0306978	0.536874
BPNT1	0.172144	0.000486175
IARS2	0.148473	0.00267529
RAB3GAP2	0.0855893	0.0846077
MARK1	0.0402466	0.418069
C1orf115	-0.10332	0.0371989
2021-03-02	-0.017323	0.727518
2021-03-01	-0.0522274	0.293201
HLX	0.0565197	0.255269
DUSP10	0.0761497	0.125088
HHIPL2	0.163886	0.000904786
TAF1A	0.124326	0.0120661
MIA3	0.183094	0.000204126
AIDA	0.0305962	0.538223
BROX	0.163104	0.000958214
FAM177B	0.0784969	0.113836
DISP1	0.114661	0.0206834
TLR5	0.0967439	0.0511393
SUSD4	0.0654822	0.187368
CCDC185	0.179473	0.000273493
CAPN8	0.0622425	0.210188
CAPN2	0.0663673	0.181462
TP53BP2	0.120839	0.0147166
FBXO28	0.122491	0.0134026
DEGS1	-0.000734712	0.98821
NVL	0.0547068	0.270854
CNIH4	0.112398	0.0233432
WDR26	0.138029	0.00528
CNIH3	-0.103007	0.0377802
DNAH14	-0.105086	0.0340588
LBR	-0.0113601	0.81927
ENAH	0.0419405	0.398732
SRP9	0.0940688	0.057942
EPHX1	0.122068	0.013729
TMEM63A	0.0924323	0.0624615
LEFTY1	0.111848	0.0240331
AL117348.2	0.0280069	0.573169
PYCR2	0.202383	3.90556e-05
LEFTY2	-0.0752678	0.129532
SDE2	0.0985264	0.0469869
H3-3A	0.0269074	0.588325
ACBD3	0.131884	0.00771883
MIXL1	0.0845235	0.0885677
LIN9	0.083821	0.0912581
PARP1	0.0943108	0.0572973
STUM	-0.109332	0.0274174
ITPKB	0.0978551	0.0485163
PSEN2	0.111753	0.0241538
COQ8A	-0.089326	0.0718381
CDC42BPA	0.0891398	0.0724349
ZNF678	0.134366	0.00663335
SNAP47	0.13226	0.0075447
JMJD4	0.0457762	0.356976
PRSS38	0.0564661	0.25572
WNT9A	0.134838	0.00644316
WNT3A	0.288968	2.86849e-09
ARF1	0.124639	0.0118498
C1orf35	0.0257101	0.605036
MRPL55	0.0420217	0.397819
GUK1	0.110411	0.0259187
GJC2	0.00847321	0.864682
IBA57	0.198618	5.46242e-05
OBSCN	0.0750085	0.130861
TRIM11	0.168659	0.000634053
TRIM17	0.12418	0.0121674
H3-4	-0.0496102	0.318093
H2AW	-0.0414366	0.404428
H2BU1	-0.0368644	0.458283
RNF187	0.215141	1.19586e-05
RHOU	-0.00886634	0.858468
RAB4A	0.0948666	0.055839
AL117350.1	0.025223	0.611895
CCSAP	0.0139647	0.778807
ACTA1	-0.0448484	0.366816
NUP133	0.1108	0.0253959
ABCB10	0.0941762	0.0576551
TAF5L	0.113929	0.0215137
URB2	0.0824334	0.0967648
GALNT2	0.122903	0.0130921
PGBD5	0.0631822	0.203372
COG2	0.134309	0.00665643
AGT	-0.0503455	0.310964
CAPN9	0.0976012	0.0491056
C1orf198	0.0148507	0.765172
TTC13	0.0870464	0.0794264
ARV1	0.0692467	0.163204
FAM89A	0.120246	0.0152148
TRIM67	0.068706	0.166523
AL109810.2	-0.0332953	0.502968
C1orf131	0.167134	0.000711079
GNPAT	-0.00073928	0.988137
EXOC8	0.104704	0.0347185
SPRTN	0.13769	0.00539406
EGLN1	0.183423	0.000198704
TSNAX	0.141582	0.00421033
TSNAX-DISC1	0.0651989	0.189287
DISC1	0.211536	1.68318e-05
SIPA1L2	0.144408	0.00350402
MAP10	0.114782	0.0205483
NTPCR	0.116832	0.0183824
PCNX2	0.035603	0.473818
MAP3K21	0.0790331	0.11138
KCNK1	0.291771	1.98323e-09
SLC35F3	0.0955758	0.054023
COA6	0.136323	0.00587583
TARBP1	0.104612	0.0348788
IRF2BP2	0.190469	0.000110541
TOMM20	0.146671	0.0030176
RBM34	0.146424	0.00306763
ARID4B	0.173973	0.000422033
GGPS1	0.131459	0.00791992
B3GALNT2	0.164816	0.000844834
GNG4	-0.0953303	0.0546462
LYST	0.024865	0.616958
NID1	0.137033	0.00562101
GPR137B	0.161217	0.00109924
ERO1B	0.139842	0.00470706
EDARADD	0.150971	0.00225901
LGALS8	0.153798	0.00185978
HEATR1	0.0948451	0.0558949
ACTN2	-0.0864977	0.0813466
MTR	0.0541831	0.275475
MT1HL1	-0.033748	0.497176
RYR2	0.0019822	0.9682
ZP4	0.0305394	0.53898
MTRNR2L11	0.00111655	0.982084
CHRM3	0.0382317	0.441772
FMN2	-0.0909651	0.0667565
GREM2	-0.139464	0.00482157
RGS7	-0.0651319	0.189743
FH	0.0616729	0.2144
KMO	-0.0167908	0.735571
OPN3	-0.0358923	0.47023
CHML	-0.00343947	0.94485
WDR64	-0.0275446	0.579519
EXO1	0.0491964	0.322151
BECN2	0.121103	0.0144992
MAP1LC3C	-0.0909894	0.0666833
PLD5	-0.0954725	0.0542845
CEP170	0.0248712	0.61687
SDCCAG8	0.140399	0.00454245
AKT3	-0.0908586	0.0670773
ZBTB18	-0.0309372	0.533702
C1orf100	0.116135	0.0190957
ADSS2	0.155894	0.00160675
CATSPERE	0.0577451	0.245093
DESI2	0.144861	0.00340126
COX20	0.111949	0.0239056
HNRNPU	0.103966	0.0360226
EFCAB2	0.0450858	0.364282
KIF26B	0.0598226	0.228496
SMYD3	0.0185123	0.709628
TFB2M	0.170436	0.00055409
CNST	0.140891	0.00440152
SCCPDH	0.00627305	0.8996
AHCTF1	0.0806712	0.104136
ZNF670-ZNF695	0.0243	0.624985
ZNF695	0.0158995	0.749124
ZNF670	0.0190382	0.701769
ZNF669	0.127475	0.0100442
ZNF124	0.0735592	0.138488
ZNF496	0.0706469	0.15484
NLRP3	0.00640927	0.897432
OR2B11	0.00969763	0.845358
GCSAML	0.0158583	0.749753
OR2C3	-0.0324128	0.51436
OR2G2	0.0292301	0.556528
OR2G3	-0.104733	0.0346681
OR13G1	-0.0376377	0.448903
OR6F1	0.0316955	0.523717
AC118470.1	0.0147733	0.766359
OR14A2	0.00840791	0.865714
OR14K1	0.0406182	0.413781
OR1C1	-0.0230666	0.642661
OR14A16	-0.0782791	0.114845
OR11L1	-0.0390423	0.432145
TRIM58	0.0757122	0.127277
OR2W3	0.0146142	0.768804
OR2T8	0.0642711	0.195676
OR2AJ1	-0.0198264	0.690047
OR2L8	-0.0472007	0.342194
OR2AK2	-0.0355338	0.474679
OR2L5	-0.0653526	0.188244
OR2L2	-0.0120621	0.808312
OR2L3	0.025632	0.606133
OR2L13	-0.0183569	0.711957
OR2M5	0.0473156	0.341019
OR2M2	0.0273021	0.582863
OR2M3	-0.0375164	0.450367
OR2M4	-0.0273971	0.581552
OR2T33	-0.0882721	0.0752696
OR2T12	-0.0116959	0.814024
OR2M7	-0.0676993	0.172837
OR14C36	-0.00818259	0.86928
OR2T4	0.00441278	0.92928
OR2T6	-0.0204404	0.680966
OR2T1	-0.0135445	0.785298
OR2T2	-0.064292	0.19553
[truncated: 17,610 more rows]

## Sheet: BRCA
symbol	correlation	pvalue
OR4F5	-0.0219925	0.466612
SAMD11	0.0340164	0.260076
NOC2L	0.0836125	0.00556635
KLHL17	0.108382	0.000320837
PLEKHN1	0.192357	1.30308e-10
PERM1	0.114749	0.000138627
HES4	0.106009	0.000433752
ISG15	0.0205474	0.496406
AGRN	0.229598	1.33506e-14
RNF223	-0.0725156	0.0162474
C1orf159	0.118856	7.88306e-05
TTLL10	0.119859	6.84819e-05
TNFRSF18	-0.0147442	0.625526
TNFRSF4	0.181189	1.47402e-09
SDF4	0.198756	3.03438e-11
B3GALT6	0.0298103	0.323697
C1QTNF12	0.151336	4.70419e-07
UBE2J2	0.149276	6.7415e-07
SCNN1D	-0.0641615	0.0335175
ACAP3	0.0403911	0.181084
PUSL1	0.0972877	0.0012478
INTS11	0.0644565	0.03271
CPTP	0.115087	0.000132426
TAS1R3	-0.0301209	0.318678
DVL1	0.0766119	0.0111023
MXRA8	0.183036	9.97108e-10
AURKAIP1	0.0284789	0.345786
CCNL2	0.0572222	0.0580246
MRPL20	0.0351147	0.244993
ANKRD65	0.27367	2.58531e-20
TMEM88B	0.125319	3.1232e-05
VWA1	0.134398	7.87206e-06
ATAD3C	0.0292789	0.3324
ATAD3B	0.183246	9.53557e-10
ATAD3A	0.218608	2.40075e-13
TMEM240	0.186163	5.09637e-10
SSU72	0.10176	0.00073321
FNDC10	-0.0423884	0.160433
MIB2	0.133986	8.39606e-06
MMP23B	0.100093	0.000896166
CDK11B	0.183582	8.87508e-10
SLC35E2B	-0.0762795	0.0114581
CDK11A	0.0816139	0.00681401
SLC35E2A	0.019063	0.528033
NADK	0.154754	2.56123e-07
GNB1	0.0771856	0.0105114
CALML6	0.0305527	0.311786
TMEM52	0.0514071	0.0886399
CFAP74	-0.0116779	0.699102
GABRD	-0.083591	0.0055786
PRKCZ	0.136141	5.97878e-06
FAAP20	0.049633	0.100221
SKI	0.339495	5.05694e-31
MORN1	-0.0379146	0.209347
RER1	0.0527444	0.080643
PEX10	0.0226202	0.453985
PLCH2	0.0803853	0.00770033
PANK4	0.125305	3.12961e-05
HES5	-0.0221693	0.463035
TNFRSF14	0.102277	0.000688561
PRXL2B	-0.104801	0.000504577
MMEL1	-0.106986	0.000383389
TTC34	-0.0221484	0.463457
ACTRT2	0.0759227	0.0118511
PRDM16	0.169511	1.59081e-08
ARHGEF16	-0.0287353	0.341458
MEGF6	0.212295	1.1793e-12
TPRG1L	0.161041	8.08459e-08
WRAP73	0.152807	3.62714e-07
TP73	0.025276	0.402746
CCDC27	0.107352	0.000365967
SMIM1	-0.121868	5.14988e-05
LRRC47	0.200278	2.13008e-11
CEP104	0.187296	3.98505e-10
DFFB	0.186844	4.39692e-10
C1orf174	0.279531	3.69809e-21
AJAP1	0.107137	0.000376105
NPHP4	0.193047	1.11625e-10
KCNAB2	0.225657	3.82895e-14
CHD5	0.0680904	0.0240519
RPL22	0.0957698	0.00148742
RNF207	0.110305	0.000250178
ICMT	0.19466	7.75574e-11
HES3	0.0369849	0.220742
GPR153	0.255755	7.39421e-18
ACOT7	0.0556048	0.0654967
HES2	0.16304	5.54982e-08
ESPN	0.0404711	0.180221
TNFRSF25	0.183468	9.09391e-10
PLEKHG5	0.259043	2.70415e-18
NOL9	0.19348	1.01275e-10
TAS1R1	0.227927	2.09205e-14
ZBTB48	0.00281725	0.925708
KLHL21	0.305531	3.71824e-25
PHF13	0.133115	9.61844e-06
THAP3	0.0128725	0.670053
DNAJC11	0.20414	8.56798e-12
CAMTA1	0.237269	1.62228e-15
VAMP3	0.152712	3.68871e-07
PER3	0.113466	0.000164758
UTS2	0.0842274	0.00522619
TNFRSF9	0.248161	7.14604e-17
PARK7	-0.100121	0.000893191
ERRFI1	0.24163	4.73355e-16
SLC45A1	-0.0824108	0.00628919
RERE	0.00596493	0.84349
ENO1	0.335922	2.27425e-30
CA6	0.370634	4.39145e-37
SLC2A7	0.0758044	0.0119839
SLC2A5	0.281471	1.92273e-21
GPR157	0.0967204	0.00133286
H6PD	0.297169	7.96681e-24
SPSB1	0.485889	3.99794e-66
SLC25A33	0.102542	0.000666665
TMEM201	0.251665	2.53274e-17
PIK3CD	0.361476	3.13219e-35
CLSTN1	0.163993	4.63083e-08
CTNNBIP1	0.241126	5.46507e-16
LZIC	0.0379306	0.209156
NMNAT1	0.117713	9.24139e-05
RBP7	0.192441	1.27871e-10
UBE4B	0.168897	1.79465e-08
KIF1B	0.222104	9.73389e-14
PGD	0.0365432	0.226308
CENPS-CORT	-0.073271	0.0151651
CENPS	-0.0901874	0.00277929
CORT	-0.00508358	0.866379
DFFA	0.214002	7.70483e-13
PEX14	0.0716267	0.0176073
CASZ1	-0.105927	0.000438256
C1orf127	-0.026347	0.383103
TARDBP	0.178175	2.76563e-09
AL109811.3	0.0444452	0.141078
MASP2	0.0360796	0.232258
SRM	0.0682892	0.0236417
EXOSC10	0.121152	5.70324e-05
MTOR	0.0922587	0.00221236
ANGPTL7	0.198853	2.9668e-11
UBIAD1	-0.0655504	0.0298598
DISP3	-0.143526	1.79513e-06
FBXO2	0.0606368	0.0445556
FBXO44	0.0614978	0.0416097
FBXO6	0.0409347	0.175278
MAD2L2	0.141828	2.3802e-06
DRAXIN	0.312363	2.81954e-26
AGTRAP	0.028991	0.337178
C1orf167	-0.097176	0.00126415
MTHFR	-0.00612658	0.839306
CLCN6	0.126262	2.71838e-05
NPPA	-0.0106212	0.725172
NPPB	0.0357704	0.236287
KIAA2013	0.288489	1.72726e-22
PLOD1	0.492592	3.49626e-68
MFN2	0.131557	1.22352e-05
MIIP	0.192528	1.25416e-10
TNFRSF8	0.252395	2.03617e-17
TNFRSF1B	0.268872	1.22697e-19
VPS13D	0.0975247	0.00121379
DHRS3	0.133673	8.81754e-06
AADACL4	0.0436903	0.147962
AADACL3	0.0734367	0.0149363
C1orf158	-0.0827572	0.00607263
PRAMEF12	-0.0775905	0.0101114
PRAMEF1	-0.0506667	0.0933354
PRAMEF11	-0.00226951	0.940121
HNRNPCL1	-0.0283569	0.347857
PRAMEF2	-0.00734296	0.807972
PRAMEF4	-0.0152732	0.613174
PRAMEF10	0.0106034	0.725614
PRAMEF7	-0.0732744	0.0151604
PRAMEF6	0.030792	0.308011
PRAMEF27	-0.0127262	0.673584
HNRNPCL3	0.030271	0.316271
PRAMEF25	0.0491356	0.103676
HNRNPCL2	-0.0256962	0.394968
PRAMEF26	-0.0616135	0.0412265
HNRNPCL4	0.0224834	0.45672
PRAMEF9	-0.0203992	0.499516
PRAMEF13	-0.00494431	0.870007
PRAMEF18	-0.00774962	0.797562
PRAMEF5	-0.0116214	0.700489
PRAMEF8	-0.0309265	0.305902
PRAMEF33	-0.0191713	0.525693
PRAMEF15	0.023039	0.44567
PRAMEF14	-0.0157386	0.6024
PRAMEF19	-0.00417914	0.889985
PRAMEF17	0.0465273	0.123363
PRAMEF20	-0.020303	0.501541
LRRC38	0.172268	9.20439e-09
PDPN	0.326495	1.09201e-28
PRDM2	0.215525	5.25624e-13
KAZN	0.313688	1.69601e-26
TMEM51	0.319826	1.55805e-27
FHAD1	0.198631	3.12368e-11
EFHD2	0.199588	2.50142e-11
CTRC	0.0919758	0.00228296
CELA2A	0.0422471	0.161833
CELA2B	0.0520746	0.0845718
CASP9	0.0332675	0.27072
DNAJC16	-0.0312226	0.301291
AGMAT	0.151369	4.67675e-07
DDI2	-0.0309189	0.306021
RSC1A1	0.124719	3.41038e-05
PLEKHM2	0.370152	5.5161e-37
SLC25A34	0.135107	7.04124e-06
TMEM82	-0.127688	2.19913e-05
FBLIM1	0.459032	2.53555e-58
UQCRHL	0.140233	3.09306e-06
SPEN	0.170656	1.26865e-08
ZBTB17	0.0853185	0.0046685
SRARP	-0.251386	2.75248e-17
HSPB7	0.166705	2.75125e-08
CLCNKA	-0.0242473	0.422169
CLCNKB	0.283239	1.05456e-21
FAM131C	0.251238	2.87609e-17
EPHA2	0.451296	3.35471e-56
ARHGEF19	0.230991	9.15591e-15
CPLANE2	0.090821	0.00259317
FBXO42	0.218761	2.30892e-13
SZRD1	0.217764	2.97899e-13
SPATA21	0.101254	0.000779487
NECAP2	0.299187	3.83756e-24
NBPF1	0.108329	0.000323046
CROCC	0.155616	2.19242e-07
MFAP2	0.350219	4.92815e-33
ATP13A2	0.0131021	0.664523
SDHB	0.0564317	0.061583
PADI2	0.397595	6.73515e-43
PADI1	0.0257834	0.393366
PADI3	0.0961246	0.0014279
PADI4	0.0711782	0.0183306
PADI6	0.0186502	0.537007
RCC2	0.264885	4.36994e-19
ARHGEF10L	0.261217	1.37947e-18
ACTL8	0.0289004	0.338691
IGSF21	0.106993	0.000383073
KLHDC7A	-0.156706	1.79906e-07
PAX7	-0.0232263	0.441978
TAS1R2	0.00766587	0.799703
ALDH4A1	-0.0628472	0.0373245
IFFO2	0.387882	9.68136e-41
UBR4	0.150631	5.32393e-07
EMC1	0.265505	3.59153e-19
MRTO4	0.0745603	0.0134637
AKR7A3	-0.344509	5.9328e-32
AKR7A2	-0.0688922	0.0224345
SLC66A1	-0.0262335	0.385156
CAPZB	0.150688	5.2707e-07
MICOS10	-0.178848	2.40563e-09
NBL1	0.0923533	0.00218917
MICOS10-NBL1	-0.00862694	0.775228
HTR6	0.147433	9.26569e-07
TMCO4	0.162517	6.12581e-08
RNF186	0.161203	7.84238e-08
OTUD3	0.175942	4.37794e-09
PLA2G2E	-0.011756	0.697189
PLA2G2A	0.09203	0.00226928
PLA2G5	0.1983	3.37225e-11
PLA2G2D	0.111385	0.000217152
PLA2G2F	0.00877804	0.7714
PLA2G2C	-0.0985378	0.00107776
UBXN10	-0.174431	5.95412e-09
VWA5B1	-0.0502264	0.0962206
CAMK2N1	-0.107449	0.000361504
MUL1	0.132894	9.95331e-06
FAM43B	0.0538257	0.0746131
CDA	0.0773157	0.0103814
PINK1	0.0459544	0.128054
DDOST	0.219947	1.70205e-13
KIF17	0.0839599	0.00537179
SH2D5	0.248531	6.40903e-17
HP1BP3	0.160204	9.45012e-08
EIF4G3	0.00591922	0.844674
ECE1	0.0594279	0.0489871
NBPF3	0.0427304	0.157082
ALPL	0.257678	4.11263e-18
RAP1GAP	-0.00113272	0.970093
USP48	0.133693	8.7897e-06
LDLRAD2	0.110756	0.000235851
HSPG2	0.271584	5.10765e-20
CELA3B	0.0264665	0.380947
CELA3A	0.00361984	0.904633
CDC42	0.0461349	0.126562
WNT4	0.039173	0.194611
ZBTB40	0.101821	0.000727793
EPHA8	0.0196238	0.515965
C1QA	0.186941	4.30542e-10
C1QC	0.212687	1.06987e-12
C1QB	0.180772	1.60934e-09
EPHB2	0.29325	3.23813e-23
LACTBL1	-0.0146748	0.627154
TEX46	-0.0125779	0.677173
KDM1A	0.168186	2.06271e-08
LUZP1	0.322692	5.01271e-28
HTR1D	0.160507	8.9309e-08
HNRNPR	0.174958	5.35072e-09
ZNF436	0.072888	0.0157056
TCEA3	-0.147252	9.55771e-07
ASAP3	0.225661	3.82537e-14
E2F2	0.137486	4.82438e-06
ID3	0.275332	1.49668e-20
RPL11	0.0502353	0.0961611
ELOA	0.113864	0.000156182
PITHD1	0.144833	1.44162e-06
LYPLA2	0.0768526	0.010851
GALE	-0.0683864	0.0234435
HMGCL	-0.0915392	0.00239601
FUCA1	-0.0676928	0.0248909
CNR2	0.0892385	0.00308088
PNRC2	-0.0684953	0.023223
SRSF10	0.13395	8.44377e-06
MYOM3	0.145108	1.37622e-06
IL22RA1	0.310624	5.4712e-26
IFNLR1	0.350513	4.32995e-33
GRHL3	0.29968	3.20808e-24
STPG1	0.123118	4.3033e-05
NIPAL3	0.189854	2.27368e-10
RCAN3	0.220235	1.58028e-13
NCMAP	0.426334	1.02054e-49
SRRM1	0.196444	5.16634e-11
CLIC4	0.39065	2.39043e-41
RUNX3	0.407632	3.3265e-45
SYF2	0.0568087	0.0598639
RSRP1	0.0808003	0.00739002
RHD	0.0273277	0.365639
TMEM50A	0.0297478	0.324712
RHCE	-0.000802293	0.978815
MACO1	-0.0790237	0.00880197
LDLRAP1	0.119683	7.01953e-05
MAN1C1	0.0380421	0.207819
SELENON	0.187185	4.08286e-10
AL020996.2	0.0220749	0.464943
MTFR1L	0.0704933	0.019485
AUNIP	0.151475	4.59027e-07
PAQR7	0.198784	3.01445e-11
STMN1	0.118188	8.65142e-05
PAFAH2	-0.0864877	0.00413107
EXTL1	0.355254	5.2599e-34
SLC30A2	0.170844	1.22222e-08
TRIM63	0.00769917	0.798852
PDIK1L	-0.108061	0.0003343
FAM110D	0.0924213	0.00217267
AL391650.1	-0.0549303	0.0688389
ZNF593	0.00430069	0.886806
CNKSR1	-0.0135628	0.653485
CATSPER4	0.0362359	0.23024
CEP85	0.0714339	0.0179151
SH3BGRL3	0.179807	1.96988e-09
UBXN11	-0.0857307	0.00447223
CD52	0.113535	0.000163242
CRYBG2	0.153782	3.04842e-07
ZNF683	0.120191	6.53491e-05
LIN28A	-0.161828	6.97479e-08
DHDDS	0.155527	2.2282e-07
HMGN2	-0.0110657	0.714165
RPS6KA1	0.180485	1.70917e-09
ARID1A	0.0769207	0.0107808
PIGV	-0.0527766	0.0804578
ZDHHC18	0.313879	1.57616e-26
SFN	0.151207	4.81144e-07
GPN2	0.14718	9.67659e-07
GPATCH3	0.0927619	0.00209164
NUDC	0.0278277	0.356932
NR0B2	-0.090729	0.00261949
KDF1	-0.0113739	0.706568
TRNP1	0.131687	1.19935e-05
TENT5B	0.194312	8.39347e-11
SLC9A1	-0.026468	0.380921
WDTC1	0.0822784	0.00637379
TMEM222	0.0381065	0.20705
SYTL1	-0.105626	0.000455133
MAP3K6	0.257039	5.00094e-18
FCN3	0.121971	5.07406e-05
CD164L2	0.161895	6.88762e-08
GPR3	0.291969	5.09616e-23
WASF2	0.244313	2.19199e-16
AHDC1	0.332525	9.32239e-30
FGR	0.249443	4.89891e-17
IFI6	0.0294919	0.328893
FAM76A	0.20947	2.36573e-12
STX12	0.136452	5.69043e-06
PPP1R8	0.184685	7.00855e-10
THEMIS2	0.361297	3.40052e-35
RPA2	0.16537	3.55899e-08
SMPDL3B	0.158278	1.34933e-07
XKR8	0.131188	1.29493e-05
EYA3	0.169693	1.53466e-08
PTAFR	0.248777	5.96216e-17
DNAJC8	0.149956	5.98975e-07
ATP5IF1	-0.116754	0.00010548
SESN2	0.0875696	0.00368443
MED18	0.0161635	0.592637
PHACTR4	0.15552	2.23091e-07
RCC1	0.193547	9.97374e-11
TRNAU1AP	0.276544	1.00238e-20
TAF12	0.0125594	0.67762
RAB42	0.361929	2.54478e-35
GMEB1	0.225255	4.25885e-14
YTHDF2	0.117895	9.01082e-05
OPRD1	0.0333091	0.270122
EPB41	-0.010286	0.733512
TMEM200B	0.171931	9.84434e-09
SRSF4	0.248634	6.21893e-17
MECR	0.156855	1.75082e-07
PTPRU	0.311674	3.66856e-26
MATN1	0.28188	1.67397e-21
LAPTM5	0.244773	1.91883e-16
SDC3	0.333847	5.39407e-30
PUM1	0.141639	2.45538e-06
NKAIN1	-0.229173	1.49716e-14
SNRNP40	0.11417	0.00014989
ZCCHC17	0.0792649	0.00859718
FABP3	0.095546	0.00152613
SERINC2	-0.141699	2.43141e-06
TINAGL1	0.357814	1.66013e-34
HCRTR1	0.136142	5.97834e-06
PEF1	0.0836764	0.00553005
COL16A1	0.300904	2.05178e-24
ADGRB2	-0.053272	0.0776532
SPOCD1	0.133313	9.32539e-06
PTP4A2	-0.0627491	0.0376227
KHDRBS1	0.146912	1.01309e-06
TMEM39B	0.406123	7.47793e-45
KPNA6	0.148764	7.36803e-07
TXLNA	0.209135	2.56739e-12
CCDC28B	0.0982675	0.00111261
IQCC	-0.0245016	0.417318
DCDC2B	-0.0150738	0.617818
TMEM234	0.108454	0.000317885
EIF3I	0.0134051	0.657254
FAM167B	0.148782	7.34522e-07
LCK	0.230704	9.89669e-15
HDAC1	0.131335	1.26603e-05
MARCKSL1	0.0351425	0.244619
TSSK3	0.0694357	0.0213926
FAM229A	0.0701195	0.0201416
BSDC1	0.0422716	0.16159
AL033529.1	0.255237	8.65066e-18
ZBTB8B	0.23165	7.65265e-15
ZBTB8A	0.101944	0.000717014
ZBTB8OS	0.0351328	0.24475
RBBP4	0.0842262	0.00522683
SYNC	0.0620683	0.0397498
KIAA1522	-0.0335157	0.267161
YARS1	0.258734	2.97434e-18
S100PBP	0.151476	4.58909e-07
FNDC5	0.0882316	0.00343321
HPCA	0.10836	0.000321745
TMEM54	0.101574	0.00074989
RNF19B	0.368151	1.41554e-36
AK2	0.230379	1.08092e-14
AZIN2	0.215642	5.10311e-13
TRIM62	-0.0886084	0.00329727
ZNF362	0.315886	7.26071e-27
A3GALT2	0.0956759	0.00150355
PHC2	0.334898	3.48579e-30
ZSCAN20	0.184121	7.91064e-10
CSMD2	0.304321	5.82979e-25
HMGB4	0.107443	0.000361774
C1orf94	0.284296	7.34925e-22
SMIM12	0.251717	2.4935e-17
GJB5	0.298637	4.68561e-24
GJB4	0.276679	9.5835e-21
GJB3	0.389716	3.83725e-41
GJA4	0.049753	0.0994017
DLGAP3	0.127578	2.23556e-05
AC114490.2	0.103068	0.000625091
TMEM35B	0.209375	2.42136e-12
ZMYM6	0.0577442	0.0557693
ZMYM1	0.103284	0.000608739
SFPQ	0.167359	2.42317e-08
ZMYM4	0.132233	1.10257e-05
KIAA0319L	-0.0845396	0.00506078
NCDN	0.0378597	0.210009
TFAP2E	0.23162	7.71552e-15
PSMB2	0.181183	1.47598e-09
C1orf216	0.165027	3.80084e-08
CLSPN	0.162294	6.38932e-08
AGO4	0.217495	3.19014e-13
AGO1	0.19955	2.52335e-11
AGO3	0.231592	7.77441e-15
TEKT2	-0.00509897	0.865979
ADPRHL2	0.203185	1.07498e-11
COL8A2	0.301784	1.48635e-24
TRAPPC3	0.254768	9.97206e-18
MAP7D1	0.318591	2.53003e-27
THRAP3	0.119658	7.0443e-05
SH3D21	0.00139265	0.963235
EVA1B	-0.0335864	0.266152
STK40	0.329834	2.81489e-29
LSM10	0.104748	0.000507926
OSCP1	-0.184378	7.48603e-10
MRPS15	-0.00690214	0.819295
CSF3R	0.0292884	0.332244
GRIK3	-0.155504	2.23713e-07
ZC3H12A	0.192927	1.14666e-10
MEAF6	-0.0886688	0.00327593
SNIP1	0.113965	0.000154091
DNALI1	-0.251463	2.69017e-17
GNL2	0.0831793	0.00581783
RSPO1	0.256097	6.66381e-18
C1orf109	0.153231	3.3633e-07
CDCA8	0.159868	1.00595e-07
EPHA10	-0.100565	0.000846854
MANEAL	-0.136094	6.02395e-06
YRDC	0.0831071	0.0058607
C1orf122	0.0520108	0.0849543
MTF1	0.147062	9.87434e-07
INPP5B	0.255286	8.52426e-18
SF3A3	0.272505	3.78482e-20
FHL3	0.393853	4.65799e-42
UTP11	0.21272	1.06098e-12
POU3F1	0.075333	0.0125268
RRAGC	0.286078	3.98276e-22
MYCBP	-0.075406	0.0124414
AL139260.3	0.110884	0.000231918
GJA9	0.0807148	0.00745304
RHBDL2	0.477427	1.36605e-63
AKIRIN1	0.231084	8.92738e-15
NDUFS5	0.0902376	0.00276411
MACF1	0.22342	6.90288e-14
BMP8A	0.149122	6.9248e-07
PABPC4	0.129265	1.73532e-05
HEYL	0.0953382	0.00156291
NT5C1A	0.143829	1.70658e-06
HPCAL4	0.178694	2.48351e-09
PPIE	0.242572	3.61582e-16
BMP8B	0.228592	1.75008e-14
OXCT2	0.218218	2.65286e-13
TRIT1	0.251942	2.33181e-17
MYCL	0.23502	3.03325e-15
MFSD2A	0.186141	5.12084e-10
CAP1	0.238433	1.17066e-15
PPT1	0.0122943	0.684054
RLF	0.223845	6.17456e-14
TMCO2	-0.0470384	0.119291
ZMPSTE24	0.0562727	0.0623201
COL9A2	0.316285	6.21794e-27
SMAP2	-0.0453831	0.13287
ZFP69B	0.15328	3.3344e-07
ZFP69	0.108297	0.000324336
EXO5	0.283258	1.04771e-21
ZNF684	0.192329	1.31141e-10
RIMS3	0.405602	9.88152e-45
NFYC	0.287737	2.24351e-22
KCNQ4	0.377274	1.82335e-38
CITED4	0.288465	1.74172e-22
CTPS1	0.277854	6.48257e-21
SLFNL1	0.21655	4.0563e-13
SCMH1	0.229187	1.49156e-14
FOXO6	0.0888401	0.00321613
EDN2	0.272687	3.56675e-20
HIVEP3	-0.00300923	0.920661
GUCA2B	0.0571409	0.0583826
GUCA2A	-0.016703	0.580345
FOXJ3	0.139317	3.59076e-06
RIMKLA	0.0165534	0.583742
ZMYND12	-0.0347149	0.250411
PPCS	-0.0389131	0.19759
CCDC30	-0.13618	5.94226e-06
PPIH	0.0929686	0.00204384
YBX1	0.322442	5.53509e-28
CLDN19	0.147297	9.4838e-07
P3H1	0.335	3.33991e-30
C1orf50	0.10565	0.000453768
TMEM269	-0.0467234	0.121788
SVBP	0.216106	4.53878e-13
ERMAP	0.21276	1.05066e-12
ZNF691	0.126051	2.80436e-05
SLC2A1	0.259405	2.41836e-18
FAM183A	-0.135268	6.86483e-06
EBNA1BP2	0.120075	6.64338e-05
CFAP57	-0.161243	7.78331e-08
TMEM125	0.00990342	0.743067
C1orf210	0.0264209	0.381769
TIE1	0.107239	0.000371277
MPL	0.197148	4.39683e-11
CDC20	0.158783	1.22964e-07
ELOVL1	0.28612	3.92572e-22
MED8	0.288782	1.55924e-22
SZT2	0.196446	5.16471e-11
HYI	0.0295749	0.327533
PTPRF	0.206349	5.047e-12
KDM4A	0.23951	8.64146e-16
ST3GAL3	0.230754	9.76332e-15
ARTN	0.0680164	0.0242061
IPO13	0.158745	1.23829e-07
DPH2	0.247116	9.70574e-17
ATP6V0B	-0.126574	2.5957e-05
B4GALT2	0.242974	3.22231e-16
CCDC24	-0.196175	5.49474e-11
SLC6A9	0.261522	1.25469e-18
KLF17	0.132179	1.11175e-05
DMAP1	0.15089	5.08751e-07
ERI3	0.188239	3.24301e-10
RNF220	0.241181	5.3807e-16
TMEM53	0.124233	3.66104e-05
ARMH1	0.00835711	0.782078
KIF2C	0.16294	5.65585e-08
RPS8	0.0101028	0.738082
BEST4	0.0544281	0.0714169
PLK3	0.215273	5.601e-13
TCTEX1D4	-0.021028	0.486385
BTBD19	0.272755	3.4883e-20
PTCH2	0.25581	7.27158e-18
EIF2B3	0.190212	2.1005e-10
HECTD3	0.137322	4.95259e-06
UROD	0.156804	1.76732e-07
ZSWIM5	-0.163146	5.4387e-08
HPDL	0.242501	3.69017e-16
MUTYH	0.16331	5.27233e-08
TOE1	0.21745	3.22703e-13
TESK2	0.0106306	0.724939
CCDC163	0.128508	1.94486e-05
MMACHC	0.186302	4.94561e-10
PRDX1	0.0292222	0.333338
AKR1A1	0.0112801	0.708878
NASP	0.232618	5.87503e-15
CCDC17	0.0461934	0.126081
GPBP1L1	0.131664	1.20362e-05
TMEM69	0.0661084	0.0284899
IPP	0.0161736	0.592405
MAST2	0.129956	1.5627e-05
PIK3R3	0.0520856	0.084506
AL358075.4	-0.0107481	0.722023
TSPAN1	-0.237466	1.53566e-15
P3R3URF	0.0156661	0.604072
POMGNT1	-0.0947945	0.001663
LURAP1	0.103372	0.000602188
RAD54L	0.162362	6.30832e-08
LRRC41	0.21706	3.56305e-13
UQCRH	0.198406	3.29013e-11
NSUN4	0.177372	3.26449e-09
FAAH	-0.22515	4.37839e-14
DMBX1	-0.018714	0.535616
KNCN	-0.0462036	0.125997
MKNK1	0.246025	1.33457e-16
MOB3C	0.253584	1.42511e-17
ATPAF1	-0.052606	0.0814425
TEX38	-0.0548261	0.0693676
EFCAB14	0.0827018	0.00610683
CYP4B1	-0.240107	7.29885e-16
CYP4A11	-0.100878	0.000815598
CYP4X1	-0.0462398	0.125701
CYP4Z1	-0.106706	0.00039722
CYP4A22	-0.0678208	0.024618
PDZK1IP1	0.290495	8.56306e-23
TAL1	0.107046	0.000380478
STIL	0.204617	7.64683e-12
CMPK1	0.246465	1.17391e-16
FOXE3	0.131609	1.21395e-05
FOXD2	-0.0191782	0.525542
TRABD2B	0.116054	0.000116103
SLC5A9	0.128684	1.89419e-05
SPATA6	0.0256846	0.395182
AGBL4	-0.0936886	0.00188501
BEND5	0.0807516	0.00742587
ELAVL4	0.175693	4.60663e-09
DMRTA2	0.25031	3.78947e-17
FAF1	0.279145	4.20999e-21
CDKN2C	0.240726	6.12378e-16
C1orf185	0.0518437	0.0859617
RNF11	0.0934091	0.00194528
TTC39A	-0.22217	9.56945e-14
EPS15	0.182041	1.23152e-09
OSBPL9	0.249611	4.661e-17
NRDC	0.0820315	0.0065343
RAB3B	0.0559939	0.0636306
TXNDC12	0.126838	2.49593e-05
KTI12	0.236711	1.89594e-15
BTF3L4	0.112381	0.000190384
ZFYVE9	0.147828	8.65769e-07
CC2D1B	0.217836	2.92479e-13
ORC1	0.199252	2.70442e-11
PRPF38A	0.268701	1.29628e-19
TUT4	0.261002	1.47479e-18
GPX7	0.400551	1.4366e-43
SHISAL2A	0.175377	4.9133e-09
COA7	0.211506	1.43373e-12
ZYG11B	0.151918	4.24538e-07
ZYG11A	0.0792414	0.00861694
ECHDC2	0.025616	0.396446
SCP2	-0.0252606	0.403032
PODN	0.131469	1.24033e-05
SLC1A7	0.150347	5.59497e-07
CPT2	0.0222698	0.461009
CZIB	0.104934	0.000496283
MAGOH	0.257922	3.81696e-18
LRP8	0.225389	4.11032e-14
DMRTB1	-0.0209576	0.487847
GLIS1	0.308373	1.28216e-25
NDC1	0.184084	7.97366e-10
YIPF1	-0.0908269	0.00259149
DIO1	-0.249527	4.77797e-17
HSPB11	0.0615261	0.0415155
LRRC42	0.283816	8.65844e-22
LDLRAD1	-0.177842	2.9632e-09
TMEM59	-0.024704	0.41348
TCEANC2	0.139125	3.70437e-06
AL357673.1	0.0934442	0.00193762
CDCP2	0.0555186	0.0659166
CYB5RL	0.06774	0.0247899
MRPL37	0.181817	1.29111e-09
SSBP3	0.111146	0.000224095
ACOT11	0.289859	1.07023e-22
FAM151A	0.100024	0.000903589
MROH7	0.21264	1.08224e-12
MROH7-TTC4	0.141868	2.36454e-06
TTC4	0.205254	6.56573e-12
PARS2	0.156029	2.03464e-07
TTC22	0.371801	2.52321e-37
LEXM	0.192826	1.17316e-10
DHCR24	-0.121745	5.24083e-05
TMEM61	0.10443	0.000528389
BSND	0.209569	2.30911e-12
PCSK9	0.278289	5.60614e-21
USP24	0.147971	8.44799e-07
PLPP3	0.242078	4.16569e-16
PRKAA2	0.0195568	0.517398
FYB2	-0.127135	2.38824e-05
C8A	-0.0454675	0.13215
C8B	-0.000237655	0.993724
DAB1	0.0127901	0.672042
OMA1	-0.081213	0.00709259
TACSTD2	0.186779	4.45933e-10
MYSM1	0.0933816	0.0019513
JUN	0.184689	7.00255e-10
FGGY	0.109422	0.000280598
HOOK1	-0.0264163	0.381852
CYP2J2	0.0485385	0.107947
C1orf87	0.0371778	0.218342
NFIA	-0.0527671	0.0805121
TM2D1	0.0847102	0.0049724
PATJ	0.0759204	0.0118536
L1TD1	0.09741	0.00123014
KANK4	0.393359	6.0008e-42
USP1	0.277616	7.01833e-21
DOCK7	0.307433	1.82564e-25
ANGPTL3	0.0573334	0.057538
ATG4C	0.219406	1.95644e-13
FOXD3	0.138588	4.04042e-06
ALG6	0.100753	0.000828006
ITGB3BP	-0.0368147	0.222876
EFCAB7	-0.00783378	0.795412
PGM1	0.354538	7.24956e-34
ROR1	0.399813	2.11575e-43
UBE2U	0.124175	3.69186e-05
CACHD1	0.272426	3.88307e-20
RAVER2	0.182425	1.13516e-09
JAK1	0.178567	2.54992e-09
AK4	0.120016	6.69833e-05
DNAJC6	0.101577	0.000749647
LEPROT	0.193947	9.11515e-11
LEPR	0.107488	0.00035968
PDE4B	0.278675	4.92667e-21
SGIP1	0.250062	4.07902e-17
TCTEX1D1	0.178405	2.63719e-09
INSL5	-0.0420685	0.163615
WDR78	-0.0725006	0.0162696
MIER1	0.132808	1.00872e-05
SLC35D1	0.101984	0.000713522
C1orf141	0.0102883	0.733455
IL23R	0.143315	1.85951e-06
IL12RB2	0.350733	3.92965e-33
SERBP1	0.332207	1.06268e-29
GADD45A	0.186498	4.73956e-10
GNG12	0.15172	4.39659e-07
DIRAS3	0.0816369	0.00679836
WLS	0.0800446	0.00796379
RPE65	0.22614	3.36834e-14
DEPDC1	0.155145	2.38701e-07
LRRC7	0.134053	8.30966e-06
LRRC40	0.203762	9.3737e-12
SRSF11	0.148781	7.34555e-07
ANKRD13C	0.0957383	0.00149282
HHLA3	0.0951917	0.00158932
CTH	0.0136709	0.650904
PTGER3	-0.0279624	0.354607
ZRANB2	0.179042	2.31016e-09
NEGR1	0.0596355	0.0482007
LRRIQ3	-0.0533834	0.0770335
FPGT	0.0312608	0.3007
FPGT-TNNI3K	0.0252945	0.402402
TNNI3K	-0.0871123	0.00386755
LRRC53	-0.111167	0.00022346
ERICH3	-0.0368967	0.221845
CRYZ	0.0522869	0.0833103
TYW3	0.105249	0.00047713
LHX8	0.158656	1.25878e-07
SLC44A5	-0.0662545	0.0281402
ACADM	0.115519	0.000124883
RABGGTB	-0.0656648	0.0295744
MSH4	-0.0115599	0.701997
ASB17	-0.0378256	0.210419
ST6GALNAC3	0.138818	3.8929e-06
ST6GALNAC5	0.174773	5.55486e-09
PIGK	0.137549	4.77558e-06
AK5	0.150411	5.53229e-07
AC118549.1	0.125215	3.17129e-05
USP33	0.0516649	0.0870508
MIGA1	0.0063932	0.832414
NEXN	0.302104	1.32141e-24
FUBP1	0.157751	1.48634e-07
DNAJB4	0.25103	3.0597e-17
GIPC2	0.146804	1.03189e-06
PTGFR	0.342609	1.34296e-31
IFI44L	0.157537	1.54592e-07
IFI44	0.175029	5.27339e-09
ADGRL4	0.0749052	0.0130381
ADGRL2	0.249762	4.45705e-17
TTLL7	0.0222661	0.461084
PRKACB	-0.0128223	0.671264
SAMD13	0.0436302	0.148521
DNASE2B	-0.125823	2.90036e-05
RPF1	-0.0259194	0.390874
GNG5	0.111903	0.000202823
SPATA1	0.045047	0.135768
CTBS	-0.00404366	0.89353
SSX2IP	0.124225	3.66495e-05
LPAR3	0.271309	5.58546e-20
MCOLN2	0.213908	7.88934e-13
WDR63	-0.0370982	0.21933
MCOLN3	0.185574	5.78891e-10
SYDE2	-0.0604356	0.0452686
C1orf52	0.174764	5.56569e-09
BCL10	0.142767	2.03705e-06
DDAH1	-0.00844557	0.779831
CCN1	0.292284	4.55972e-23
ZNHIT6	0.149703	6.2594e-07
COL24A1	0.111154	0.000223868
ODF2L	0.172969	7.99662e-09
CLCA2	0.0972259	0.00125683
CLCA1	0.00205868	0.945675
CLCA4	0.206517	4.84726e-12
SH3GLB1	0.233499	4.61441e-15
SELENOF	0.204224	8.39759e-12
HS2ST1	0.199973	2.28674e-11
AC093155.3	0.122232	4.88819e-05
LMO4	0.280104	3.04974e-21
PKN2	0.139523	3.47211e-06
GTF2B	0.094228	0.00177354
KYAT3	0.00541354	0.857796
RBMXL1	0.190379	2.02425e-10
GBP3	0.0856451	0.00451234
GBP1	0.309151	9.55992e-26
GBP2	0.146955	1.00568e-06
GBP7	0.0594082	0.0490621
GBP4	0.111538	0.000212825
GBP5	0.201717	1.52036e-11
GBP6	0.198479	3.23509e-11
LRRC8B	0.168915	1.78855e-08
LRRC8C	0.335258	2.99966e-30
AC093423.3	0.0818512	0.00665378
LRRC8D	0.264075	5.64128e-19
ZNF326	0.154424	2.71758e-07
BARHL2	0.304189	6.12206e-25
ZNF644	0.22952	1.36341e-14
HFM1	0.239971	7.58505e-16
CDC7	0.149937	6.00979e-07
TGFBR3	0.16268	5.93989e-08
BRDT	-0.166238	3.01093e-08
EPHX4	0.20089	1.84602e-11
SETSIP	0.0358128	0.235731
BTBD8	0.105564	0.000458717
C1orf146	-0.00669549	0.824616
GLMN	0.0889085	0.00319254
RPAP2	0.154033	2.91501e-07
GFI1	0.189159	2.65003e-10
EVI5	0.156431	1.89136e-07
RPL5	0.117974	8.91279e-05
DIPK1A	0.0780085	0.00971268
MTF2	0.169053	1.74065e-08
TMED5	0.119141	7.5751e-05
CCDC18	0.156177	1.98063e-07
DR1	0.229395	1.41021e-14
FNBP1L	0.0976169	0.00120078
BCAR3	0.0817781	0.00670277
DNTTIP2	0.0767938	0.0109119
GCLM	0.173661	6.95689e-09
ABCA4	0.208731	2.83388e-12
ARHGAP29	0.0503535	0.0953802
ABCD3	-0.0400186	0.185145
F3	0.167867	2.19528e-08
SLC44A3	0.189834	2.28364e-10
CNN3	0.352208	2.04612e-33
ALG14	0.0268666	0.373788
TLCD4	0.113653	0.000160686
TLCD4-RWDD3	0.12618	2.7515e-05
RWDD3	0.140561	2.93148e-06
PTBP2	0.171542	1.06398e-08
DPYD	0.201271	1.68803e-11
SNX7	0.244516	2.06687e-16
PLPPR5	0.076405	0.0113226
PLPPR4	0.17888	2.38963e-09
PALMD	0.123682	3.96567e-05
FRRS1	0.192655	1.21899e-10
AGL	0.00673339	0.823639
SLC35A3	0.0215592	0.47544
MFSD14A	0.145132	1.37078e-06
SASS6	0.122663	4.59443e-05
TRMT13	0.130725	1.38994e-05
LRRC39	0.00545191	0.856799
DBT	0.102507	0.000669475
RTCA	0.115156	0.0001312
CDC14A	0.0037297	0.901753
GPR88	0.0881578	0.00346044
VCAM1	0.262698	8.69235e-19
EXTL2	0.220121	1.62738e-13
SLC30A7	0.125728	2.94109e-05
DPH5	-0.0417821	0.166504
S1PR1	0.103443	0.000596947
OLFM3	0.0897196	0.00292443
COL11A1	0.143969	1.66691e-06
RNPC3	0.114822	0.000137269
AMY2B	0.0366362	0.225128
AMY2A	-0.0622617	0.0391354
AMY1A	0.161868	6.92242e-08
AMY1B	0.199658	2.46103e-11
AMY1C	0.240169	7.17242e-16
PRMT6	0.0753848	0.0124662
NTNG1	0.143049	1.94378e-06
VAV3	-0.216077	4.57214e-13
SLC25A24	0.0716658	0.0175455
NBPF4	-0.0504664	0.0946386
NBPF6	-0.077209	0.010488
FAM102B	0.0216046	0.47451
HENMT1	0.264691	4.64635e-19
PRPF38B	0.155841	2.1051e-07
FNDC7	0.195344	6.64034e-11
STXBP3	0.0755068	0.0123242
AKNAD1	0.0108394	0.719762
GPSM2	0.231627	7.70119e-15
CLCC1	0.0364628	0.227332
WDR47	0.133325	9.30848e-06
TAF13	0.179544	2.08088e-09
TMEM167B	0.088167	0.00345703
C1orf194	-0.165658	3.36671e-08
KIAA1324	-0.15436	2.74914e-07
SARS1	0.128287	2.01065e-05
CELSR2	-0.0454644	0.132176
PSRC1	0.186557	4.6799e-10
MYBPHL	0.139641	3.40651e-06
SORT1	0.139669	3.39093e-06
PSMA5	0.0688217	0.0225728
SYPL2	0.149304	6.70915e-07
ATXN7L2	0.155528	2.22747e-07
CYB561D1	0.160799	8.45824e-08
AMIGO1	0.0425992	0.158362
GPR61	0.0672167	0.0259285
GNAI3	0.171292	1.11817e-08
GNAT2	0.134284	8.01364e-06
AMPD2	0.351115	3.31937e-33
GSTM4	0.0790942	0.00874164
GSTM2	0.0839693	0.00536663
GSTM1	0.0382092	0.205828
GSTM5	0.0679947	0.0242515
GSTM3	-0.108761	0.000305578
EPS8L3	-0.0636135	0.0350624
CSF1	0.259882	2.0872e-18
AHCYL1	-0.00589413	0.845324
STRIP1	0.175188	5.10605e-09
ALX3	0.322344	5.75488e-28
UBL4B	0.211928	1.29164e-12
SLC6A17	0.328263	5.33888e-29
KCNC4	0.374376	7.37781e-38
RBM15	0.201293	1.67929e-11
SLC16A4	0.235643	2.55248e-15
LAMTOR5	-0.0343434	0.255519
PROK1	0.0279838	0.354239
KCNA10	0.0839034	0.00540301
KCNA2	0.20904	2.62782e-12
KCNA3	0.153126	3.42681e-07
CD53	0.212592	1.09541e-12
LRIF1	0.0738874	0.0143293
DRAM2	0.170347	1.34883e-08
CEPT1	0.141149	2.66197e-06
DENND2D	-0.0958582	0.00147238
CHI3L2	0.347337	1.74104e-32
CHIA	0.239878	7.78748e-16
PIFO	-0.0533124	0.0774279
OVGP1	-0.14866	7.50105e-07
WDR77	0.236735	1.88334e-15
ATP5PB	0.121491	5.43427e-05
C1orf162	0.158091	1.39671e-07
TMIGD3	0.0363523	0.228744
ADORA3	0.0127896	0.672052
RAP1A	0.204395	8.06274e-12
INKA2	0.16497	3.84259e-08
DDX20	0.106904	0.000387407
KCND3	-0.135218	6.91935e-06
CTTNBP2NL	0.344099	7.08099e-32
WNT2B	0.269872	8.89095e-20
ST7L	0.0739052	0.0143059
CAPZA1	0.130279	1.48787e-05
MOV10	0.0300764	0.319394
RHOC	0.0280762	0.352651
AL603832.3	-0.0505963	0.0937917
PPM1J	-0.0693027	0.0216436
TAFA3	0.348962	8.56113e-33
SLC16A1	0.335048	3.275e-30
LRIG2	0.164629	4.10195e-08
MAGI3	0.0259135	0.390982
PHTF1	0.164039	4.59048e-08
RSBN1	0.118111	8.74528e-05
PTPN22	0.256114	6.62913e-18
BCL2L15	-0.0192997	0.522923
AP4B1	0.200231	2.15338e-11
DCLRE1B	0.253458	1.4804e-17
HIPK1	0.0956952	0.00150022
OLFML3	0.143182	1.90129e-06
SYT6	0.133081	9.66901e-06
TRIM33	0.0837902	0.00546602
BCAS2	0.129778	1.60561e-05
DENND2C	0.32958	3.12185e-29
AMPD1	0.137514	4.80301e-06
NRAS	0.181603	1.35091e-09
CSDE1	0.175524	4.76833e-09
SIKE1	0.298438	5.03702e-24
SYCP1	0.0817714	0.0067073
TSHB	0.0633836	0.0357287
TSPAN2	0.335961	2.2372e-30
NGF	0.169	1.75887e-08
VANGL1	0.147765	8.75234e-07
CASQ2	0.0275951	0.360966
NHLH2	0.000306636	0.991902
SLC22A15	0.0665682	0.0274019
MAB21L3	0.0513841	0.0887831
ATP1A1	0.31201	3.22652e-26
CD58	0.359906	6.42181e-35
IGSF3	0.270248	7.87499e-20
CD2	0.153326	3.30729e-07
PTGFRN	0.180117	1.8463e-09
CD101	0.0824157	0.00628608
TTF2	0.15211	4.10373e-07
TRIM45	0.0187181	0.535525
VTCN1	0.278514	5.20043e-21
MAN1A2	0.125046	3.25091e-05
TENT5C	-0.0586647	0.0519706
GDAP2	0.208013	3.37434e-12
WDR3	0.189131	2.66658e-10
SPAG17	-0.0823073	0.00635524
TBX15	0.19055	1.94905e-10
WARS2	0.0894085	0.00302473
HAO2	0.0297446	0.324764
HSD3B2	0.0348976	0.247925
HSD3B1	-0.00462871	0.878238
ZNF697	0.126426	2.65301e-05
PHGDH	0.363747	1.10114e-35
HMGCS2	-0.133388	9.21814e-06
REG4	-0.017212	0.56886
ADAM30	0.00782552	0.795623
NOTCH2	0.254458	1.09516e-17
SEC22B	0.0601265	0.0463831
NBPF26	0.169297	1.65898e-08
PPIAL4A	-0.0253192	0.401941
FCGR1B	0.182644	1.08367e-09
FAM72B	0.117158	9.97798e-05
SRGAP2C	0.125917	2.86054e-05
H3-2	0.157921	1.44096e-07
FAM72C	0.0490648	0.104175
PPIAL4E	0.0024999	0.934056
NBPF15	-0.0508986	0.0918433
PPIAL4F	0.0179001	0.553507
SRGAP2B	0.157997	1.42099e-07
FAM72D	0.00790699	0.793543
PPIAL4D	0.00384458	0.898743
NBPF20	0.0977133	0.00118732
GPR89A	0.0139201	0.644975
PDZK1	-0.0952235	0.00158355
CD160	0.0675273	0.0252475
RNF115	0.143791	1.71734e-06
POLR3C	0.219111	2.11058e-13
NUDT17	0.0208258	0.490587
PIAS3	0.113097	0.00017307
ANKRD35	0.331067	1.69894e-29
ITGA10	0.293406	3.06288e-23
PEX11B	-0.0311701	0.302105
RBM8A	0.2423	3.9088e-16
AC243547.3	-0.0328829	0.276303
LIX1L	0.377551	1.59389e-38
ANKRD34A	0.141665	2.445e-06
POLR3GL	0.153207	3.37776e-07
TXNIP	0.0756269	0.0121859
HJV	0.0458989	0.128516
NBPF10	0.178805	2.427e-09
NOTCH2NLA	0.142991	1.96265e-06
PPIAL4H	-0.0332699	0.270687
NBPF12	0.123034	4.35551e-05
PRKAB2	0.213241	9.31932e-13
FMO5	-0.0838471	0.00543426
CHD1L	0.210832	1.69305e-12
BCL9	0.0666876	0.0271254
ACP6	-0.05028	0.0958654
GJA5	0.256215	6.42856e-18
GJA8	0.0532833	0.07759
GPR89B	0.0893062	0.00305841
NBPF11	0.0941269	0.00179397
PPIAL4G	0.0188959	0.531657
NBPF14	0.145679	1.24964e-06
NUDT4B	0.107678	0.000351108
PDE4DIP	0.236865	1.81646e-15
NBPF9	0.0779347	0.0097821
NBPF19	0.188643	2.96843e-10
PPIAL4C	0.0316535	0.294665
FCGR1A	0.145977	1.18799e-06
H2BC18	-0.0191121	0.52697
H3C13	0.0462435	0.12567
H4C14	-0.122005	5.04985e-05
H3C14	-0.117442	9.59418e-05
H2AC18	-0.100781	0.000825233
H2AC19	-0.0486074	0.107447
H3C15	-0.114364	0.000146021
H4C15	-0.132351	1.08274e-05
H2BC21	-0.147547	9.08589e-07
H2AC20	-0.0888048	0.00322837
H2AC21	-0.0285433	0.344696
BOLA1	0.0326545	0.279654
SV2A	0.154197	2.83049e-07
SF3B4	0.112865	0.000178527
MTMR11	0.232929	5.39549e-15
OTUD7B	0.0100705	0.73889
VPS45	0.0339233	0.261383
PLEKHO1	0.286734	3.1761e-22
ANP32E	0.30718	2.00748e-25
CA14	-0.117486	9.53632e-05
APH1A	0.175701	4.59903e-09
C1orf54	0.185705	5.62661e-10
CIART	0.149782	6.1739e-07
MRPS21	0.123141	4.28904e-05
PRPF3	0.135399	6.72438e-06
RPRD2	0.0781601	0.00957161
TARS2	-0.00397366	0.895362
ECM1	-0.0640907	0.0337136
ADAMTSL4	0.3457	3.5455e-32
MCL1	0.220551	1.4567e-13
ENSA	-0.0413039	0.171414
GOLPH3L	0.00509543	0.866071
HORMAD1	0.309381	8.76284e-26
CTSS	0.266157	2.92059e-19
CTSK	0.222617	8.51544e-14
ARNT	0.167683	2.27542e-08
SETDB1	0.0999328	0.00091344
CERS2	-0.136972	5.23811e-06
ANXA9	-0.227613	2.27539e-14
MINDY1	-0.08353	0.00561348
PRUNE1	0.0571728	0.0582418
BNIPL	-0.0027972	0.926235
C1orf56	-0.177456	3.20849e-09
CDC42SE1	0.180164	1.82805e-09
MLLT11	0.168005	2.13673e-08
GABPB2	0.105453	0.000465116
SEMA6C	0.150307	5.63414e-07
TNFAIP8L2	0.22457	5.10202e-14
SCNM1	0.179578	2.06637e-09
LYSMD1	0.082518	0.00622147
TMOD4	0.0229048	0.448325
VPS72	0.180262	1.79096e-09
PIP5K1A	0.126226	2.73283e-05
PSMD4	0.0172205	0.56867
ZNF687	0.0709759	0.0186652
PI4KB	0.215325	5.52683e-13
RFX5	0.218047	2.77144e-13
SELENBP1	-0.0716046	0.0176424
PSMB4	0.162029	6.71669e-08
POGZ	0.0619022	0.0402837
CGN	-0.0177713	0.556366
TUFT1	0.0338547	0.262349
SNX27	0.0432315	0.15227
CELF3	-0.230409	1.07203e-14
RIIAD1	-0.318194	2.9548e-27
MRPL9	0.124715	3.41241e-05
OAZ3	-0.118892	7.84302e-05
TDRKH	0.113457	0.000164955
LINGO4	0.0103326	0.73235
RORC	-0.134252	8.05437e-06
C2CD4D	0.190213	2.10003e-10
THEM5	0.215178	5.73654e-13
THEM4	0.0664811	0.0276052
S100A10	0.366331	3.31817e-36
S100A11	0.23501	3.04191e-15
TCHHL1	0.0942002	0.00177914
TCHH	0.0932396	0.00198268
RPTN	0.10188	0.000722624
HRNR	0.131399	1.25357e-05
FLG	0.190833	1.83064e-10
FLG2	0.0974056	0.00123078
CRNN	0.0408146	0.176549
LCE5A	0.0137481	0.649065
CRCT1	0.0329127	0.275867
LCE3E	0.0536353	0.0756477
LCE3D	0.0909123	0.00256732
LCE3C	0.0206016	0.49527
LCE3B	-0.0367297	0.223946
LCE3A	0.0603773	0.0454772
LCE2D	0.0313363	0.299534
LCE2C	0.00979182	0.745862
LCE2B	0.0170039	0.573542
LCE2A	0.103263	0.000610287
LCE4A	0.00287658	0.924148
C1orf68	0.0514645	0.088284
KPRP	0.0459887	0.12777
LCE1F	0.0340786	0.259205
LCE1E	0.0130374	0.666079
LCE1D	0.0287848	0.340627
LCE1C	0.087582	0.00367956
LCE1B	0.00397195	0.895407
LCE1A	0.0286802	0.342385
LCE6A	0.0256351	0.396093
SMCP	-0.025345	0.401463
IVL	0.161769	7.05246e-08
SPRR4	0.00357554	0.905795
SPRR1A	0.00474892	0.875101
SPRR3	0.0403599	0.181421
SPRR1B	0.0981525	0.00112774
SPRR2D	0.189452	2.48461e-10
SPRR2A	0.176059	4.27486e-09
SPRR2B	0.0224943	0.456503
SPRR2E	0.152501	3.82938e-07
SPRR2F	0.0557222	0.064929
SPRR2G	0.116473	0.000109631
LELP1	-0.00913098	0.762479
PRR9	0.085904	0.00439195
LOR	0.19023	2.09217e-10
PGLYRP3	0.210087	2.03389e-12
PGLYRP4	0.22108	1.27032e-13
S100A9	0.154296	2.78066e-07
S100A12	0.0985322	0.00107848
S100A8	0.126972	2.44674e-05
S100A7A	0.0179521	0.552357
S100A7L2	-0.00205586	0.945749
S100A7	0.104274	0.000538719
S100A6	0.262843	8.30483e-19
S100A5	0.190053	2.17563e-10
S100A4	0.350095	5.20404e-33
S100A3	0.31626	6.27835e-27
S100A2	0.322687	5.02127e-28
S100A16	0.0885751	0.0033091
S100A14	0.012141	0.687785
S100A13	0.0833717	0.00570486
S100A1	0.345284	4.24548e-32
CHTOP	0.122791	4.51088e-05
SNAPIN	0.0700588	0.0202501
ILF2	0.216938	3.67536e-13
NPR1	0.130713	1.3925e-05
INTS3	0.0922237	0.00222098
SLC27A3	-0.0656888	0.0295147
GATAD2B	0.109235	0.000287441
DENND4B	0.130448	1.44991e-05
CRTC2	0.15369	3.09919e-07
SLC39A1	0.251091	3.00514e-17
CREB3L4	-0.228111	1.99152e-14
JTB	-6.88125e-05	0.998183
RAB13	0.0579387	0.0549482
RPS27	0.0661416	0.0284101
NUP210L	0.069933	0.0204762
TPM3	0.124942	3.30069e-05
C1orf189	-0.0431531	0.153015
C1orf43	-0.0675481	0.0252024
UBAP2L	0.0887757	0.00323852
HAX1	-0.0489535	0.104963
AQP10	-0.0230395	0.445659
ATP8B2	0.186538	4.69909e-10
IL6R	0.30529	4.06745e-25
SHE	0.151843	4.30158e-07
TDRD10	0.149982	5.96237e-07
UBE2Q1	0.13827	4.25311e-06
CHRNB2	-0.0527686	0.0805037
ADAR	0.103569	0.000587771
KCNN3	0.160283	9.31256e-08
PMVK	-0.0623218	0.038946
PBXIP1	0.19702	4.528e-11
PYGO2	-0.0214158	0.478382
SHC1	0.211303	1.5074e-12
CKS1B	0.176472	3.928e-09
FLAD1	0.0104779	0.728733
LENEP	0.00104257	0.972472
ZBTB7B	0.0177812	0.556146
DCST2	0.0520671	0.0846171
DCST1	0.0350222	0.24624
ADAM15	0.0399261	0.186163
EFNA4	0.311182	4.42497e-26
AL691442.2	0.129178	1.75824e-05
EFNA3	0.118934	7.79716e-05
EFNA1	0.187678	3.66614e-10
SLC50A1	-0.158946	1.19313e-07
DPM3	-0.00507656	0.866562
KRTCAP2	-0.0826187	0.00615842
AL713999.1	0.0648969	0.0315358
TRIM46	0.243469	2.79504e-16
MUC1	-0.00592468	0.844533
THBS3	0.184301	7.6114e-10
MTX1	-0.027111	0.369455
GBA	0.016199	0.591823
FAM189B	0.127672	2.20454e-05
SCAMP3	0.0117646	0.696978
CLK2	0.126936	2.45986e-05
HCN3	-0.067397	0.0255313
PKLR	0.0251952	0.404252
FDPS	0.134249	8.05809e-06
RUSC1	-0.0235019	0.43658
ASH1L	0.0969414	0.00129911
MSTO1	0.0923249	0.00219611
YY1AP1	0.115358	0.000127646
DAP3	0.0291793	0.334048
GON4L	0.0494971	0.101155
SYT11	0.261144	1.41141e-18
RIT1	0.2408	5.99563e-16
KHDC4	0.14478	1.45456e-06
RXFP4	0.188844	2.84046e-10
ARHGEF2	0.348152	1.22002e-32
SSR2	0.0904277	0.00270732
UBQLN4	0.12957	1.65699e-05
LAMTOR2	-0.101773	0.000732024
RAB25	-0.0979975	0.00114845
MEX3A	0.150661	5.29593e-07
LMNA	0.33325	6.9069e-30
SEMA4A	0.176769	3.69614e-09
SLC25A44	0.0914086	0.00243083
PMF1-BGLAP	0.0841782	0.00525268
PMF1	0.118851	7.88832e-05
BGLAP	0.11878	7.96716e-05
PAQR6	0.117031	0.000101528
SMG5	0.276215	1.11791e-20
TMEM79	0.190182	2.11476e-10
GLMP	0.242756	3.43074e-16
VHLL	-0.0442959	0.14242
CCT3	0.0272304	0.367351
TSACC	-0.102031	0.000709422
RHBG	-0.0796076	0.00831339
C1orf61	0.0870062	0.00391122
MEF2D	0.0845476	0.0050566
IQGAP3	0.136529	5.62097e-06
TTC24	0.130301	1.48278e-05
NAXE	-0.0847703	0.00494158
GPATCH4	0.134175	8.1516e-06
HAPLN2	-0.0428744	0.155688
BCAN	0.184414	7.4294e-10
NES	0.29202	5.00493e-23
CRABP2	-0.115944	0.000117848
ISG20L2	0.164652	4.08359e-08
RRNAD1	-0.129469	1.68255e-05
MRPL24	-0.173726	6.86726e-09
HDGF	0.268027	1.60856e-19
PRCC	0.120338	6.40044e-05
SH2D2A	0.267865	1.69438e-19
NTRK1	0.16712	2.53829e-08
INSRR	0.233138	5.09451e-15
PEAR1	0.102155	0.000698843
LRRC71	-0.0006341	0.983255
ARHGEF11	0.207848	3.51293e-12
ETV3L	0.323667	3.39802e-28
ETV3	0.255336	8.39679e-18
FCRL5	0.157388	1.58871e-07
FCRL4	0.0856727	0.00449937
FCRL3	0.123944	3.81803e-05
FCRL2	0.139414	3.53469e-06
FCRL1	0.116111	0.000115193
CD5L	0.119931	6.77961e-05
KIRREL1	0.391003	1.99706e-41
CD1D	0.137056	5.16827e-06
CD1A	0.235045	3.0124e-15
CD1C	0.182201	1.19033e-09
CD1B	0.155914	2.07719e-07
CD1E	0.162141	6.57597e-08
OR10T2	-0.0161827	0.592197
OR10K2	-0.0176299	0.559513
OR10K1	0.0141579	0.639336
OR10R2	0.018858	0.532481
OR6Y1	-0.0368859	0.221981
OR6P1	-0.00788892	0.794004
OR10X1	0.0128061	0.671654
OR10Z1	0.000176501	0.995339
SPTA1	0.128541	1.93533e-05
OR6K2	-0.000122001	0.996778
OR6K3	0.0304385	0.3136
OR6N1	-0.0074629	0.804898
OR6K6	0.0194539	0.519606
OR6N2	-0.0371605	0.218556
MNDA	0.215766	4.94583e-13
PYHIN1	0.141182	2.64767e-06
IFI16	0.306289	2.80195e-25
AIM2	0.163425	5.1589e-08
CADM3	0.163864	4.74599e-08
ACKR1	-0.0269049	0.373107
FCER1A	0.162698	5.9207e-08
OR10J1	0.0626331	0.0379783
OR10J5	-0.0369645	0.220997
APCS	-0.0472577	0.117576
CRP	0.0935062	0.00192414
DUSP23	0.0357662	0.236342
FCRL6	0.143083	1.93289e-06
SLAMF8	0.260929	1.50877e-18
AL590560.2	0.0382096	0.205822
VSIG8	0.0924851	0.00215728
CFAP45	-0.111387	0.0002171
TAGLN2	0.245636	1.4941e-16
IGSF9	0.128072	2.07629e-05
SLAMF9	0.0764717	0.0112512
KCNJ10	0.10185	0.000725233
PIGM	-0.0725753	0.0161595
KCNJ9	0.200338	2.10043e-11
IGSF8	-0.0276585	0.359864
ATP1A2	-0.0723521	0.0164904
ATP1A4	-0.142811	2.02228e-06
CASQ1	-0.0715592	0.0177146
PEA15	0.17728	3.32738e-09
DCAF8	0.0469581	0.119924
AL139011.2	0.0620457	0.0398221
PEX19	-0.00352215	0.907195
COPA	0.137594	4.7416e-06
NCSTN	0.0801927	0.00784832
NHLH1	0.147023	9.9405e-07
VANGL2	0.350329	4.6954e-33
SLAMF6	0.141338	2.58049e-06
CD84	0.175949	4.37158e-09
SLAMF1	0.179364	2.16037e-09
CD48	0.162504	6.14162e-08
SLAMF7	0.152747	3.66609e-07
LY9	0.152457	3.85914e-07
CD244	0.219673	1.82662e-13
ITLN1	0.0553626	0.0666812
ITLN2	0.00331454	0.912642
F11R	0.189182	2.63657e-10
AL591806.4	0.159628	1.05171e-07
TSTD1	-0.145481	1.29206e-06
USF1	0.0993066	0.000984103
ARHGAP30	0.251242	2.87261e-17
NECTIN4	0.181269	1.44959e-09
KLHDC9	-0.209817	2.17314e-12
PFDN2	0.109494	0.000277982
NIT1	0.00897797	0.766343
DEDD	0.174914	5.39824e-09
UFC1	0.0227116	0.452163
USP21	0.030566	0.311577
PPOX	-0.0763302	0.0114032
B4GALT3	0.0674614	0.0253907
ADAMTS4	0.226836	2.79959e-14
NDUFS2	0.0783985	0.0093534
FCER1G	0.224885	4.69644e-14
APOA2	0.0315907	0.295625
TOMM40L	0.204709	7.47902e-12
NR1I3	0.154451	2.70439e-07
PCP4L1	0.273563	2.67824e-20
SDHC	0.0682768	0.0236672
CFAP126	-0.102474	0.000672203
FCGR2A	0.242514	3.67692e-16
HSPA6	0.131222	1.28809e-05
FCGR3A	0.175555	4.73853e-09
FCGR3B	0.110565	0.00024182
FCGR2B	0.257222	4.728e-18
FCRLA	0.131386	1.25617e-05
FCRLB	-0.0449222	0.136856
DUSP12	0.181127	1.49355e-09
ATF6	0.0693506	0.0215528
OLFML2B	0.242672	3.51422e-16
NOS1AP	0.0803168	0.00775267
AL512785.2	0.0986174	0.00106771
SPATA46	-0.000556432	0.985306
C1orf226	0.0148251	0.62363
SH2D1B	0.104702	0.000510846
UHMK1	-0.0081287	0.787891
UAP1	0.16194	6.82915e-08
DDR2	0.35279	1.58027e-33
HSD17B7	-0.00864341	0.774811
CCDC190	0.0517565	0.0864915
RGS4	0.100538	0.000849591
RGS5	-0.0730532	0.0154704
NUF2	0.0742473	0.0138605
PBX1	-0.134519	7.72438e-06
LMX1A	0.0921847	0.00223062
RXRG	-0.0921504	0.00223915
LRRC52	0.0177843	0.556077
MGST3	0.172598	8.61598e-09
ALDH9A1	0.0919047	0.00230105
TMCO1	0.0143818	0.634046
UCK2	0.153938	2.96503e-07
FAM78B	0.241999	4.26014e-16
POGK	0.135609	6.50504e-06
TADA1	0.0401473	0.183734
ILDR2	0.171783	1.01399e-08
MAEL	0.108907	0.000299877
GPA33	0.161645	7.21847e-08
DUSP27	0.111815	0.000205192
POU2F1	-0.0356227	0.238229
CD247	0.162192	6.51349e-08
CREG1	0.207997	3.38794e-12
RCSD1	0.304195	6.10831e-25
MPZL1	0.339909	4.24435e-31
ADCY10	-0.0897059	0.00292876
MPC2	-0.0789179	0.00889324
DCAF6	0.0796983	0.00823972
GPR161	0.482184	5.24744e-65
TIPRL	0.193476	1.01348e-10
SFT2D2	0.42233	9.9846e-49
TBX19	0.415522	4.49414e-47
XCL2	0.112147	0.00019638
XCL1	0.140914	2.76668e-06
DPT	0.182833	1.04105e-09
ATP1B1	0.162713	5.90369e-08
NME7	-0.00220506	0.941819
BLZF1	0.0294646	0.329342
CCDC181	0.012987	0.667294
SLC19A2	-0.206489	4.87999e-12
F5	0.133067	9.6894e-06
SELP	-0.00233369	0.938432
C1orf112	0.182641	1.08433e-09
SELL	0.100859	0.000817466
SELE	0.116642	0.00010711
METTL18	0.0140543	0.641789
SCYL3	0.055482	0.0660952
KIFAP3	0.144823	1.444e-06
METTL11B	0.0833502	0.00571738
GORAB	0.210707	1.74611e-12
PRRX1	0.254557	1.06293e-17
MROH9	0.116456	0.000109886
FMO3	0.103771	0.000573308
FMO2	0.281346	2.00608e-21
FMO1	0.182651	1.08207e-09
FMO4	0.121038	5.79664e-05
PRRC2C	0.119663	7.03989e-05
MYOC	0.082345	0.00633114
VAMP4	0.0414728	0.169668
EEF1AKNMT	0.161579	7.3093e-08
DNM3	0.230003	1.19661e-14
PIGC	0.0610479	0.0431276
C1orf105	0.0131083	0.664374
SUCO	-0.0471454	0.118453
FASLG	0.116775	0.000105167
TNFSF18	0.0767444	0.0109633
TNFSF4	0.121257	5.6186e-05
PRDX6	0.00634173	0.833743
SLC9C2	0.162029	6.71613e-08
ANKRD45	0.270278	7.79874e-20
TEX50	0.0268029	0.374923
KLHL20	0.120874	5.93331e-05
CENPL	0.175428	4.86244e-09
DARS2	-0.0215676	0.475268
ZBTB37	-0.0453297	0.133327
SERPINC1	-0.0878514	0.00357549
RC3H1	0.0633933	0.0357001
RABGAP1L	0.144273	1.58391e-06
GPR52	0.062108	0.0396228
CACYBP	0.0837322	0.00549861
MRPS14	0.0199977	0.507999
TNN	0.113216	0.000170341
KIAA0040	-0.149005	7.06586e-07
TNR	0.0354549	0.240448
COP1	0.0470392	0.119285
PAPPA2	0.0511907	0.0899922
ASTN1	0.129168	1.76086e-05
BRINP2	-0.169602	1.56243e-08
SEC16B	0.216127	4.51413e-13
RASAL2	0.293777	2.68449e-23
CLEC20A	-0.0363363	0.22895
TEX35	0.0443578	0.141862
RALGPS2	-0.148528	7.67421e-07
ANGPTL1	0.126176	2.75301e-05
FAM20B	0.0159699	0.597075
TOR3A	0.182729	1.06442e-09
ABL2	0.18664	4.5963e-10
SOAT1	0.285404	5.02375e-22
AXDND1	0.0248722	0.410306
NPHS2	0.0666239	0.0272725
TDRD5	0.0767977	0.0109078
FAM163A	0.151013	4.97857e-07
TOR1AIP2	0.0623358	0.0389023
TOR1AIP1	0.112546	0.000186249
CEP350	0.0879211	0.00354904
QSOX1	0.0691222	0.0219882
LHX4	-0.0317186	0.293673
ACBD6	-0.0233862	0.438842
XPR1	0.108105	0.000332434
KIAA1614	0.395248	2.2718e-42
STX6	0.131887	1.16295e-05
MR1	0.160081	9.66859e-08
IER5	0.115844	0.000119482
CACNA1E	0.127668	2.20568e-05
ZNF648	0.169275	1.66647e-08
GLUL	-0.036271	0.229788
TEDDM1	0.00720232	0.81158
RGSL1	0.0680127	0.024214
RNASEL	0.0190222	0.528917
RGS16	0.16983	1.49376e-08
RGS8	0.091677	0.00235981
NPL	0.164115	4.52442e-08
DHX9	0.118996	7.72972e-05
SHCBP1L	0.151787	4.34469e-07
LAMC1	0.281755	1.74642e-21
LAMC2	0.373985	8.89745e-38
NMNAT2	0.0682473	0.0237277
SMG7	0.0331827	0.271944
NCF2	0.277037	8.50995e-21
ARPC5	0.301289	1.78218e-24
RGL1	0.267033	2.20994e-19
APOBEC4	-0.130135	1.52076e-05
COLGALT2	0.240882	5.85783e-16
TSEN15	0.151747	4.37504e-07
C1orf21	-0.0772762	0.0104208
EDEM3	-0.0802029	0.00784039
NIBAN1	0.130866	1.36036e-05
RNF2	0.110544	0.000242463
TRMT1L	-0.01585	0.599833
SWT1	0.0657772	0.0292963
IVNS1ABP	0.217343	3.31627e-13
HMCN1	0.217806	2.9471e-13
PRG4	0.0159752	0.596953
TPR	0.100771	0.000826236
ODR4	-0.109198	0.00028882
OCLM	0.0399949	0.185405
PDC	0.0812296	0.00708088
PTGS2	0.340546	3.23849e-31
PLA2G4A	0.431091	6.52626e-51
BRINP3	0.0850247	0.00481309
RGS18	0.158651	1.25989e-07
RGS21	-0.0552454	0.0672606
RGS1	0.157417	1.58006e-07
RGS13	0.0851278	0.00476188
AL136454.1	0.152335	3.94332e-07
RGS2	0.40637	6.55063e-45
UCHL5	0.0959224	0.00146155
RO60	0.127505	2.26023e-05
GLRX2	0.0342812	0.256382
CDC73	0.117157	9.9787e-05
B3GALT2	0.149329	6.68032e-07
KCNT2	0.259011	2.7305e-18
CFH	0.235485	2.66644e-15
CFHR3	0.0646122	0.0322906
CFHR1	0.0766221	0.0110917
CFHR4	0.00213298	0.943718
CFHR2	0.0219936	0.466588
CFHR5	-0.104705	0.000510653
F13B	0.00746045	0.804961
ASPM	0.109978	0.000261045
ZBTB41	-0.0354167	0.240955
CRB1	0.0259473	0.390364
DENND1B	0.0218929	0.468633
C1orf53	0.0869182	0.00394776
LHX9	0.165803	3.27453e-08
NEK7	0.1645	4.204e-08
ATP6V1G3	0.0646021	0.0323178
PTPRC	0.197502	4.05308e-11
NR5A2	-0.0565263	0.0611479
ZNF281	-0.0526753	0.0810414
KIF14	0.146714	1.0479e-06
DDX59	-0.0540477	0.0734221
CAMSAP2	0.120156	6.56708e-05
GPR25	0.198608	3.14033e-11
INAVA	0.302012	1.36695e-24
KIF21B	0.233016	5.26867e-15
CACNA1S	0.0166032	0.582609
ASCL5	0.193162	1.08784e-10
TMEM9	-0.0310398	0.304132
IGFN1	0.0577986	0.0555385
PKP1	0.421113	1.98437e-48
TNNT2	0.231988	6.97839e-15
LAD1	0.283874	8.48869e-22
TNNI1	0.16663	2.79108e-08
PHLDA3	0.171487	1.07566e-08
CSRP1	0.299373	3.58653e-24
NAV1	-0.0108008	0.720718
IPO9	0.120082	6.63634e-05
SHISA4	0.152907	3.563e-07
LMOD1	0.212971	9.9674e-13
TIMM17A	0.0522472	0.0835451
RNPEP	-0.117848	9.0703e-05
ELF3	0.0800464	0.00796234
GPR37L1	0.0693327	0.0215868
ARL8A	-0.0387815	0.199112
PTPN7	0.193763	9.50047e-11
LGR6	0.359026	9.58558e-35
UBE2T	0.00785585	0.794849
PPP1R12B	0.182654	1.08132e-09
SYT2	0.137412	4.88146e-06
KDM5B	0.0613453	0.0421192
RABIF	0.0232384	0.441741
KLHL12	-0.092788	0.00208554
ADIPOR1	-0.0855712	0.00454727
CYB5R1	-0.150913	5.0669e-07
TMEM183A	0.106914	0.000386892
PPFIA4	0.154219	2.81926e-07
MYOG	-0.14659	1.07024e-06
ADORA1	0.16153	7.37609e-08
MYBPH	0.189184	2.63591e-10
CHI3L1	0.36297	1.57598e-35
CHIT1	0.038791	0.199001
BTG2	-0.0470079	0.119531
FMOD	0.215243	5.64266e-13
PRELP	0.394976	2.61301e-42
OPTC	-0.0156501	0.604443
ATP2B4	0.245312	1.64152e-16
LAX1	0.164725	4.0266e-08
ZC3H11A	0.0886616	0.00327847
ZBED6	0.0919231	0.00229634
SNRPE	-0.0629378	0.0370507
SOX13	-0.00919149	0.760953
ETNK2	-0.0463918	0.12446
REN	-0.0917136	0.00235026
KISS1	0.044349	0.141941
GOLT1A	-0.0762841	0.011453
PLEKHA6	-0.0602909	0.0457875
PPP1R15B	0.0338001	0.26312
PIK3C2B	0.117497	9.52083e-05
MDM4	-0.038674	0.200361
LRRN2	0.114058	0.00015217
NFASC	0.136036	6.07906e-06
CNTN2	0.21848	2.48074e-13
TMEM81	0.087953	0.00353697
RBBP5	0.0738979	0.0143155
DSTYK	0.104615	0.000516352
TMCC2	0.378061	1.24452e-38
NUAK2	-0.110179	0.000254301
KLHDC8A	0.27617	1.13454e-20
LEMD1	0.37506	5.30986e-38
BLACAT1	0.404495	1.78392e-44
CDK18	0.294595	2.00595e-23
MFSD4A	0.285926	4.19772e-22
ELK4	0.151452	4.60854e-07
SLC45A3	0.318961	2.18849e-27
NUCKS1	0.0564014	0.0617229
RAB29	0.340896	2.78986e-31
SLC41A1	0.289677	1.14055e-22
PM20D1	0.0785115	0.00925147
SLC26A9	0.334104	4.84877e-30
RAB7B	0.398247	4.79714e-43
CTSE	0.151001	4.98902e-07
RHEX	0.269882	8.86237e-20
AVPR1B	0.223428	6.88776e-14
FAM72A	0.128501	1.94709e-05
SRGAP2	0.313165	2.07315e-26
IKBKE	0.208407	3.0661e-12
RASSF5	0.243693	2.62059e-16
EIF2D	0.0421507	0.162793
DYRK3	0.210373	1.89576e-12
MAPKAPK2	0.0651568	0.0308598
IL10	0.137267	4.99677e-06
IL19	-0.0432405	0.152184
IL20	-0.180113	1.84765e-09
IL24	-0.0732711	0.015165
FCMR	-0.0326415	0.279845
PIGR	0.114323	0.00014684
FCAMR	0.180008	1.88874e-09
C1orf116	0.229948	1.21447e-14
PFKFB2	0.201184	1.72296e-11
YOD1	0.245523	1.544e-16
C4BPB	0.0322978	0.284942
C4BPA	0.214904	6.14599e-13
CD55	0.25024	3.86979e-17
CR2	0.171912	9.88257e-09
CR1	0.190143	2.13309e-10
CR1L	0.158295	1.3452e-07
CD46	-0.103925	0.000562476
CD34	0.0876482	0.00365376
PLXNA2	0.294714	1.92255e-23
CAMK1G	0.0485636	0.107765
LAMB3	0.438856	6.67089e-53
G0S2	0.167696	2.26955e-08
HSD11B1	0.166125	3.07714e-08
TRAF3IP3	0.321756	7.26844e-28
C1orf74	0.153231	3.36355e-07
IRF6	0.138153	4.33437e-06
UTP25	0.174519	5.84909e-09
SYT14	0.170697	1.25842e-08
SERTAD4	0.211163	1.56064e-12
HHAT	-0.06437	0.0329452
KCNH1	-0.102646	0.000658243
RCOR3	0.0411028	0.17351
TRAF5	0.0385728	0.201542
RD3	-0.0969541	0.00129719
SLC30A1	0.0695475	0.0211834
NEK2	0.0710271	0.01858
LPGAT1	0.0123053	0.683787
INTS7	0.057813	0.0554775
DTL	0.0643791	0.0329201
PPP2R5A	-0.059012	0.0505945
PACC1	0.165745	3.31129e-08
NENF	-0.0606636	0.0444614
ATF3	0.236402	2.0666e-15
FAM71A	0.0608904	0.0436701
BATF3	0.312518	2.6567e-26
NSL1	0.0425414	0.158928
TATDN3	-0.0450635	0.135624
SPATA45	0.0331936	0.271787
FLVCR1	-0.0506001	0.0937669
VASH2	0.178983	2.33873e-09
ANGEL2	0.0546455	0.0702916
RPS6KC1	0.118841	7.89879e-05
PROX1	0.343127	1.07526e-31
SMYD2	0.268669	1.30941e-19
PTPN14	0.497053	1.40756e-69
CENPF	0.130482	1.44246e-05
KCNK2	0.252437	2.01071e-17
KCTD3	-0.120536	6.22373e-05
USH2A	-0.0101778	0.736209
ESRRG	0.0610663	0.0430647
GPATCH2	0.0339147	0.261504
SPATA17	-0.173978	6.52536e-09
RRP15	0.146725	1.04592e-06
TGFB2	0.30612	2.98412e-25
LYPLAL1	-0.0598739	0.047311
ZC3H11B	0.142775	2.03434e-06
SLC30A10	0.240016	7.48854e-16
EPRS1	0.0807714	0.00741128
BPNT1	0.120382	6.361e-05
IARS2	0.010192	0.735856
RAB3GAP2	0.0719495	0.0171023
MARK1	0.212943	1.0038e-12
C1orf115	0.00383952	0.898875
2021-03-02	-0.0395873	0.189929
2021-03-01	-0.0798318	0.00813238
HLX	0.21819	2.67205e-13
DUSP10	-0.0571394	0.0583891
HHIPL2	0.000188367	0.995026
TAF1A	0.185733	5.59297e-10
MIA3	-0.0502733	0.0959096
AIDA	0.0800655	0.00794735
BROX	0.0222039	0.462338
FAM177B	-0.113521	0.000163547
DISP1	0.0356371	0.238038
TLR5	0.202012	1.41811e-11
SUSD4	-0.0346339	0.251518
CCDC185	0.202526	1.25637e-11
CAPN8	-0.128621	1.91229e-05
CAPN2	0.348728	9.48325e-33
TP53BP2	0.378476	1.01706e-38
FBXO28	0.0908736	0.00257825
DEGS1	0.100317	0.000872441
NVL	-0.0709813	0.0186562
CNIH4	0.0458396	0.129011
WDR26	0.0982272	0.0011179
CNIH3	0.0756829	0.0121219
DNAH14	0.031437	0.297982
LBR	0.313748	1.65753e-26
ENAH	0.176055	4.27866e-09
SRP9	-0.0125479	0.677899
EPHX1	0.000538659	0.985775
TMEM63A	0.17932	2.18032e-09
LEFTY1	-0.00523035	0.86256
AL117348.2	0.0191075	0.527071
PYCR2	-0.0196525	0.515351
LEFTY2	0.262515	9.20323e-19
SDE2	0.113279	0.000168926
H3-3A	-0.0227518	0.451364
ACBD3	0.1402	3.10972e-06
MIXL1	0.137279	4.98723e-06
LIN9	0.171305	1.11524e-08
PARP1	0.140649	2.88938e-06
STUM	0.220925	1.32208e-13
ITPKB	0.373082	1.37067e-37
PSEN2	-0.0437893	0.147045
COQ8A	0.0934451	0.00193741
CDC42BPA	0.145111	1.3756e-06
ZNF678	0.0066997	0.824507
SNAP47	0.142443	2.14987e-06
JMJD4	0.213678	8.35721e-13
PRSS38	0.0863726	0.00418139
WNT9A	0.102135	0.000700555
WNT3A	0.146859	1.02226e-06
ARF1	0.0540107	0.0736198
C1orf35	0.0516869	0.0869161
MRPL55	-0.0200521	0.506846
GUK1	0.114309	0.000147115
GJC2	0.202814	1.1736e-11
IBA57	0.319457	1.8013e-27
OBSCN	0.283595	9.33827e-22
TRIM11	0.052855	0.0800083
TRIM17	0.233528	4.57712e-15
H3-4	0.0553124	0.0669289
H2AW	-0.00302424	0.920267
H2BU1	-0.0452103	0.134354
RNF187	-0.0511323	0.09036
RHOU	0.10527	0.000475877
RAB4A	0.18715	4.11324e-10
AL117350.1	-0.0636821	0.0348659
CCSAP	0.165745	3.31099e-08
ACTA1	0.218763	2.30782e-13
NUP133	0.11572	0.000121514
ABCB10	0.157124	1.66722e-07
TAF5L	0.242048	4.20073e-16
URB2	0.160175	9.50191e-08
GALNT2	0.309743	7.64263e-26
PGBD5	0.293115	3.39737e-23
COG2	-0.0521734	0.0839829
AGT	0.113058	0.000173992
CAPN9	-0.16661	2.80204e-08
C1orf198	0.312821	2.36576e-26
TTC13	0.194204	8.60081e-11
ARV1	-0.0642702	0.033218
FAM89A	0.336379	1.8782e-30
TRIM67	0.0575303	0.0566846
AL109810.2	-0.0629576	0.0369912
C1orf131	0.110167	0.000254714
GNPAT	0.0327007	0.278974
EXOC8	0.0820404	0.00652847
SPRTN	0.133463	9.11082e-06
EGLN1	0.15991	9.98186e-08
TSNAX	0.0217341	0.471865
TSNAX-DISC1	0.0409664	0.174943
DISC1	0.339283	5.53321e-31
SIPA1L2	0.179124	2.27133e-09
MAP10	0.254117	1.21389e-17
NTPCR	0.0599058	0.047193
PCNX2	0.217629	3.0833e-13
MAP3K21	0.293991	2.48828e-23
KCNK1	0.146456	1.09505e-06
SLC35F3	0.268796	1.25729e-19
COA6	0.0095477	0.751987
TARBP1	0.0791518	0.0086927
IRF2BP2	0.219723	1.80322e-13
TOMM20	0.0347965	0.249298
RBM34	0.110871	0.000232309
ARID4B	0.0619899	0.0400011
GGPS1	-0.0886434	0.00328491
B3GALNT2	0.185905	5.38907e-10
GNG4	0.0312499	0.300869
LYST	0.0602145	0.0460636
NID1	0.227545	2.31684e-14
GPR137B	0.0433188	0.151443
ERO1B	-0.0783756	0.00937416
EDARADD	0.0122574	0.684952
LGALS8	-0.120931	5.88527e-05
HEATR1	0.19646	5.14823e-11
ACTN2	0.147674	8.8909e-07
MTR	0.11615	0.000114581
MT1HL1	0.00698766	0.817095
RYR2	0.222458	8.87788e-14
ZP4	0.268475	1.39376e-19
MTRNR2L11	0.0200524	0.506839
CHRM3	0.37508	5.25925e-38
FMN2	0.168709	1.86219e-08
GREM2	0.189965	2.21871e-10
RGS7	0.0348742	0.248242
FH	0.12917	1.7604e-05
KMO	0.0372922	0.216928
OPN3	0.238884	1.03106e-15
CHML	0.182797	1.04909e-09
WDR64	0.134518	7.72487e-06
EXO1	0.135035	7.12144e-06
BECN2	0.137864	4.54033e-06
MAP1LC3C	0.179336	2.17296e-09
PLD5	0.15907	1.16606e-07
CEP170	0.253435	1.49034e-17
SDCCAG8	0.0801405	0.0078888
AKT3	0.337157	1.35536e-30
ZBTB18	0.151291	4.74129e-07
C1orf100	-0.015048	0.618419
ADSS2	0.154707	2.58294e-07
CATSPERE	-0.00236985	0.937479
DESI2	0.321707	7.41027e-28
COX20	0.0102593	0.734177
HNRNPU	0.111085	0.00022588
EFCAB2	-0.0425834	0.158516
KIF26B	0.316292	6.2022e-27
SMYD3	-0.057138	0.0583954
TFB2M	0.114026	0.000152827
CNST	-0.0108343	0.71989
SCCPDH	-0.130238	1.49723e-05
AHCTF1	0.0938915	0.00184236
ZNF670-ZNF695	0.152072	4.1312e-07
ZNF695	0.1881	3.34329e-10
ZNF670	0.162206	6.49617e-08
ZNF669	0.129656	1.63556e-05
ZNF124	0.174453	5.92757e-09
ZNF496	0.232983	5.31646e-15
NLRP3	0.285685	4.56143e-22
OR2B11	0.0727224	0.0159446
GCSAML	0.0213685	0.479353
OR2C3	0.106389	0.00041349
OR2G2	0.0254451	0.399606
OR2G3	-0.0108134	0.720407
OR13G1	-0.0567983	0.0599111
OR6F1	-0.0217048	0.472463
AC118470.1	-0.0359723	0.23365
OR14A2	-0.0708457	0.0188834
OR14K1	-0.00935305	0.756883
OR1C1	-0.028678	0.342423
OR14A16	-0.0109349	0.717397
OR11L1	-0.0516046	0.0874205
TRIM58	-0.0211008	0.484877
OR2W3	0.00329382	0.913186
OR2T8	-0.0336717	0.264939
OR2AJ1	-0.0558181	0.0644683
OR2L8	-0.040666	0.178131
OR2AK2	0.0290887	0.335552
OR2L5	-0.0186237	0.537587
OR2L2	-0.036387	0.228301
OR2L3	0.0347074	0.250514
OR2L13	0.0445636	0.14002
OR2M5	-0.00815486	0.787224
OR2M2	-0.030494	0.312718
OR2M3	0.00038829	0.989746
OR2M4	0.0614035	0.0419241
OR2T33	-0.00404443	0.89351
OR2T12	0.0162278	0.591165
OR2M7	-0.0199646	0.508701
OR14C36	0.0164285	0.586585
OR2T4	0.0577187	0.0558777
OR2T6	0.0709056	0.0187827
OR2T1	0.0237399	0.431949
OR2T2	-0.0277931	0.357529
[truncated: 17,610 more rows]

## Sheet: CESC
symbol	correlation	pvalue
OR4F5	0.0200179	0.727261
SAMD11	-0.0379866	0.507962
NOC2L	-0.0190413	0.740075
KLHL17	0.00806427	0.888271
PLEKHN1	0.0121576	0.832256
PERM1	-0.0159282	0.781391
HES4	0.0263795	0.645771
ISG15	-0.0211734	0.712195
AGRN	0.178617	0.00170688
RNF223	0.0613135	0.284996
C1orf159	0.0773572	0.177118
TTLL10	0.300101	8.69826e-08
TNFRSF18	0.268477	1.88877e-06
TNFRSF4	-0.00753789	0.895521
SDF4	0.253386	7.19773e-06
B3GALT6	0.0512175	0.371933
C1QTNF12	0.178167	0.00175422
UBE2J2	0.201114	0.000400296
SCNN1D	0.142499	0.0125864
ACAP3	0.1282	0.0249182
PUSL1	-0.0269691	0.638411
INTS11	0.130715	0.0221929
CPTP	0.0110242	0.847694
TAS1R3	0.0248431	0.665112
DVL1	-0.0377367	0.51076
MXRA8	0.0790672	0.167706
AURKAIP1	-0.038937	0.497399
CCNL2	0.0643154	0.262025
MRPL20	0.0778102	0.174587
ANKRD65	0.259102	4.3786e-06
TMEM88B	0.141377	0.0133085
VWA1	0.107902	0.0593892
ATAD3C	0.0966252	0.0915488
ATAD3B	-0.0115003	0.841201
ATAD3A	0.0497279	0.386019
TMEM240	0.0786813	0.169797
SSU72	0.0187557	0.743837
FNDC10	-0.0318653	0.578707
MIB2	0.090691	0.113372
MMP23B	0.0631802	0.270557
CDK11B	0.174899	0.00213578
SLC35E2B	0.0842133	0.141639
CDK11A	0.0224549	0.695618
SLC35E2A	0.148631	0.00921925
NADK	0.154715	0.00669427
GNB1	0.148009	0.00952005
CALML6	0.162024	0.00449068
TMEM52	0.107356	0.060697
CFAP74	0.0657254	0.251688
GABRD	0.0563211	0.326117
PRKCZ	0.112089	0.050123
FAAP20	0.0241425	0.674007
SKI	0.146575	0.0102465
MORN1	0.181957	0.00139032
RER1	0.0636824	0.26676
PEX10	0.0792581	0.166679
PLCH2	0.1945	0.000623553
PANK4	0.192603	0.000706196
HES5	0.0614195	0.284162
TNFRSF14	0.0559022	0.329735
PRXL2B	0.0165341	0.773297
MMEL1	0.0534664	0.351275
TTC34	0.17365	0.00230061
ACTRT2	0.020761	0.717559
PRDM16	0.0960604	0.0934692
ARHGEF16	0.220357	0.00010158
MEGF6	0.235985	3.04331e-05
TPRG1L	0.140914	0.0136167
WRAP73	0.242343	1.81927e-05
TP73	0.437806	9.25176e-16
CCDC27	0.013903	0.808611
SMIM1	0.0460137	0.422529
LRRC47	0.220284	0.000102139
CEP104	0.15227	0.00762312
DFFB	-0.0840522	0.142405
C1orf174	0.204312	0.000321431
AJAP1	0.101378	0.0766099
NPHP4	0.187584	0.000976317
KCNAB2	0.0453762	0.428992
CHD5	0.071567	0.211888
RPL22	-0.0985661	0.0851891
RNF207	0.243788	1.61544e-05
ICMT	0.283816	4.4501e-07
HES3	0.0545659	0.341444
GPR153	0.137114	0.0163932
ACOT7	0.114094	0.0461332
HES2	0.0168039	0.769701
ESPN	0.126023	0.0275055
TNFRSF25	0.169665	0.00290704
PLEKHG5	0.234175	3.51438e-05
NOL9	0.231383	4.37798e-05
TAS1R1	0.254769	6.38894e-06
ZBTB48	0.124985	0.0288171
KLHL21	0.159765	0.00508922
PHF13	0.305799	4.79552e-08
THAP3	-0.01962	0.732473
DNAJC11	0.18693	0.0010178
CAMTA1	0.0980483	0.0868501
VAMP3	0.160559	0.00487117
PER3	0.261209	3.63475e-06
UTS2	0.0229822	0.688838
TNFRSF9	0.00229699	0.96808
PARK7	0.129227	0.0237723
ERRFI1	0.182805	0.00131905
SLC45A1	0.144337	0.0114783
RERE	0.155149	0.00654039
ENO1	0.117451	0.0400485
CA6	0.115914	0.0427443
SLC2A7	-0.0519279	0.365328
SLC2A5	0.0354219	0.537045
GPR157	0.077844	0.1744
H6PD	0.302047	7.10791e-08
SPSB1	0.180507	0.00152048
SLC25A33	0.0944054	0.099282
TMEM201	0.217947	0.000121435
PIK3CD	0.14385	0.0117636
CLSTN1	0.37303	1.54497e-11
CTNNBIP1	0.145681	0.0107237
LZIC	0.141275	0.0133754
NMNAT1	0.109494	0.0557118
RBP7	0.11666	0.0414171
UBE4B	0.222521	8.63962e-05
KIF1B	0.13326	0.0197028
PGD	0.195414	0.000586994
CENPS-CORT	0.32244	7.8238e-09
CENPS	0.282405	5.10156e-07
CORT	0.143649	0.011883
DFFA	0.0871914	0.128038
PEX14	0.23675	2.86272e-05
CASZ1	0.140642	0.0138006
C1orf127	-0.104786	0.067168
TARDBP	0.294326	1.57003e-07
AL109811.3	0.0225851	0.693942
MASP2	0.143502	0.0119705
SRM	-0.181959	0.00139014
EXOSC10	0.160773	0.00481392
MTOR	0.141483	0.0132384
ANGPTL7	0.0775828	0.175854
UBIAD1	0.152044	0.00771486
DISP3	0.262921	3.12084e-06
FBXO2	0.100951	0.0778666
FBXO44	0.0451731	0.431062
FBXO6	0.0366513	0.523001
MAD2L2	0.145298	0.0109343
DRAXIN	0.0486908	0.396016
AGTRAP	0.0746274	0.192944
C1orf167	-0.0323478	0.572967
MTHFR	0.169214	0.00298421
CLCN6	0.177863	0.00178692
NPPA	0.0641758	0.263064
NPPB	-0.0359819	0.530624
KIAA2013	0.152822	0.00740403
PLOD1	0.215758	0.000142563
MFN2	0.177651	0.00181
MIIP	-0.0726017	0.205339
TNFRSF8	0.0656776	0.252033
TNFRSF1B	0.0385587	0.501589
VPS13D	0.187564	0.000977519
DHRS3	0.180551	0.00151639
AADACL4	0.0175355	0.759974
AADACL3	-0.0956635	0.094838
C1orf158	0.0221296	0.699812
PRAMEF12	0.00184006	0.974427
PRAMEF1	-0.104261	0.0685568
PRAMEF11	-0.069839	0.223159
HNRNPCL1	-0.0401291	0.484314
PRAMEF2	-0.000929021	0.987087
PRAMEF4	-0.00393306	0.945372
PRAMEF10	-0.0836328	0.144415
PRAMEF7	-0.0315602	0.58235
PRAMEF6	0.0172145	0.764238
PRAMEF27	-0.0396434	0.489622
HNRNPCL3	-0.0239812	0.676062
PRAMEF25	-0.112628	0.0490239
HNRNPCL2	0.00387774	0.94614
PRAMEF26	0.0231388	0.68683
HNRNPCL4	0.092711	0.105527
PRAMEF9	-0.00649175	0.909955
PRAMEF13	-0.160068	0.00500506
PRAMEF18	-0.0501381	0.382108
PRAMEF5	-0.0595002	0.299508
PRAMEF8	-0.0329791	0.565498
PRAMEF33	-0.0380699	0.507032
PRAMEF15	-0.0586398	0.306563
PRAMEF14	-0.0458586	0.424096
PRAMEF19	0.00881627	0.87793
PRAMEF17	0.0687156	0.230711
PRAMEF20	-9.61314e-05	0.998664
LRRC38	0.0918668	0.108752
PDPN	0.158068	0.00558512
PRDM2	0.248545	1.08658e-05
KAZN	0.186236	0.00106358
TMEM51	0.0845093	0.14024
FHAD1	0.180035	0.00156515
EFHD2	0.155161	0.00653617
CTRC	0.0585056	0.307674
CELA2A	0.0220833	0.700411
CELA2B	0.101158	0.0772561
CASP9	0.237506	2.69434e-05
DNAJC16	0.16157	0.00460574
AGMAT	-0.0330118	0.565113
DDI2	0.181253	0.00145224
RSC1A1	0.103889	0.0695556
PLEKHM2	0.140902	0.0136249
SLC25A34	0.0714844	0.212418
TMEM82	-0.0437163	0.446085
FBLIM1	0.070865	0.216417
UQCRHL	-0.0766835	0.180931
SPEN	0.217577	0.000124788
ZBTB17	0.0944537	0.0991082
SRARP	0.0418437	0.465825
HSPB7	0.181548	0.00142596
CLCNKA	0.0632002	0.270406
CLCNKB	0.265695	2.43223e-06
FAM131C	0.192727	0.000700501
EPHA2	0.182633	0.00133328
ARHGEF19	0.368667	2.76347e-11
CPLANE2	0.160492	0.00488942
FBXO42	0.190155	0.00082788
SZRD1	0.27254	1.29887e-06
SPATA21	0.033867	0.555073
NECAP2	0.17325	0.00235583
NBPF1	0.163355	0.00416858
CROCC	0.311174	2.70283e-08
MFAP2	0.105611	0.0650311
ATP13A2	0.0706561	0.217778
SDHB	0.107227	0.0610074
PADI2	0.0931986	0.103699
PADI1	0.130731	0.0221771
PADI3	0.143095	0.0122176
PADI4	0.0885923	0.122
PADI6	0.0512782	0.371366
RCC2	0.294051	1.61429e-07
ARHGEF10L	0.0453556	0.429201
ACTL8	-0.115594	0.0433249
IGSF21	-0.0878844	0.125023
KLHDC7A	0.0992654	0.0829867
PAX7	0.235939	3.0544e-05
TAS1R2	0.0774054	0.176847
ALDH4A1	0.26098	3.70943e-06
IFFO2	0.189639	0.000855919
UBR4	0.0632305	0.270175
EMC1	0.2597	4.15383e-06
MRTO4	0.0472467	0.410191
AKR7A3	-0.0587924	0.305305
AKR7A2	0.237741	2.6439e-05
SLC66A1	0.209803	0.000218804
CAPZB	0.222777	8.47453e-05
MICOS10	0.0502089	0.381435
NBL1	0.209548	0.000222789
MICOS10-NBL1	0.085497	0.135647
HTR6	0.231563	4.31656e-05
TMCO4	0.169817	0.00288155
RNF186	-0.0103927	0.856321
OTUD3	0.203298	0.000344712
PLA2G2E	-0.0337192	0.556802
PLA2G2A	-0.0630234	0.271751
PLA2G5	-0.0708998	0.21619
PLA2G2D	0.00808622	0.887969
PLA2G2F	-0.0542883	0.34391
PLA2G2C	-0.160104	0.00499518
UBXN10	0.0283881	0.620843
VWA5B1	0.123224	0.0311663
CAMK2N1	0.0133315	0.816335
MUL1	0.105497	0.0653232
FAM43B	-0.0693333	0.226536
CDA	-0.062312	0.277209
PINK1	-0.00782755	0.89153
DDOST	0.189132	0.000884256
KIF17	0.0790768	0.167655
SH2D5	0.012919	0.821921
HP1BP3	0.263625	2.93026e-06
EIF4G3	0.175931	0.00200787
ECE1	0.409849	7.96904e-14
NBPF3	0.232173	4.11522e-05
ALPL	0.0847552	0.139086
RAP1GAP	0.062882	0.272829
USP48	0.25445	6.56724e-06
LDLRAD2	-0.00659931	0.908469
HSPG2	0.171112	0.00267192
CELA3B	0.022069	0.700595
CELA3A	-0.117767	0.0395123
CDC42	0.18729	0.000994727
WNT4	0.24048	2.11838e-05
ZBTB40	0.205437	0.000297304
EPHA8	0.032309	0.573428
C1QA	-0.128255	0.0248553
C1QC	-0.0954382	0.0956219
C1QB	-0.112813	0.0486494
EPHB2	0.134839	0.0182824
LACTBL1	0.0476673	0.406032
TEX46	-0.0417409	0.466922
KDM1A	0.146207	0.0104406
LUZP1	0.236745	2.86394e-05
HTR1D	0.0604521	0.291829
HNRNPR	0.24119	1.99936e-05
ZNF436	0.19913	0.000457888
TCEA3	0.24144	1.95898e-05
ASAP3	0.35672	1.2999e-10
E2F2	0.192589	0.000706868
ID3	0.0905635	0.113882
RPL11	-0.166347	0.00351899
ELOA	0.133927	0.0190914
PITHD1	0.0898375	0.116821
LYPLA2	0.0812753	0.156113
GALE	0.111649	0.0510358
HMGCL	0.159675	0.0051146
FUCA1	0.157376	0.00579953
CNR2	0.068568	0.231716
PNRC2	0.133427	0.019548
SRSF10	0.244499	1.52324e-05
MYOM3	-0.0391058	0.495534
IL22RA1	0.210498	0.000208257
IFNLR1	0.206491	0.00027625
GRHL3	0.143265	0.0121136
STPG1	0.314302	1.92564e-08
NIPAL3	0.238253	2.53712e-05
RCAN3	0.103583	0.0703866
NCMAP	0.128585	0.0244832
SRRM1	0.210066	0.000214753
CLIC4	0.171748	0.002574
RUNX3	0.232354	4.05704e-05
SYF2	0.161165	0.00471048
RSRP1	0.0109671	0.848474
RHD	0.0778517	0.174356
TMEM50A	0.00538753	0.925222
RHCE	0.0100751	0.860667
MACO1	0.0747241	0.192366
LDLRAP1	0.309938	3.08684e-08
MAN1C1	0.229135	5.21519e-05
SELENON	0.31668	1.48415e-08
AL020996.2	0.127452	0.0257818
MTFR1L	0.211405	0.000195208
AUNIP	0.156799	0.00598388
PAQR7	0.315345	1.71831e-08
STMN1	0.178757	0.00169242
PAFAH2	0.115645	0.0432307
EXTL1	0.0291629	0.61134
SLC30A2	0.0685523	0.231823
TRIM63	0.0540483	0.34605
PDIK1L	0.207749	0.000252948
FAM110D	0.0671311	0.241667
AL391650.1	-0.0816806	0.154053
ZNF593	-0.0127435	0.824301
CNKSR1	0.175081	0.00211275
CATSPER4	0.0344377	0.548423
CEP85	0.264495	2.70996e-06
SH3BGRL3	-0.0765217	0.181856
UBXN11	0.175992	0.0020005
CD52	-0.0205229	0.720663
CRYBG2	-0.0372906	0.515772
ZNF683	-0.0348935	0.543138
LIN28A	-0.116295	0.0420612
DHDDS	0.165975	0.00359457
HMGN2	0.229607	5.02757e-05
RPS6KA1	0.209397	0.000225196
ARID1A	0.255514	5.98988e-06
PIGV	0.201956	0.000377927
ZDHHC18	0.298612	1.01424e-07
SFN	0.0975389	0.0885091
GPN2	0.167007	0.00338878
GPATCH3	0.0779656	0.173725
NUDC	0.136907	0.0165574
NR0B2	-0.0747056	0.192476
KDF1	0.188887	0.000898292
TRNP1	0.0149083	0.795067
TENT5B	0.125956	0.0275877
SLC9A1	0.226492	6.39189e-05
WDTC1	0.235432	3.1805e-05
TMEM222	0.143253	0.0121214
SYTL1	0.152181	0.00765935
MAP3K6	0.131284	0.0216142
FCN3	0.00274516	0.961856
CD164L2	0.0817796	0.153552
GPR3	0.241938	1.88068e-05
WASF2	0.237571	2.68027e-05
AHDC1	0.297899	1.09117e-07
FGR	0.0998095	0.0813051
IFI6	-0.0166978	0.771114
FAM76A	0.18949	0.000864166
STX12	0.137376	0.0161869
PPP1R8	0.221041	9.65309e-05
THEMIS2	-0.0525434	0.359664
RPA2	0.259505	4.22609e-06
SMPDL3B	0.107226	0.0610112
XKR8	0.028535	0.619036
EYA3	0.284705	4.0813e-07
PTAFR	0.248881	1.05618e-05
DNAJC8	0.204699	0.000312936
ATP5IF1	-0.0170791	0.766038
SESN2	-0.0481661	0.401132
MED18	0.191326	0.000767457
PHACTR4	0.218356	0.000117826
RCC1	0.149983	0.00859472
TRNAU1AP	0.141633	0.0131402
TAF12	0.0548661	0.338791
RAB42	0.248794	1.06397e-05
GMEB1	0.17042	0.00278215
YTHDF2	0.121947	0.0329714
OPRD1	-0.0554854	0.333358
EPB41	0.148442	0.00930983
TMEM200B	0.126091	0.0274204
SRSF4	0.214924	0.000151492
MECR	0.12062	0.0349401
PTPRU	0.177632	0.00181204
MATN1	0.142807	0.0123947
LAPTM5	-0.0612493	0.285501
SDC3	0.186591	0.00103993
PUM1	0.218913	0.00011308
NKAIN1	0.0194497	0.734708
SNRNP40	0.256757	5.37665e-06
ZCCHC17	0.146197	0.0104456
FABP3	-0.189991	0.000836723
SERINC2	0.017062	0.766265
TINAGL1	0.0955172	0.0953463
HCRTR1	0.0707753	0.217
PEF1	0.259559	4.20576e-06
COL16A1	0.2844	4.20443e-07
ADGRB2	0.333241	2.27031e-09
SPOCD1	0.174013	0.00225163
PTP4A2	0.110724	0.0530027
KHDRBS1	0.248125	1.12564e-05
TMEM39B	0.23673	2.86731e-05
KPNA6	0.217046	0.000129751
TXLNA	0.260416	3.89922e-06
CCDC28B	0.0761573	0.183951
IQCC	0.209662	0.000221002
DCDC2B	0.134828	0.0182915
TMEM234	0.110724	0.0530019
EIF3I	0.0167522	0.77039
FAM167B	0.0666251	0.245242
LCK	0.0567177	0.322717
HDAC1	0.254661	6.44882e-06
MARCKSL1	0.071327	0.213429
TSSK3	0.0977066	0.0879603
FAM229A	0.11319	0.0478973
BSDC1	0.20494	0.00030775
AL033529.1	0.187994	0.000951099
ZBTB8B	0.215824	0.000141884
ZBTB8A	0.215911	0.000140982
ZBTB8OS	0.0695968	0.224772
RBBP4	0.217537	0.000125151
SYNC	0.178365	0.00173329
KIAA1522	0.303468	6.12827e-08
YARS1	0.119799	0.0362071
S100PBP	0.303531	6.08778e-08
FNDC5	0.191973	0.000735854
HPCA	0.318969	1.1526e-08
TMEM54	0.159247	0.00523626
RNF19B	0.242553	1.7883e-05
AK2	0.15748	0.0057669
AZIN2	0.0822663	0.151111
TRIM62	0.212629	0.000178817
ZNF362	0.295972	1.32867e-07
A3GALT2	0.135227	0.0179472
PHC2	0.122941	0.0315595
ZSCAN20	0.183995	0.0012247
CSMD2	0.0794778	0.165503
HMGB4	-0.0598765	0.296457
C1orf94	-0.0481672	0.401121
SMIM12	0.22284	8.43465e-05
GJB5	0.186126	0.00107099
GJB4	0.270449	1.5761e-06
GJB3	0.159418	0.00518736
GJA4	0.0412933	0.471717
DLGAP3	0.0250815	0.662097
AC114490.2	0.162222	0.00444131
TMEM35B	0.165459	0.00370156
ZMYM6	0.13464	0.0184562
ZMYM1	0.168442	0.00312041
SFPQ	0.166799	0.00342944
ZMYM4	0.204797	0.000310816
KIAA0319L	0.260958	3.71669e-06
NCDN	0.158503	0.00545402
TFAP2E	0.0949205	0.0974429
PSMB2	0.0982049	0.0863451
C1orf216	0.251584	8.3987e-06
CLSPN	0.278435	7.46379e-07
AGO4	0.158487	0.00545901
AGO1	0.192534	0.00070941
AGO3	0.173952	0.00225976
TEKT2	0.182483	0.00134573
ADPRHL2	0.0824506	0.150194
COL8A2	0.183135	0.00129224
TRAPPC3	0.153889	0.00699621
MAP7D1	0.180432	0.00152748
THRAP3	0.248503	1.09035e-05
SH3D21	0.196373	0.000550771
EVA1B	0.0767587	0.180502
STK40	0.124335	0.029666
LSM10	0.0423589	0.460346
OSCP1	0.0819084	0.152904
MRPS15	-0.126177	0.0273146
CSF3R	0.00941052	0.869773
GRIK3	-0.00987719	0.863377
ZC3H12A	0.133506	0.0194755
MEAF6	0.0955046	0.0953903
SNIP1	0.204437	0.000318666
DNALI1	0.0632436	0.270076
GNL2	-0.179584	0.00160901
RSPO1	0.136277	0.0170669
C1orf109	0.107137	0.061226
CDCA8	0.107712	0.0598425
EPHA10	-0.00495309	0.931236
MANEAL	0.0298406	0.60308
YRDC	0.0108807	0.849653
C1orf122	0.10791	0.05937
MTF1	0.175657	0.00204109
INPP5B	0.22108	9.62467e-05
SF3A3	0.179674	0.00160019
FHL3	0.0251635	0.66106
UTP11	0.101649	0.0758222
POU3F1	-0.0842422	0.141502
RRAGC	0.046382	0.418821
MYCBP	0.0167441	0.770498
AL139260.3	0.0218469	0.703467
GJA9	0.0863038	0.131982
RHBDL2	0.201086	0.000401047
AKIRIN1	0.0979777	0.0870784
NDUFS5	-0.188168	0.000940617
MACF1	0.138008	0.0156988
BMP8A	0.130112	0.0228219
PABPC4	-0.221792	9.12564e-05
HEYL	0.121291	0.0339319
NT5C1A	0.095866	0.0941375
HPCAL4	0.0848618	0.138587
PPIE	0.0447326	0.435574
BMP8B	0.154262	0.00685852
OXCT2	0.065089	0.256318
TRIT1	0.084457	0.140486
MYCL	0.0973421	0.0891569
MFSD2A	0.266663	2.22793e-06
CAP1	0.108119	0.0588777
PPT1	0.206262	0.0002807
RLF	0.153728	0.00705638
TMCO2	0.0353098	0.538335
ZMPSTE24	0.0379244	0.508658
COL9A2	0.18884	0.000900994
SMAP2	0.136773	0.0166649
ZFP69B	0.0628794	0.27285
ZFP69	0.000933224	0.987029
EXO5	0.204025	0.000327853
ZNF684	0.0481206	0.401577
RIMS3	-0.058657	0.306422
NFYC	0.127454	0.0257798
KCNQ4	-0.0142306	0.804191
CITED4	0.137509	0.0160829
CTPS1	0.0512587	0.371547
SLFNL1	0.205736	0.000291197
SCMH1	0.0553164	0.334835
FOXO6	0.275683	9.68276e-07
EDN2	0.197107	0.000524486
HIVEP3	-0.0267537	0.641096
GUCA2B	-0.0301892	0.598851
GUCA2A	-0.18899	0.000892348
FOXJ3	0.184986	0.00115086
RIMKLA	0.223345	8.11941e-05
ZMYND12	0.00832597	0.88467
PPCS	0.0169853	0.767286
CCDC30	0.0738246	0.197789
PPIH	-0.0148432	0.795942
YBX1	-0.114185	0.0459575
CLDN19	0.130276	0.0226501
P3H1	0.0773231	0.177309
C1orf50	-0.074525	0.193557
TMEM269	0.09629	0.0926849
SVBP	0.0908523	0.112729
ERMAP	0.211198	0.000198129
ZNF691	0.0457454	0.425242
SLC2A1	0.148664	0.00920355
FAM183A	0.134573	0.0185149
EBNA1BP2	-0.0671804	0.241321
CFAP57	0.0762964	0.183149
TMEM125	0.0577878	0.313657
C1orf210	0.0655149	0.253213
TIE1	0.0466672	0.415963
MPL	0.204572	0.000315692
CDC20	-0.0375048	0.513362
ELOVL1	0.0421227	0.462853
MED8	0.0201004	0.726182
SZT2	0.0760602	0.184512
HYI	0.0967759	0.0910421
PTPRF	0.204144	0.000325187
KDM4A	0.160641	0.00484909
ST3GAL3	0.249562	9.97164e-06
ARTN	0.289262	2.60736e-07
IPO13	0.0182281	0.750801
DPH2	-0.0261243	0.648969
ATP6V0B	-0.146099	0.0104981
B4GALT2	0.0117663	0.837579
CCDC24	0.242564	1.78659e-05
SLC6A9	0.0266736	0.642096
KLF17	0.00950624	0.86846
DMAP1	0.0850497	0.137712
ERI3	0.0866248	0.130545
RNF220	0.175254	0.00209099
TMEM53	0.213434	0.000168748
ARMH1	0.124739	0.0291367
KIF2C	0.157463	0.00577234
RPS8	-0.281142	5.76156e-07
BEST4	0.152847	0.00739438
PLK3	0.0897766	0.117071
TCTEX1D4	0.111739	0.0508482
BTBD19	0.0742177	0.195406
PTCH2	-0.000420716	0.994152
EIF2B3	0.0124852	0.827807
HECTD3	-0.0734303	0.200201
UROD	0.0421272	0.462805
ZSWIM5	0.121204	0.0340614
HPDL	0.0924223	0.106621
MUTYH	0.186058	0.00107559
TOE1	0.144757	0.0112376
TESK2	0.211237	0.000197571
CCDC163	0.0683331	0.233323
MMACHC	-0.0132905	0.816889
PRDX1	0.102216	0.0741953
AKR1A1	0.0657982	0.251162
NASP	0.24185	1.89441e-05
CCDC17	0.0278441	0.627553
GPBP1L1	0.0561216	0.327836
TMEM69	0.0684102	0.232795
IPP	0.165165	0.00376384
MAST2	0.0790989	0.167536
PIK3R3	0.208458	0.000240639
AL358075.4	0.0105367	0.854353
TSPAN1	0.250056	9.56315e-06
P3R3URF	-0.0151394	0.791963
POMGNT1	0.0327684	0.567986
LURAP1	0.259833	4.10542e-06
RAD54L	0.099624	0.0818754
LRRC41	0.0784203	0.171222
UQCRH	-0.0711546	0.21454
NSUN4	0.200448	0.000418818
FAAH	0.0365609	0.524028
DMBX1	0.0940156	0.100692
KNCN	-0.0669825	0.242713
MKNK1	0.258929	4.4459e-06
MOB3C	0.327298	4.51164e-09
ATPAF1	0.140587	0.013838
TEX38	0.0658664	0.25067
EFCAB14	0.216505	0.000135
CYP4B1	0.137696	0.0159379
CYP4A11	0.0404169	0.481183
CYP4X1	0.157299	0.00582392
CYP4Z1	0.16588	0.00361402
CYP4A22	0.0337513	0.556427
PDZK1IP1	-0.109351	0.0560356
TAL1	-0.0169781	0.767382
STIL	0.21734	0.000126975
CMPK1	0.0487019	0.395908
FOXE3	0.160668	0.00484195
FOXD2	0.168182	0.0031675
TRABD2B	-0.129186	0.023817
SLC5A9	-0.146342	0.010369
SPATA6	0.0496624	0.386645
AGBL4	0.0167363	0.770602
BEND5	0.1951	0.000599316
ELAVL4	0.00822418	0.886071
DMRTA2	0.256494	5.50128e-06
FAF1	0.212684	0.000178105
CDKN2C	0.281898	5.35734e-07
C1orf185	0.0707665	0.217057
RNF11	0.153984	0.00696102
TTC39A	-0.0601618	0.294157
EPS15	0.076983	0.179228
OSBPL9	0.0815074	0.154931
NRDC	-0.0329066	0.566354
RAB3B	0.0878291	0.125262
TXNDC12	0.000455581	0.993667
KTI12	0.0432973	0.450461
BTF3L4	0.0469387	0.413253
ZFYVE9	0.0930293	0.104331
CC2D1B	0.0508348	0.375521
ORC1	0.303071	6.38764e-08
PRPF38A	0.152888	0.0073783
TUT4	0.160629	0.00485247
GPX7	0.193078	0.000684609
SHISAL2A	0.0705003	0.218796
COA7	0.0860307	0.133214
ZYG11B	0.171194	0.00265914
ZYG11A	0.140411	0.0139587
ECHDC2	0.0171112	0.765611
SCP2	0.0319374	0.577847
PODN	0.124403	0.0295769
SLC1A7	0.046682	0.415815
CPT2	0.103093	0.0717322
CZIB	0.0202599	0.724096
MAGOH	0.0420562	0.46356
LRP8	0.136267	0.0170757
DMRTB1	0.0134846	0.814263
GLIS1	0.0854314	0.135948
NDC1	0.154401	0.00680755
YIPF1	0.0513079	0.371088
DIO1	0.0835462	0.144832
HSPB11	0.178092	0.00176226
LRRC42	0.244592	1.51153e-05
LDLRAD1	0.223954	7.75407e-05
TMEM59	0.132801	0.0201328
TCEANC2	0.148563	0.00925163
AL357673.1	0.108821	0.0572421
CDCP2	0.0593137	0.301029
CYB5RL	0.184505	0.00118616
MRPL37	0.105198	0.0660931
SSBP3	0.139472	0.0146174
ACOT11	0.179364	0.00163085
FAM151A	0.188525	0.00091933
MROH7	0.137512	0.0160804
MROH7-TTC4	0.038182	0.505781
TTC4	0.120316	0.0354048
PARS2	0.0935041	0.102566
TTC22	0.0474384	0.408293
LEXM	0.0665182	0.246001
DHCR24	0.279417	6.7968e-07
TMEM61	0.122508	0.0321682
BSND	0.122826	0.0317199
PCSK9	0.287109	3.2254e-07
USP24	0.0731425	0.201975
PLPP3	0.185049	0.00114627
PRKAA2	0.123311	0.031047
FYB2	0.0391916	0.494588
C8A	-0.0426623	0.457137
C8B	-0.0809396	0.157836
DAB1	0.112552	0.0491774
OMA1	-0.00306833	0.95737
TACSTD2	0.174313	0.00221175
MYSM1	0.0477832	0.404891
JUN	0.0937564	0.101638
FGGY	0.023915	0.676906
HOOK1	0.0987801	0.0845104
CYP2J2	-0.0289358	0.614119
C1orf87	-0.0132891	0.816908
NFIA	0.00315753	0.956132
TM2D1	0.122141	0.0326909
PATJ	0.0541896	0.344789
L1TD1	-0.043889	0.444289
KANK4	0.109434	0.0558473
USP1	0.225719	6.7809e-05
DOCK7	0.158451	0.00546956
ANGPTL3	0.0319765	0.577381
ATG4C	0.109287	0.0561785
FOXD3	0.280569	6.08756e-07
ALG6	0.180349	0.00153535
ITGB3BP	0.0845483	0.140056
EFCAB7	0.168298	0.0031464
PGM1	0.147651	0.00969698
ROR1	0.0365439	0.52422
UBE2U	-0.0398373	0.4875
CACHD1	0.212347	0.00018248
RAVER2	0.2337	3.64878e-05
JAK1	0.107685	0.0599072
AK4	-0.00165865	0.976948
DNAJC6	-0.0358647	0.531965
LEPROT	0.116992	0.040837
LEPR	0.0219893	0.701625
PDE4B	0.118096	0.038959
SGIP1	0.118472	0.0383376
TCTEX1D1	0.0318696	0.578655
INSL5	-0.0459763	0.422907
WDR78	-0.0173622	0.762275
MIER1	0.134097	0.0189381
SLC35D1	0.105145	0.0662326
C1orf141	0.0210625	0.713637
IL23R	0.0347015	0.545361
IL12RB2	0.0782217	0.172312
SERBP1	0.137873	0.0158021
GADD45A	0.177749	0.00179929
GNG12	0.161175	0.00470771
DIRAS3	0.0419916	0.464249
WLS	0.0944419	0.0991507
RPE65	0.0712227	0.214101
DEPDC1	0.192166	0.000726655
LRRC7	0.0773511	0.177152
LRRC40	0.0622934	0.277353
SRSF11	0.137599	0.0160135
ANKRD13C	0.190421	0.000813774
HHLA3	0.00830727	0.884928
CTH	-0.13052	0.0223949
PTGER3	0.0997936	0.0813541
ZRANB2	0.0803238	0.161032
NEGR1	0.123752	0.0304463
LRRIQ3	0.107608	0.0600905
FPGT	0.174888	0.00213728
FPGT-TNNI3K	0.0580751	0.311253
TNNI3K	-0.00970447	0.865743
LRRC53	-0.0477158	0.405554
ERICH3	0.0282057	0.623089
CRYZ	-0.0416733	0.467644
TYW3	-0.0111365	0.846161
LHX8	-0.0528461	0.356899
SLC44A5	0.0292631	0.610115
ACADM	0.123152	0.031266
RABGGTB	-0.0922184	0.107399
MSH4	-0.0803398	0.160949
ASB17	0.0107093	0.851993
ST6GALNAC3	0.018667	0.745007
ST6GALNAC5	0.108573	0.0578152
PIGK	0.197377	0.000515108
AK5	0.139532	0.0145747
AC118549.1	0.156278	0.00615484
USP33	0.140111	0.0141664
MIGA1	0.19028	0.000821241
NEXN	0.122357	0.032383
FUBP1	0.182438	0.00134949
DNAJB4	0.141388	0.0133013
GIPC2	-0.0045107	0.937365
PTGFR	0.0996539	0.0817834
IFI44L	0.00106408	0.98521
IFI44	0.0280395	0.625139
ADGRL4	0.0399817	0.485922
ADGRL2	0.0574429	0.316559
TTLL7	0.127864	0.0253032
PRKACB	0.0328075	0.567523
SAMD13	0.0660693	0.24921
DNASE2B	-0.122708	0.0318855
RPF1	0.114309	0.0457208
GNG5	-0.03791	0.508819
SPATA1	0.0865722	0.130779
CTBS	0.173211	0.00236138
SSX2IP	0.262308	3.29625e-06
LPAR3	0.153781	0.00703668
MCOLN2	-0.0746794	0.192633
WDR63	0.0796033	0.164834
MCOLN3	0.150022	0.00857691
SYDE2	0.0843454	0.141013
C1orf52	0.110212	0.0541155
BCL10	0.204009	0.000328223
DDAH1	0.0474698	0.407982
CCN1	0.172644	0.00244185
ZNHIT6	0.123244	0.0311392
COL24A1	0.159661	0.00511842
ODF2L	0.00092679	0.987118
CLCA2	0.0756274	0.18703
CLCA1	-0.095628	0.0949609
CLCA4	0.170955	0.00269657
SH3GLB1	0.111349	0.0516671
SELENOF	0.191519	0.000757902
HS2ST1	0.186583	0.00104044
AC093155.3	0.018538	0.746707
LMO4	0.285646	3.72305e-07
PKN2	0.248522	1.08865e-05
GTF2B	0.0687874	0.230223
KYAT3	0.0294938	0.6073
RBMXL1	0.276604	8.87732e-07
GBP3	0.00706503	0.902041
GBP1	-0.0154641	0.787607
GBP2	-0.113328	0.0476242
GBP7	-0.124649	0.029254
GBP4	-0.0433831	0.449563
GBP5	-0.0150438	0.793247
GBP6	0.0997133	0.0816006
LRRC8B	0.304967	5.23577e-08
LRRC8C	0.322096	8.13179e-09
AC093423.3	-0.0342344	0.550787
LRRC8D	0.30299	6.44203e-08
ZNF326	0.224232	7.59265e-05
BARHL2	0.0396699	0.489332
ZNF644	0.227298	6.00911e-05
HFM1	0.13007	0.0228661
CDC7	0.294962	1.47221e-07
TGFBR3	0.220213	0.000102679
BRDT	-0.0880355	0.124373
EPHX4	0.10193	0.0750124
SETSIP	0.0285504	0.618847
BTBD8	0.162661	0.00433382
C1orf146	0.106415	0.0630041
GLMN	0.00684852	0.905029
RPAP2	0.156147	0.0061986
GFI1	0.119079	0.0373498
EVI5	0.184977	0.00115147
RPL5	-0.17324	0.00235723
DIPK1A	0.228689	5.39795e-05
MTF2	0.180841	0.0014896
TMED5	0.101583	0.0760153
CCDC18	0.0563044	0.326261
DR1	0.200088	0.000429179
FNBP1L	0.0477867	0.404856
BCAR3	0.227074	6.11302e-05
DNTTIP2	-0.0513893	0.370328
GCLM	0.250967	8.85147e-06
ABCA4	0.222876	8.41196e-05
ARHGAP29	0.107581	0.0601552
ABCD3	0.2274	5.96199e-05
F3	0.216582	0.000134234
SLC44A3	-0.016174	0.778104
CNN3	0.203161	0.000347978
ALG14	0.101281	0.0768959
TLCD4	0.190573	0.000805823
TLCD4-RWDD3	0.207353	0.000260074
RWDD3	0.0723756	0.206758
PTBP2	0.16056	0.00487101
DPYD	0.173705	0.00229324
SNX7	0.171394	0.00262803
PLPPR5	-0.0272435	0.634998
PLPPR4	-0.0302834	0.59771
PALMD	0.117895	0.0392956
FRRS1	0.211567	0.000192964
AGL	0.228433	5.50607e-05
SLC35A3	0.180582	0.00151353
MFSD14A	0.224266	7.57286e-05
SASS6	0.156953	0.00593436
TRMT13	0.128569	0.0245017
LRRC39	-0.0394615	0.491618
DBT	0.223287	8.15498e-05
RTCA	-0.0559971	0.328913
CDC14A	0.20721	0.000262703
GPR88	0.083571	0.144712
VCAM1	0.142209	0.0127697
EXTL2	0.194206	0.000635716
SLC30A7	0.145499	0.0108234
DPH5	0.0337139	0.556864
S1PR1	0.0683926	0.232915
OLFM3	-0.134155	0.0188858
COL11A1	0.0676267	0.238202
RNPC3	0.168547	0.00310151
AMY2B	0.0390531	0.496116
AMY2A	0.0315133	0.582911
AMY1A	-0.0715907	0.211737
AMY1B	-0.0264987	0.64428
AMY1C	-0.0843422	0.141029
PRMT6	0.257372	5.09594e-06
NTNG1	0.0636837	0.26675
VAV3	-0.0304824	0.595304
SLC25A24	0.135937	0.0173481
NBPF4	-0.174208	0.00222564
NBPF6	-0.194172	0.000637162
FAM102B	0.27834	7.53139e-07
HENMT1	0.209956	0.000216438
PRPF38B	0.183445	0.00126752
FNDC7	-0.0121051	0.83297
STXBP3	0.169359	0.00295917
AKNAD1	-0.0519899	0.364754
GPSM2	0.126135	0.0273665
CLCC1	-0.135937	0.0173481
WDR47	0.24306	1.71527e-05
TAF13	0.170519	0.00276614
TMEM167B	0.167686	0.00325925
C1orf194	0.13693	0.0165396
KIAA1324	0.295943	1.33249e-07
SARS1	0.0830882	0.147056
CELSR2	0.283659	4.51846e-07
PSRC1	0.109215	0.0563432
MYBPHL	-0.0186423	0.745332
SORT1	0.101645	0.0758341
PSMA5	0.0530859	0.354718
SYPL2	0.124837	0.0290091
ATXN7L2	0.0675447	0.238773
CYB561D1	0.119504	0.0366708
AMIGO1	0.157571	0.00573855
GPR61	0.0521942	0.362871
GNAI3	0.118497	0.0382959
GNAT2	0.0119488	0.835096
AMPD2	0.0402165	0.483361
GSTM4	0.104699	0.0673971
GSTM2	0.065461	0.253604
GSTM1	-0.0171971	0.764469
GSTM5	0.0210075	0.714353
GSTM3	0.0662242	0.2481
EPS8L3	0.0726331	0.205143
CSF1	0.0409076	0.475871
AHCYL1	0.165608	0.00367042
STRIP1	0.156688	0.00601991
ALX3	0.175846	0.00201817
UBL4B	0.0602495	0.293453
SLC6A17	-0.0714934	0.21236
KCNC4	0.0645408	0.260353
RBM15	0.271921	1.37564e-06
SLC16A4	0.101431	0.0764571
LAMTOR5	-0.0257188	0.654061
PROK1	0.0333519	0.561109
KCNA10	0.00618129	0.914244
KCNA2	0.12511	0.0286572
KCNA3	0.088791	0.121162
CD53	-0.0650373	0.256696
LRIF1	0.171012	0.00268755
DRAM2	0.12187	0.0330829
CEPT1	0.134	0.0190254
DENND2D	0.0702388	0.220514
CHI3L2	-0.127867	0.0252998
CHIA	-0.0762027	0.183689
PIFO	0.055082	0.33689
OVGP1	-0.105492	0.0653363
WDR77	-0.00562308	0.921963
ATP5PB	0.128788	0.0242571
C1orf162	-0.0992485	0.0830393
TMIGD3	-0.0645961	0.259944
ADORA3	-0.0872633	0.127723
RAP1A	0.0552631	0.335302
INKA2	0.345321	5.36865e-10
DDX20	0.118569	0.0381784
KCND3	0.12001	0.035877
CTTNBP2NL	0.248684	1.0739e-05
WNT2B	0.227789	5.78606e-05
ST7L	0.189692	0.000852994
CAPZA1	0.122175	0.0326419
MOV10	0.00617477	0.914334
RHOC	0.254156	6.73616e-06
AL603832.3	0.183425	0.00126905
PPM1J	0.212265	0.000183552
TAFA3	0.117426	0.040091
SLC16A1	-0.0350144	0.541741
LRIG2	0.237542	2.68652e-05
MAGI3	0.241836	1.89658e-05
PHTF1	0.253423	7.17475e-06
RSBN1	0.161014	0.0047501
PTPN22	-0.00478663	0.933542
BCL2L15	0.0370887	0.518049
AP4B1	0.114609	0.0451508
DCLRE1B	0.220988	9.69123e-05
HIPK1	0.217537	0.00012515
OLFML3	-0.012997	0.820864
SYT6	-0.0909021	0.112531
TRIM33	0.153262	0.00723353
BCAS2	0.175706	0.0020352
DENND2C	0.111864	0.050588
AMPD1	0.0688855	0.229558
NRAS	0.136147	0.0171739
CSDE1	0.112586	0.0491083
SIKE1	0.0343745	0.549156
SYCP1	0.0498226	0.385114
TSHB	-0.0271525	0.636128
TSPAN2	0.159279	0.00522724
NGF	0.0225662	0.694185
VANGL1	0.237048	2.79514e-05
CASQ2	0.138729	0.0151577
NHLH2	0.0348796	0.5433
SLC22A15	0.0721538	0.208157
MAB21L3	0.0975115	0.0885993
ATP1A1	0.119107	0.0373045
CD58	0.116486	0.041724
IGSF3	0.211604	0.000192449
CD2	-0.000888009	0.987657
PTGFRN	0.133383	0.0195887
CD101	-0.01055	0.85417
TTF2	0.165723	0.0036464
TRIM45	0.232133	4.12799e-05
VTCN1	0.279638	6.65524e-07
MAN1A2	0.224292	7.55802e-05
TENT5C	0.0784982	0.170796
GDAP2	0.168667	0.00308008
WDR3	0.0975492	0.0884753
SPAG17	0.143894	0.0117376
TBX15	0.226769	6.258e-05
WARS2	0.0457815	0.424876
HAO2	-0.106681	0.0623431
HSD3B2	-0.0532939	0.352833
HSD3B1	-0.103532	0.0705244
ZNF697	0.138586	0.0152634
PHGDH	0.0735167	0.199671
HMGCS2	-0.151666	0.00786963
REG4	-0.139027	0.0149391
ADAM30	-0.0826153	0.149379
NOTCH2	0.105798	0.0645543
SEC22B	0.0394503	0.491741
NBPF26	0.105458	0.065424
PPIAL4A	-0.0756592	0.186845
FCGR1B	-0.114257	0.0458194
FAM72B	0.116752	0.0412557
SRGAP2C	0.223304	8.1447e-05
H3-2	0.0851914	0.137056
FAM72C	0.0877291	0.125694
PPIAL4E	0.0869305	0.129188
NBPF15	0.0266208	0.642755
PPIAL4F	-0.0812299	0.156345
SRGAP2B	0.225107	7.10476e-05
FAM72D	0.0244355	0.670282
PPIAL4D	-0.0127868	0.823713
NBPF20	0.0823057	0.150915
GPR89A	-0.022101	0.700182
PDZK1	-0.202038	0.000375836
CD160	-0.0497889	0.385436
RNF115	0.122753	0.0318228
POLR3C	0.0877117	0.125769
NUDT17	0.0263156	0.646571
PIAS3	0.197428	0.000513328
ANKRD35	0.151706	0.00785313
ITGA10	0.144986	0.0111084
PEX11B	0.0656065	0.252548
RBM8A	0.224094	7.67273e-05
AC243547.3	0.00423037	0.94125
LIX1L	0.117931	0.0392352
ANKRD34A	0.0834437	0.145328
POLR3GL	0.153072	0.00730651
TXNIP	0.0967444	0.0911476
HJV	0.034303	0.549988
NBPF10	0.0294315	0.60806
NOTCH2NLA	-0.013192	0.818223
PPIAL4H	-0.0836795	0.14419
NBPF12	0.0693748	0.226258
PRKAB2	0.0679231	0.236146
FMO5	0.0363835	0.526044
CHD1L	0.0180687	0.75291
BCL9	0.124237	0.0297964
ACP6	-0.0623202	0.277146
GJA5	-0.0525896	0.359241
GJA8	-0.0229289	0.689523
GPR89B	-0.0110071	0.847928
NBPF11	0.095354	0.0959163
PPIAL4G	-0.0563466	0.325898
NBPF14	-0.0743245	0.194762
NUDT4B	0.18466	0.00117466
PDE4DIP	0.0678767	0.236467
NBPF9	-0.0538642	0.347698
NBPF19	0.0674026	0.239765
PPIAL4C	0.00979055	0.864564
FCGR1A	-0.140737	0.0137358
H2BC18	0.126616	0.0267786
H3C13	-0.0313737	0.584583
H4C14	0.212047	0.000186453
H3C14	0.153125	0.00728616
H2AC18	0.10313	0.0716311
H2AC19	0.103759	0.0699091
H3C15	0.153125	0.00728616
H4C15	0.139896	0.0143163
H2BC21	0.166806	0.00342807
H2AC20	-0.0355243	0.535868
H2AC21	0.0295568	0.606533
BOLA1	0.0681077	0.234872
SV2A	0.0917224	0.109311
SF3B4	0.132101	0.0208048
MTMR11	0.0734406	0.200138
OTUD7B	0.175042	0.00211763
VPS45	-0.00711477	0.901355
PLEKHO1	0.0692374	0.227181
ANP32E	0.198099	0.000490787
CA14	0.105466	0.0654034
APH1A	0.12065	0.0348935
C1orf54	-0.139477	0.0146136
CIART	0.192448	0.000713387
MRPS21	-0.0813533	0.155715
PRPF3	0.0789781	0.168187
RPRD2	0.155667	0.00636099
TARS2	0.0410251	0.474603
ECM1	0.0882599	0.123412
ADAMTSL4	-0.0688196	0.230005
MCL1	0.123859	0.0303019
ENSA	0.185646	0.00110401
GOLPH3L	0.0947516	0.0980429
HORMAD1	0.0509	0.374907
CTSS	-0.0152115	0.790995
CTSK	0.149332	0.0088904
ARNT	0.167354	0.00332208
SETDB1	0.0447572	0.435321
CERS2	0.00645663	0.91044
ANXA9	0.118389	0.0384732
MINDY1	0.0541214	0.345397
PRUNE1	0.102933	0.0721775
BNIPL	0.125017	0.0287762
C1orf56	0.0676898	0.237763
CDC42SE1	0.204298	0.000321728
MLLT11	0.230869	4.55723e-05
GABPB2	0.144767	0.0112319
SEMA6C	0.0605348	0.291169
TNFAIP8L2	-0.0905288	0.114022
SCNM1	-0.0625758	0.275177
LYSMD1	0.187383	0.000988905
TMOD4	-0.0579812	0.312037
VPS72	0.075482	0.187882
PIP5K1A	0.166508	0.0034868
PSMD4	-0.0259674	0.650936
ZNF687	0.144832	0.011195
PI4KB	0.147972	0.009538
RFX5	0.177854	0.00178792
SELENBP1	0.134053	0.0189779
PSMB4	0.0386211	0.500897
POGZ	0.177989	0.0017733
CGN	0.186299	0.00105931
TUFT1	0.154676	0.00670825
SNX27	0.152283	0.00761806
CELF3	0.0132616	0.817281
RIIAD1	0.00770077	0.893277
MRPL9	-0.061496	0.283562
OAZ3	-0.0407614	0.47745
TDRKH	0.0714387	0.212711
LINGO4	-0.0412679	0.47199
RORC	-0.0513258	0.37092
C2CD4D	0.281441	5.59864e-07
THEM5	0.239421	2.30857e-05
THEM4	0.121543	0.0335595
S100A10	0.00458203	0.936376
S100A11	0.0187277	0.744206
TCHHL1	-0.0627588	0.273772
TCHH	0.0413868	0.470713
RPTN	0.163406	0.00415657
HRNR	0.147263	0.00989164
FLG	0.186337	0.00105681
FLG2	0.0733332	0.200799
CRNN	0.0129286	0.821791
LCE5A	-0.0453045	0.429722
CRCT1	-0.0579464	0.312328
LCE3E	0.0186517	0.745207
LCE3D	0.0639295	0.264904
LCE3C	0.0495642	0.387587
LCE3B	0.100583	0.0789616
LCE3A	0.120448	0.0352022
LCE2D	0.0343425	0.549529
LCE2C	0.0200014	0.727477
LCE2B	0.0757716	0.186189
LCE2A	0.0910246	0.112046
LCE4A	-0.0062091	0.91386
C1orf68	0.0399439	0.486335
KPRP	0.0290003	0.613329
LCE1F	0.0871501	0.12822
LCE1E	0.151362	0.00799669
LCE1D	0.0686103	0.231428
LCE1C	0.0958152	0.0943131
LCE1B	0.0775532	0.176019
LCE1A	0.0773762	0.177011
LCE6A	0.133293	0.0196718
SMCP	0.0741417	0.195865
IVL	0.00237006	0.967065
SPRR4	0.121206	0.0340585
SPRR1A	0.101365	0.0766481
SPRR3	0.115386	0.0437051
SPRR1B	0.0641727	0.263087
SPRR2D	0.0274152	0.632866
SPRR2A	0.00738625	0.897611
SPRR2B	0.0265906	0.643133
SPRR2E	0.0625987	0.275001
SPRR2F	0.0250805	0.662109
SPRR2G	-0.013542	0.813488
LELP1	-0.00844055	0.883094
PRR9	-0.00547546	0.924005
LOR	-0.0573006	0.317761
PGLYRP3	0.0579503	0.312296
PGLYRP4	0.0585611	0.307214
S100A9	-0.0243715	0.671095
S100A12	0.00347631	0.951708
S100A8	-0.0640759	0.26381
S100A7A	-0.0755514	0.187475
S100A7L2	NA	NA
S100A7	-0.0788099	0.169098
S100A6	0.023386	0.683664
S100A5	-0.0548711	0.338746
S100A4	0.00421171	0.941509
S100A3	-0.0432794	0.450648
S100A2	0.0902632	0.115091
S100A16	0.0497517	0.385792
S100A14	0.0220755	0.700511
S100A13	0.119639	0.0364581
S100A1	0.00295693	0.958916
CHTOP	0.160975	0.0047604
SNAPIN	0.248881	1.0562e-05
ILF2	0.122647	0.0319718
NPR1	0.0769396	0.179474
INTS3	0.160987	0.00475709
SLC27A3	0.219552	0.000107849
GATAD2B	0.173495	0.00232191
DENND4B	0.111854	0.0506089
CRTC2	0.0730176	0.202749
SLC39A1	0.120231	0.0355346
CREB3L4	0.12706	0.0262458
JTB	-0.0617153	0.281845
RAB13	0.108357	0.0583185
RPS27	-0.113997	0.0463191
NUP210L	-0.0126146	0.826049
TPM3	0.107441	0.0604904
C1orf189	-0.0135442	0.813458
C1orf43	0.0206706	0.718738
UBAP2L	0.09967	0.0817336
HAX1	-0.000593049	0.991757
AQP10	0.129949	0.0229941
ATP8B2	0.204714	0.000312599
IL6R	0.0567354	0.322566
SHE	0.136462	0.0169158
TDRD10	0.149647	0.00874624
UBE2Q1	0.105894	0.0643129
CHRNB2	0.103309	0.0711373
ADAR	0.169236	0.00298033
KCNN3	0.0344765	0.547972
PMVK	0.146672	0.0101956
PBXIP1	0.237445	2.70756e-05
PYGO2	0.171363	0.00263291
SHC1	0.113355	0.0475717
CKS1B	0.11546	0.0435697
FLAD1	-0.103413	0.0708503
LENEP	0.0396768	0.489256
ZBTB7B	0.0726535	0.205015
DCST2	0.0979894	0.0870406
DCST1	0.157808	0.00566508
ADAM15	-0.0985908	0.0851107
EFNA4	0.0708698	0.216386
AL691442.2	0.101575	0.0760362
EFNA3	-0.00508044	0.929473
EFNA1	0.0227887	0.691323
SLC50A1	0.0658011	0.251141
DPM3	0.0439778	0.443367
KRTCAP2	-0.219049	0.000111941
AL713999.1	-0.0872358	0.127843
TRIM46	0.000857968	0.988075
MUC1	0.00501829	0.930333
THBS3	-0.009548	0.867888
MTX1	0.0841942	0.14173
GBA	0.0206993	0.718363
FAM189B	-0.0234757	0.682515
SCAMP3	0.0119118	0.835599
CLK2	0.152424	0.00756162
HCN3	0.142923	0.0123232
PKLR	0.00802536	0.888807
FDPS	0.108864	0.0571449
RUSC1	0.146661	0.0102014
ASH1L	0.212038	0.00018657
MSTO1	0.095213	0.0964106
YY1AP1	0.258385	4.66314e-06
DAP3	-0.0350298	0.541563
GON4L	0.135901	0.0173778
SYT11	0.114674	0.0450294
RIT1	0.152976	0.00734408
KHDC4	0.0755191	0.187664
RXFP4	0.0891527	0.119648
ARHGEF2	0.0841695	0.141847
SSR2	-0.00431596	0.940064
UBQLN4	0.10891	0.0570395
LAMTOR2	-0.112351	0.0495858
RAB25	0.0898684	0.116695
MEX3A	-0.00202501	0.971858
LMNA	0.185268	0.00113062
SEMA4A	0.325483	5.54799e-09
SLC25A44	0.25545	6.02351e-06
PMF1-BGLAP	0.1363	0.0170484
PMF1	0.235258	3.22474e-05
BGLAP	0.015889	0.781915
PAQR6	0.0171565	0.765008
SMG5	0.113426	0.0474322
TMEM79	0.0986592	0.0848933
GLMP	0.00576313	0.920025
VHLL	0.0572397	0.318276
CCT3	-0.078123	0.172856
TSACC	-0.143949	0.0117049
RHBG	0.0826228	0.149342
C1orf61	0.0348075	0.544134
MEF2D	0.152389	0.00757566
IQGAP3	0.132532	0.0203891
TTC24	0.0197809	0.730364
NAXE	0.0136489	0.812042
GPATCH4	0.077723	0.175072
HAPLN2	0.071175	0.214409
BCAN	0.0952699	0.096211
NES	0.0597499	0.297481
CRABP2	0.162039	0.00448694
ISG20L2	0.186496	0.00104621
RRNAD1	0.0798074	0.163751
MRPL24	-0.0765866	0.181484
HDGF	0.177832	0.00179028
PRCC	0.104739	0.0672928
SH2D2A	-0.137038	0.0164536
NTRK1	-0.0310714	0.588209
INSRR	0.0330523	0.564636
PEAR1	0.0643938	0.261443
LRRC71	0.0204026	0.722233
ARHGEF11	0.189919	0.000840584
ETV3L	-0.139598	0.0145276
ETV3	0.197629	0.000506481
FCRL5	0.065251	0.255134
FCRL4	0.059395	0.300365
FCRL3	0.0445915	0.437025
FCRL2	0.0741967	0.195533
FCRL1	0.105864	0.0643875
CD5L	-0.0356676	0.534223
KIRREL1	0.198771	0.000469109
CD1D	-0.0218096	0.703948
CD1A	0.0632898	0.269726
CD1C	0.0558412	0.330263
CD1B	-0.032691	0.568901
CD1E	0.079549	0.165124
OR10T2	-0.0416367	0.468036
OR10K2	-0.00224023	0.968868
OR10K1	-0.0913087	0.110926
OR10R2	0.00735726	0.898011
OR6Y1	NA	NA
OR6P1	-0.00680118	0.905682
OR10X1	NA	NA
OR10Z1	0.0473856	0.408815
SPTA1	-0.0537241	0.348955
OR6K2	-0.0841877	0.141761
OR6K3	-0.114587	0.0451927
OR6N1	0.105267	0.0659146
OR6K6	0.00118557	0.983521
OR6N2	-0.0656491	0.25224
MNDA	-0.0728627	0.203711
PYHIN1	0.0123735	0.829323
IFI16	0.0584643	0.308016
AIM2	-0.0975606	0.0884382
CADM3	0.0837696	0.143757
ACKR1	0.132283	0.0206285
FCER1A	0.0640026	0.264358
OR10J1	0.00428462	0.940498
OR10J5	NA	NA
APCS	-0.0288606	0.615039
CRP	-0.0947641	0.0979984
DUSP23	-0.0323993	0.572356
FCRL6	-0.047523	0.407456
SLAMF8	-0.0551431	0.336354
AL590560.2	0.0944003	0.0993002
VSIG8	0.0710155	0.21544
CFAP45	0.150198	0.00849899
TAGLN2	0.0859323	0.13366
IGSF9	0.156069	0.00622466
SLAMF9	-0.0406701	0.478437
KCNJ10	-0.0601777	0.29403
PIGM	0.104899	0.066872
KCNJ9	0.0518213	0.366314
IGSF8	-0.00310941	0.9568
ATP1A2	0.0479496	0.403254
ATP1A4	0.0404389	0.480944
CASQ1	-0.0323156	0.573349
PEA15	-0.00156669	0.978225
DCAF8	0.107744	0.0597656
AL139011.2	0.0914438	0.110397
PEX19	0.231293	4.40863e-05
COPA	0.102528	0.0733123
NCSTN	0.109187	0.0564066
NHLH1	0.062897	0.272715
VANGL2	0.224832	7.25447e-05
SLAMF6	0.0227378	0.691978
CD84	-0.0126335	0.825793
SLAMF1	0.0441621	0.441457
CD48	-0.0273504	0.63367
SLAMF7	-0.0383707	0.503679
LY9	0.0108711	0.849784
CD244	-0.0576738	0.314614
ITLN1	-0.0534266	0.351634
ITLN2	-0.0218222	0.703786
F11R	0.29848	1.02805e-07
AL591806.4	0.129746	0.0232107
TSTD1	0.0372824	0.515866
USF1	0.0517554	0.366925
ARHGAP30	0.0913931	0.110595
NECTIN4	0.155879	0.00628879
KLHDC9	0.152897	0.00737462
PFDN2	-0.107464	0.0604359
NIT1	0.150038	0.00857018
DEDD	0.125734	0.0278654
UFC1	-0.0489028	0.39396
USP21	0.17042	0.00278204
PPOX	-0.0291078	0.612013
B4GALT3	0.108318	0.058409
ADAMTS4	0.0558214	0.330435
NDUFS2	0.123155	0.0312622
FCER1G	-0.133807	0.0191997
APOA2	-0.0381388	0.506263
TOMM40L	-0.0301009	0.599921
NR1I3	0.0815162	0.154886
PCP4L1	0.0412736	0.471929
SDHC	0.140058	0.0142034
CFAP126	0.0985903	0.0851122
FCGR2A	-0.0896854	0.117445
HSPA6	-0.0431585	0.451915
FCGR3A	-0.121647	0.0334074
FCGR3B	-0.0172901	0.763234
FCGR2B	0.0027678	0.961542
FCRLA	-0.00567378	0.921261
FCRLB	-0.0540841	0.34573
DUSP12	0.213364	0.0001696
ATF6	0.192024	0.00073338
OLFML2B	0.00832661	0.884661
NOS1AP	0.230247	4.78364e-05
AL512785.2	0.206541	0.000275296
SPATA46	0.13436	0.0187033
C1orf226	0.165696	0.00365212
SH2D1B	0.0411341	0.473428
UHMK1	0.178339	0.00173598
UAP1	0.042331	0.460642
DDR2	0.174643	0.0021687
HSD17B7	0.174696	0.0021619
CCDC190	0.194443	0.000625863
RGS4	0.110439	0.0536193
RGS5	0.0349946	0.54197
NUF2	0.112253	0.0497859
PBX1	0.239297	2.33201e-05
LMX1A	0.0441211	0.441882
RXRG	0.00893209	0.876339
LRRC52	0.0145966	0.799261
MGST3	-0.104997	0.0666158
ALDH9A1	0.171795	0.00256694
TMCO1	0.12692	0.0264125
UCK2	-0.03368	0.557261
FAM78B	-0.195162	0.000596876
POGK	0.172307	0.00249077
TADA1	0.121522	0.0335915
ILDR2	0.109682	0.0552896
MAEL	0.0124433	0.828374
GPA33	-0.107543	0.0602465
DUSP27	-0.108996	0.0568417
POU2F1	0.296929	1.20504e-07
CD247	-0.0360975	0.529304
CREG1	0.0765508	0.181689
RCSD1	-0.014227	0.804239
MPZL1	0.0761464	0.184014
ADCY10	0.0678342	0.236761
MPC2	-0.0305713	0.594231
DCAF6	0.162671	0.0043314
GPR161	0.289075	2.65611e-07
TIPRL	0.113892	0.0465224
SFT2D2	0.219154	0.000111077
TBX19	0.0499851	0.383563
XCL2	-0.0243976	0.670763
XCL1	-0.138949	0.0149962
DPT	0.160799	0.00480703
ATP1B1	0.267321	2.09875e-06
NME7	0.0727234	0.204579
BLZF1	0.0890838	0.119935
CCDC181	-0.035283	0.538644
SLC19A2	0.0487774	0.395175
F5	-0.0834631	0.145233
SELP	0.149583	0.0087751
C1orf112	0.239852	2.22932e-05
SELL	0.0652782	0.254935
SELE	0.0941226	0.100303
METTL18	0.116435	0.041814
SCYL3	0.216451	0.000135533
KIFAP3	0.123618	0.0306273
METTL11B	0.130385	0.0225351
GORAB	0.216711	0.000132977
PRRX1	0.15655	0.00606525
MROH9	0.0442773	0.440265
FMO3	0.158326	0.00550724
FMO2	0.0904606	0.114296
FMO1	0.0324314	0.571976
FMO4	0.150186	0.00850407
PRRC2C	0.169188	0.00298863
MYOC	0.0388251	0.498636
VAMP4	0.102172	0.0743196
EEF1AKNMT	0.13824	0.0155229
DNM3	-0.00186631	0.974062
PIGC	0.156632	0.00603833
C1orf105	-0.151171	0.00807698
SUCO	0.117581	0.0398259
FASLG	-0.0421717	0.462333
TNFSF18	-0.0312888	0.5856
TNFSF4	0.0840628	0.142355
PRDX6	0.0254076	0.657979
SLC9C2	0.0424105	0.459799
ANKRD45	0.080511	0.160056
TEX50	NA	NA
KLHL20	0.204665	0.000313669
CENPL	0.221168	9.5621e-05
DARS2	0.119361	0.0368991
ZBTB37	0.178082	0.00176336
SERPINC1	-0.0224686	0.695442
RC3H1	0.182752	0.00132338
RABGAP1L	0.210481	0.000208509
GPR52	0.160769	0.00481499
CACYBP	0.149821	0.00866733
MRPS14	0.186009	0.00107896
TNN	0.0584347	0.308261
KIAA0040	0.0915128	0.110127
TNR	0.0219917	0.701594
COP1	0.00797628	0.889483
PAPPA2	-0.0307214	0.59242
ASTN1	0.033661	0.557483
BRINP2	0.027734	0.628915
SEC16B	0.00763462	0.894188
RASAL2	0.189639	0.000855882
CLEC20A	-0.10509	0.0663742
TEX35	-0.0597666	0.297346
RALGPS2	0.0229574	0.689157
ANGPTL1	0.0468065	0.414572
FAM20B	0.291859	2.01265e-07
TOR3A	0.272958	1.24943e-06
ABL2	0.157563	0.00574093
SOAT1	0.19606	0.000562356
AXDND1	-0.0141168	0.805725
NPHS2	-0.127171	0.026114
TDRD5	-0.0949584	0.0973085
FAM163A	-0.00851328	0.882094
TOR1AIP2	0.102745	0.0727003
TOR1AIP1	0.243339	1.67638e-05
CEP350	0.208976	0.000231991
QSOX1	0.0846329	0.139659
LHX4	0.161877	0.00452758
ACBD6	0.139722	0.014439
XPR1	0.198861	0.000466262
KIAA1614	0.30262	6.69628e-08
STX6	0.212271	0.000183469
MR1	0.251926	8.1571e-06
IER5	0.102927	0.0721929
CACNA1E	0.109065	0.0566832
ZNF648	0.210795	0.000203898
GLUL	0.297988	1.08127e-07
TEDDM1	0.068364	0.233111
RGSL1	0.118047	0.0390419
RNASEL	0.260539	3.85726e-06
RGS16	0.0542987	0.343817
RGS8	0.124369	0.0296211
NPL	0.106572	0.0626144
DHX9	0.244171	1.56512e-05
SHCBP1L	0.108518	0.0579434
LAMC1	0.201979	0.000377357
LAMC2	0.206355	0.000278886
NMNAT2	0.206148	0.000282957
SMG7	0.259296	4.3043e-06
NCF2	0.14574	0.0106917
ARPC5	0.285025	3.95594e-07
RGL1	0.125228	0.0285057
APOBEC4	0.0409937	0.474941
COLGALT2	0.176295	0.00196439
TSEN15	0.22134	9.43948e-05
C1orf21	0.0330048	0.565196
EDEM3	0.143369	0.0120506
NIBAN1	0.317474	1.35981e-08
RNF2	0.197956	0.000495507
TRMT1L	0.172499	0.0024627
SWT1	0.117073	0.0406977
IVNS1ABP	0.141946	0.0129378
HMCN1	0.148301	0.00937741
PRG4	0.0294855	0.607401
TPR	0.131464	0.0214337
ODR4	0.138508	0.0153215
OCLM	0.110071	0.0544268
PDC	0.173293	0.00234991
PTGS2	0.276279	9.15358e-07
PLA2G4A	0.194018	0.000643657
BRINP3	0.01582	0.782838
RGS18	-0.0423447	0.460496
RGS21	0.0338951	0.554744
RGS1	0.0885218	0.122299
RGS13	0.0779649	0.173729
AL136454.1	-0.0336421	0.557705
RGS2	0.0828717	0.148116
UCHL5	0.0887049	0.121525
RO60	0.196096	0.000561009
GLRX2	-0.132868	0.0200697
CDC73	0.202028	0.000376089
B3GALT2	0.154283	0.00685063
KCNT2	0.05372	0.348992
CFH	0.127666	0.0255326
CFHR3	0.0560416	0.328527
CFHR1	0.027134	0.636359
CFHR4	0.0344644	0.548112
CFHR2	0.00260251	0.963837
CFHR5	-0.0193703	0.73575
F13B	-0.0314336	0.583864
ASPM	0.191262	0.000770653
ZBTB41	0.165344	0.00372587
CRB1	0.0466786	0.415849
DENND1B	0.156611	0.00604524
C1orf53	0.117982	0.039151
LHX9	0.0392715	0.493707
NEK7	0.185447	0.00111792
ATP6V1G3	-0.030964	0.589499
PTPRC	0.0364835	0.524906
NR5A2	-0.0895059	0.118184
ZNF281	0.162816	0.00429628
KIF14	0.22368	7.91665e-05
DDX59	0.202358	0.000367687
CAMSAP2	0.276889	8.64172e-07
GPR25	0.0409712	0.475184
INAVA	0.182059	0.00138158
KIF21B	-0.0309542	0.589618
CACNA1S	-0.0412616	0.472057
ASCL5	0.167502	0.00329384
TMEM9	0.13311	0.0198425
IGFN1	-0.052744	0.35783
PKP1	0.0965974	0.0916428
TNNT2	0.0418777	0.465462
LAD1	0.047812	0.404606
TNNI1	0.172439	0.00247152
PHLDA3	0.148424	0.00931849
CSRP1	0.260572	3.84582e-06
NAV1	0.226198	6.53732e-05
IPO9	0.318606	1.19991e-08
SHISA4	0.198274	0.000485045
LMOD1	0.114583	0.0452005
TIMM17A	0.153922	0.00698379
RNPEP	0.141708	0.0130915
ELF3	0.156142	0.00620014
GPR37L1	0.23109	4.47932e-05
ARL8A	0.142429	0.0126308
PTPN7	-0.0034646	0.951871
LGR6	0.297015	1.19451e-07
UBE2T	0.249186	1.02941e-05
PPP1R12B	0.234462	3.43535e-05
SYT2	0.302552	6.74397e-08
KDM5B	0.155583	0.00638983
RABIF	0.285047	3.94726e-07
KLHL12	0.189366	0.000871046
ADIPOR1	0.189675	0.000853917
CYB5R1	0.13737	0.0161913
TMEM183A	0.198245	0.000485988
PPFIA4	0.178229	0.00174763
MYOG	-0.000389788	0.994582
ADORA1	-0.0157695	0.783514
MYBPH	-0.0793667	0.166097
CHI3L1	-0.00670129	0.907061
CHIT1	-0.0572998	0.317768
BTG2	0.226254	6.50969e-05
FMOD	0.180819	0.0014916
PRELP	0.226579	6.34945e-05
OPTC	-0.0320926	0.575999
ATP2B4	0.177725	0.00180192
LAX1	0.111109	0.0521771
ZC3H11A	0.246784	1.25956e-05
ZBED6	0.225552	6.86777e-05
SNRPE	-0.0187043	0.744515
SOX13	0.330125	3.26012e-09
ETNK2	0.321182	9.00856e-09
REN	0.085976	0.133461
KISS1	0.0752395	0.189308
GOLT1A	-0.0604617	0.291753
PLEKHA6	0.0987358	0.0846504
PPP1R15B	0.213613	0.000166581
PIK3C2B	0.19342	0.000669423
MDM4	0.104724	0.0673321
LRRN2	0.0516579	0.367829
NFASC	0.0928202	0.105115
CNTN2	0.0955836	0.0951154
TMEM81	0.00584333	0.918916
RBBP5	0.27115	1.4774e-06
DSTYK	0.162609	0.00434649
TMCC2	0.133122	0.0198309
NUAK2	0.21719	0.000128388
KLHDC8A	0.197658	0.000505515
LEMD1	0.232666	3.95864e-05
BLACAT1	0.253267	7.27191e-06
CDK18	0.219815	0.000105764
MFSD4A	0.341053	8.99879e-10
ELK4	0.314414	1.90212e-08
SLC45A3	0.0615934	0.282798
NUCKS1	0.240444	2.1247e-05
RAB29	0.146771	0.0101443
SLC41A1	0.308127	3.7461e-08
PM20D1	-0.0105454	0.854234
SLC26A9	0.1386	0.0152534
RAB7B	0.0762232	0.183571
CTSE	0.00264261	0.96328
RHEX	-0.0144161	0.801691
AVPR1B	0.0139634	0.807795
FAM72A	0.119473	0.0367198
SRGAP2	0.276962	8.58182e-07
IKBKE	0.160484	0.00489155
RASSF5	0.211394	0.000195368
EIF2D	0.0497867	0.385457
DYRK3	0.0696731	0.224263
MAPKAPK2	0.164002	0.00401947
IL10	-0.00978994	0.864572
IL19	0.139005	0.0149546
IL20	0.0177442	0.757206
IL24	0.0242317	0.672872
FCMR	0.128235	0.0248783
PIGR	0.109479	0.0557449
FCAMR	0.0806089	0.159546
C1orf116	0.105259	0.0659354
PFKFB2	0.141271	0.0133786
YOD1	0.178463	0.00172294
C4BPB	-0.0213719	0.709619
C4BPA	0.0425635	0.45818
CD55	0.175242	0.00209251
CR2	-0.0270241	0.637726
CR1	0.0763689	0.182732
CR1L	0.0417399	0.466932
CD46	0.132749	0.0201819
CD34	0.0919138	0.10857
PLXNA2	0.124476	0.0294806
CAMK1G	-0.0936029	0.102202
LAMB3	0.288078	2.93167e-07
G0S2	-0.00923385	0.872197
HSD11B1	-0.0082213	0.88611
TRAF3IP3	-0.000281679	0.996085
C1orf74	0.140956	0.0135881
IRF6	0.236665	2.88234e-05
UTP25	0.221223	9.52291e-05
SYT14	0.089293	0.119065
SERTAD4	0.364412	4.83252e-11
HHAT	0.402105	2.54891e-13
KCNH1	0.256447	5.52354e-06
RCOR3	0.213708	0.000165437
TRAF5	0.0986829	0.0848181
RD3	0.108643	0.0576534
SLC30A1	0.101401	0.0765438
NEK2	0.206393	0.000278159
LPGAT1	0.143941	0.0117095
INTS7	0.193013	0.000687541
DTL	0.330557	3.10152e-09
PPP2R5A	0.108379	0.0582677
PACC1	0.138651	0.0152153
NENF	0.00618659	0.914171
ATF3	0.104454	0.0680444
FAM71A	0.0581312	0.310785
BATF3	-0.0188394	0.742734
NSL1	0.292662	1.85685e-07
TATDN3	0.152857	0.00739037
SPATA45	-0.0301616	0.599185
FLVCR1	0.181502	0.00143004
VASH2	0.0724895	0.206042
ANGEL2	0.191035	0.000782074
RPS6KC1	0.193492	0.000666277
PROX1	0.012794	0.823616
SMYD2	-0.0497421	0.385883
PTPN14	0.170982	0.00269227
CENPF	0.145821	0.0106476
KCNK2	0.20418	0.000324359
KCTD3	0.160628	0.00485268
USH2A	0.121205	0.03406
ESRRG	0.0722609	0.20748
GPATCH2	0.291918	2.00088e-07
SPATA17	0.0679572	0.235911
RRP15	0.203987	0.00032872
TGFB2	0.267397	2.08422e-06
LYPLAL1	0.0775804	0.175868
ZC3H11B	0.106821	0.0619993
SLC30A10	-0.0742662	0.195113
EPRS1	-0.168337	0.00313938
BPNT1	0.16353	0.00412769
IARS2	0.132053	0.0208518
RAB3GAP2	0.16451	0.00390588
MARK1	0.327277	4.52267e-09
C1orf115	0.197742	0.000502671
2021-03-02	0.182945	0.00130764
2021-03-01	0.121408	0.0337587
HLX	0.0495467	0.387755
DUSP10	0.0994094	0.082539
HHIPL2	-0.0585368	0.307415
TAF1A	0.233465	3.7171e-05
MIA3	0.112348	0.049593
AIDA	0.111817	0.050686
BROX	0.165588	0.0036746
FAM177B	0.0723468	0.206939
DISP1	0.134712	0.0183934
TLR5	0.263535	2.95402e-06
SUSD4	0.282165	5.22107e-07
CCDC185	0.10094	0.0778981
CAPN8	0.0379085	0.508835
CAPN2	0.216906	0.000131089
TP53BP2	0.252546	7.73534e-06
FBXO28	0.200086	0.000429226
DEGS1	0.0775411	0.176087
NVL	-0.0101743	0.859309
CNIH4	-0.155439	0.00643945
WDR26	0.226832	6.22771e-05
CNIH3	0.054057	0.345972
DNAH14	-0.0518757	0.36581
LBR	0.174382	0.00220266
ENAH	0.204539	0.00031641
SRP9	0.206909	0.000268303
EPHX1	0.321507	8.6873e-09
TMEM63A	0.0538777	0.347577
LEFTY1	-0.029055	0.612659
AL117348.2	0.0798088	0.163743
PYCR2	0.301526	7.50401e-08
LEFTY2	0.173899	0.00226697
SDE2	0.234391	3.4545e-05
H3-3A	0.126181	0.02731
ACBD3	0.233775	3.62712e-05
MIXL1	0.133395	0.0195777
LIN9	0.214053	0.000161364
PARP1	0.299167	9.57937e-08
STUM	0.0059924	0.916855
ITPKB	0.302515	6.76956e-08
PSEN2	-0.077104	0.178544
COQ8A	-0.0611047	0.286642
CDC42BPA	0.154798	0.00666456
ZNF678	0.197031	0.000527154
SNAP47	0.272823	1.26519e-06
JMJD4	0.0345487	0.547133
PRSS38	-0.00972474	0.865465
WNT9A	0.326605	4.88321e-09
WNT3A	0.34233	7.71659e-10
ARF1	0.119923	0.0360128
C1orf35	0.121103	0.0342116
MRPL55	0.0627846	0.273575
GUK1	-0.0559838	0.329028
GJC2	0.137159	0.0163575
IBA57	0.193176	0.000680246
OBSCN	0.179137	0.00165361
TRIM11	0.153888	0.0069966
TRIM17	0.0536981	0.349188
H3-4	0.122593	0.0320478
H2AW	0.174217	0.00222451
H2BU1	0.193712	0.000656711
RNF187	0.180651	0.00150706
RHOU	0.0565241	0.324374
RAB4A	0.175975	0.00200253
AL117350.1	0.0180942	0.752572
CCSAP	0.224346	7.52711e-05
ACTA1	0.0962061	0.0929707
NUP133	0.199244	0.000454371
ABCB10	0.152049	0.00771276
TAF5L	0.202768	0.00035748
URB2	0.142828	0.0123813
GALNT2	0.116598	0.0415263
PGBD5	0.062512	0.275667
COG2	0.182625	0.0013339
AGT	-0.0173711	0.762157
CAPN9	0.0742397	0.195273
C1orf198	0.181018	0.00147344
TTC13	0.148878	0.00910221
ARV1	0.0467726	0.414909
FAM89A	-0.022208	0.698801
TRIM67	0.0841738	0.141827
AL109810.2	-0.0280611	0.624872
C1orf131	0.234915	3.31396e-05
GNPAT	0.0291897	0.611011
EXOC8	0.174678	0.00216422
SPRTN	0.203846	0.000331934
EGLN1	0.134074	0.0189587
TSNAX	0.236475	2.92643e-05
TSNAX-DISC1	-0.0426873	0.456873
DISC1	0.185531	0.001112
SIPA1L2	0.180026	0.00156604
MAP10	0.0180088	0.753702
NTPCR	0.120719	0.0347899
PCNX2	0.137984	0.0157173
MAP3K21	0.115049	0.0443272
KCNK1	0.354543	1.71176e-10
SLC35F3	-0.0642849	0.262252
COA6	0.0292186	0.610658
TARBP1	0.0554113	0.334006
IRF2BP2	0.249923	9.67192e-06
TOMM20	0.0490631	0.39241
RBM34	0.0378857	0.509091
ARID4B	0.234264	3.4895e-05
GGPS1	0.0701528	0.221081
B3GALNT2	0.188803	0.000903126
GNG4	0.179816	0.00158636
LYST	0.177929	0.0017798
NID1	0.220992	9.68854e-05
GPR137B	0.130796	0.0221105
ERO1B	0.254303	6.65118e-06
EDARADD	0.155907	0.00627926
LGALS8	0.291485	2.08945e-07
HEATR1	0.119788	0.0362236
ACTN2	-0.0362029	0.528101
MTR	0.181904	0.00139489
MT1HL1	-0.0478648	0.404088
RYR2	-0.033619	0.557975
ZP4	0.0412162	0.472546
MTRNR2L11	NA	NA
CHRM3	0.0414113	0.47045
FMN2	0.0291156	0.611917
GREM2	0.0553623	0.334434
RGS7	0.0370881	0.518057
FH	0.0673312	0.240264
KMO	-0.0967956	0.0909759
OPN3	0.0540739	0.345821
CHML	0.114091	0.0461378
WDR64	0.10579	0.0645747
EXO1	0.184476	0.00118832
BECN2	0.109954	0.0546859
MAP1LC3C	0.00169713	0.976413
PLD5	0.00830305	0.884986
CEP170	0.169577	0.00292206
SDCCAG8	0.133687	0.0193096
AKT3	0.164614	0.00388316
ZBTB18	0.115683	0.0431626
C1orf100	0.00226218	0.968563
ADSS2	0.174573	0.00217781
CATSPERE	0.185049	0.00114627
DESI2	0.224958	7.18565e-05
COX20	-0.0161793	0.778033
HNRNPU	0.239692	2.25843e-05
EFCAB2	0.212027	0.000186711
KIF26B	0.0707455	0.217195
SMYD3	0.0813063	0.155955
TFB2M	0.152592	0.00749465
CNST	0.307142	4.15992e-08
SCCPDH	0.218939	0.000112861
AHCTF1	0.144354	0.0114687
ZNF670-ZNF695	-0.0394824	0.491389
ZNF695	-0.118541	0.0382245
ZNF670	0.0442806	0.440231
ZNF669	0.0903172	0.114873
ZNF124	0.0497537	0.385773
ZNF496	0.281503	5.56536e-07
NLRP3	-0.0377657	0.510434
OR2B11	0.0344911	0.547802
GCSAML	0.165035	0.00379173
OR2C3	0.0514699	0.369577
OR2G2	0.0473856	0.408815
OR2G3	0.0122322	0.831242
OR13G1	0.00349251	0.951483
OR6F1	0.0130901	0.819603
AC118470.1	0.018287	0.750022
OR14A2	-0.0477975	0.404749
OR14K1	0.0621803	0.278227
OR1C1	-0.0127844	0.823746
OR14A16	-0.0397404	0.488559
OR11L1	-0.0476801	0.405906
TRIM58	0.090486	0.114193
OR2W3	0.0266768	0.642056
OR2T8	-0.0200669	0.72662
OR2AJ1	-0.0283284	0.621577
OR2L8	-0.00557233	0.922665
OR2AK2	-0.0118802	0.836029
OR2L5	-0.0685696	0.231706
OR2L2	0.0125384	0.827084
OR2L3	0.0477787	0.404935
OR2L13	0.0248745	0.664716
OR2M5	NA	NA
OR2M2	0.067698	0.237706
OR2M3	0.0745635	0.193326
OR2M4	0.00568193	0.921148
OR2T33	0.00962218	0.866871
OR2T12	-0.0318109	0.579355
OR2M7	-0.0614803	0.283684
OR14C36	0.0369439	0.519687
OR2T4	-0.0289868	0.613494
OR2T6	-0.00351805	0.951129
OR2T1	NA	NA
OR2T2	-0.00273307	0.962024
[truncated: 17,610 more rows]

## Sheet: CHOL
symbol	correlation	pvalue
OR4F5	-0.0467549	0.786563
SAMD11	0.250523	0.140561
NOC2L	-0.11722	0.495966
KLHL17	-0.0849627	0.62224
PLEKHN1	0.199451	0.243518
PERM1	0.348646	0.0371654
HES4	0.42027	0.0107096
ISG15	0.0738051	0.668807
AGRN	0.355456	0.0333787
RNF223	0.14509	0.398503
C1orf159	0.0883295	0.608457
TTLL10	0.0143023	0.934019
TNFRSF18	0.0369528	0.830574
TNFRSF4	-0.0375103	0.828056
SDF4	-0.0358049	0.835764
B3GALT6	0.266683	0.115891
C1QTNF12	-0.340933	0.0418689
UBE2J2	-0.202387	0.236506
SCNN1D	0.0822284	0.633528
ACAP3	-0.143083	0.405128
PUSL1	-0.176866	0.302115
INTS11	-0.203901	0.232942
CPTP	-0.405735	0.0140835
TAS1R3	-0.26182	0.122946
DVL1	-0.117475	0.495023
MXRA8	0.402676	0.0148972
AURKAIP1	-0.301736	0.0737002
CCNL2	-0.269766	0.11158
MRPL20	-0.169417	0.323254
ANKRD65	-0.0292457	0.865547
TMEM88B	0.113042	0.51155
VWA1	0.265565	0.117486
ATAD3C	0.436693	0.00774806
ATAD3B	-0.118376	0.491695
ATAD3A	-0.0588336	0.733225
TMEM240	0.150021	0.382492
SSU72	-0.310415	0.0653914
FNDC10	0.181081	0.290553
MIB2	-0.159483	0.352839
MMP23B	-0.0458909	0.790418
CDK11B	-0.255268	0.132949
SLC35E2B	-0.0685508	0.691178
CDK11A	-0.297956	0.0775675
SLC35E2A	0.00806372	0.962772
NADK	-0.275365	0.10406
GNB1	-0.0589044	0.732915
CALML6	0.218509	0.200431
TMEM52	-0.322329	0.0552074
CFAP74	0.288352	0.0881031
GABRD	0.199585	0.243197
PRKCZ	-0.2441	0.151367
FAAP20	0.0678793	0.694056
SKI	0.192584	0.260462
MORN1	-0.0906991	0.598836
RER1	-0.266989	0.115458
PEX10	-0.0270047	0.875767
PLCH2	-0.426866	0.00942152
PANK4	-0.244091	0.151382
HES5	-0.0709677	0.680854
TNFRSF14	-0.206527	0.226851
PRXL2B	-0.0951088	0.581108
MMEL1	0.0625678	0.716968
TTC34	0.229078	0.178978
ACTRT2	0.203348	0.234241
PRDM16	0.381942	0.0215223
ARHGEF16	0.279336	0.098964
MEGF6	0.0736021	0.669666
TPRG1L	-0.404261	0.0144707
WRAP73	-0.209405	0.220298
TP73	-0.0530502	0.758627
CCDC27	0.00839434	0.961247
SMIM1	-0.200831	0.240205
LRRC47	-0.160919	0.348465
CEP104	0.105571	0.540015
DFFB	0.11497	0.50433
C1orf174	-0.145193	0.398166
AJAP1	0.387353	0.0195935
NPHP4	0.177518	0.300308
KCNAB2	-0.0731305	0.671663
CHD5	0.132894	0.439722
RPL22	-0.0230848	0.893689
RNF207	0.124111	0.4708
ICMT	0.0675273	0.695567
HES3	NA	NA
GPR153	0.110226	0.522192
ACOT7	-0.0590002	0.732497
HES2	0.310037	0.0657373
ESPN	0.22526	0.18653
TNFRSF25	-0.153239	0.372248
PLEKHG5	-0.0884756	0.607862
NOL9	0.0379918	0.825883
TAS1R1	0.0340251	0.843825
ZBTB48	-0.15503	0.366617
KLHL21	0.172618	0.314061
PHF13	0.163278	0.341352
THAP3	-0.0489839	0.776639
DNAJC11	-0.0142526	0.934248
CAMTA1	-0.137297	0.424579
VAMP3	-0.155481	0.365208
PER3	-0.212159	0.214152
UTS2	0.0965356	0.575423
TNFRSF9	0.0110225	0.949127
PARK7	-0.198997	0.244617
ERRFI1	0.0715668	0.678304
SLC45A1	0.0511009	0.767247
RERE	-0.0403998	0.815032
ENO1	0.0396552	0.818384
CA6	-0.0111678	0.948458
SLC2A7	-0.09837	0.568151
SLC2A5	-0.0197393	0.909026
GPR157	-0.115755	0.501403
H6PD	-0.0857914	0.618836
SPSB1	0.0792967	0.645721
SLC25A33	-0.312418	0.0635829
TMEM201	0.0519014	0.763703
PIK3CD	-0.0510264	0.767577
CLSTN1	-0.137794	0.422888
CTNNBIP1	0.0953587	0.580111
LZIC	-0.112321	0.514264
NMNAT1	-0.230239	0.176724
RBP7	-0.45442	0.00536654
UBE4B	0.0300212	0.862015
KIF1B	-0.0874142	0.612192
PGD	0.0472047	0.784557
CENPS-CORT	-0.0882344	0.608845
CENPS	-0.107313	0.533312
CORT	0.122243	0.477555
DFFA	-0.0224476	0.896607
PEX14	-0.328504	0.0504494
CASZ1	0.105386	0.540731
C1orf127	-0.0301272	0.861533
TARDBP	0.146173	0.394952
AL109811.3	-0.181776	0.288673
MASP2	-0.137236	0.424787
SRM	0.0521512	0.762599
EXOSC10	0.0471647	0.784736
MTOR	-0.0595318	0.730176
ANGPTL7	0.130921	0.446604
UBIAD1	0.116563	0.4984
DISP3	-0.00855716	0.960495
FBXO2	0.0625421	0.71708
FBXO44	-0.223334	0.190426
FBXO6	-0.0671189	0.697321
MAD2L2	-0.0347182	0.840684
DRAXIN	0.160807	0.348807
AGTRAP	0.116916	0.497091
C1orf167	-0.174416	0.308969
MTHFR	-0.0688228	0.690013
CLCN6	-0.0284617	0.86912
NPPA	-0.380703	0.0219853
NPPB	0.458799	0.00488651
KIAA2013	-0.187205	0.274267
PLOD1	0.293472	0.082357
MFN2	-0.212674	0.213015
MIIP	0.0315636	0.854999
TNFRSF8	-0.189518	0.268274
TNFRSF1B	-0.310203	0.0655852
VPS13D	-0.058234	0.735846
DHRS3	-0.376504	0.0236167
AADACL4	-0.120242	0.484844
AADACL3	-0.135435	0.430947
C1orf158	-0.0655075	0.704256
PRAMEF12	-0.227722	0.181635
PRAMEF1	-0.12834	0.455693
PRAMEF11	-0.0151723	0.930015
HNRNPCL1	-0.211148	0.216395
PRAMEF2	-0.236251	0.165378
PRAMEF4	-0.0719334	0.676745
PRAMEF10	-0.268683	0.113081
PRAMEF7	-0.203374	0.234178
PRAMEF6	-0.382767	0.0212183
PRAMEF27	0.0335537	0.845963
HNRNPCL3	0.342402	0.0409377
PRAMEF25	0.095965	0.577693
HNRNPCL2	-0.306171	0.0693569
PRAMEF26	0.0447083	0.795703
HNRNPCL4	0.147509	0.390599
PRAMEF9	0.0286343	0.868333
PRAMEF13	-0.192171	0.261507
PRAMEF18	NA	NA
PRAMEF5	-0.253502	0.135745
PRAMEF8	-0.185908	0.277666
PRAMEF33	-0.300271	0.0751813
PRAMEF15	0.0373907	0.828596
PRAMEF14	-0.198608	0.245559
PRAMEF19	-0.332532	0.0475267
PRAMEF17	NA	NA
PRAMEF20	-0.058068	0.736572
LRRC38	0.212422	0.213571
PDPN	0.246607	0.14708
PRDM2	-0.113169	0.511074
KAZN	0.192518	0.260631
TMEM51	0.177947	0.299123
FHAD1	0.170448	0.320276
EFHD2	-0.32169	0.055719
CTRC	-0.146343	0.394397
CELA2A	-0.105859	0.538907
CELA2B	-0.110505	0.521132
CASP9	-0.212611	0.213155
DNAJC16	-0.0512417	0.766623
AGMAT	-0.0968262	0.574268
DDI2	-0.338889	0.0431927
RSC1A1	NA	NA
PLEKHM2	-0.0704462	0.683077
SLC25A34	-0.244654	0.150412
TMEM82	-0.190573	0.265569
FBLIM1	0.152171	0.375628
UQCRHL	-0.0875824	0.611505
SPEN	0.0752861	0.66255
ZBTB17	-0.133882	0.436299
SRARP	0.0856102	0.619579
HSPB7	0.306941	0.0686236
CLCNKA	0.290818	0.0852975
CLCNKB	0.391111	0.0183405
FAM131C	0.147954	0.389157
EPHA2	0.112642	0.513055
ARHGEF19	0.419641	0.0108398
CPLANE2	0.136388	0.42768
FBXO42	0.0834246	0.62858
SZRD1	-0.00807981	0.962698
SPATA21	0.438233	0.00751034
NECAP2	-0.099811	0.562467
NBPF1	-0.0289271	0.866998
CROCC	0.149986	0.382602
MFAP2	0.55111	0.000495105
ATP13A2	0.0225559	0.896111
SDHB	-0.395989	0.0168148
PADI2	0.187383	0.273801
PADI1	0.081962	0.634632
PADI3	0.359227	0.0314213
PADI4	-0.00412167	0.980966
PADI6	-0.0760227	0.659447
RCC2	0.377727	0.0231317
ARHGEF10L	0.189796	0.267558
ACTL8	0.0670526	0.697605
IGSF21	0.348529	0.0372336
KLHDC7A	0.0905342	0.599503
PAX7	-0.0162981	0.924836
TAS1R2	0.124397	0.46977
ALDH4A1	0.213881	0.21037
IFFO2	0.456261	0.00515994
UBR4	-0.117995	0.493102
EMC1	-0.0136169	0.937174
MRTO4	-0.120838	0.482667
AKR7A3	-0.297264	0.0782918
AKR7A2	-0.326326	0.0520883
SLC66A1	-0.344622	0.0395625
CAPZB	-0.147313	0.391238
MICOS10	-0.294827	0.0808866
NBL1	0.0381857	0.825008
MICOS10-NBL1	-0.167731	0.328165
HTR6	-0.262559	0.121853
TMCO4	-0.162763	0.342896
RNF186	0.188458	0.271008
OTUD3	-0.0618664	0.720013
PLA2G2E	NA	NA
PLA2G2A	-0.10744	0.532825
PLA2G5	-0.185599	0.278478
PLA2G2D	0.0104101	0.95195
PLA2G2F	-0.139931	0.41566
PLA2G2C	0.105577	0.539993
UBXN10	-0.0888638	0.606282
VWA5B1	-0.257661	0.129227
CAMK2N1	0.18291	0.285625
MUL1	-0.0679297	0.69384
FAM43B	0.284869	0.0921846
CDA	-0.377751	0.0231222
PINK1	-0.201037	0.239713
DDOST	-0.134185	0.435254
KIF17	0.106769	0.535403
SH2D5	0.193401	0.258407
HP1BP3	-0.00779018	0.964034
EIF4G3	-0.0731411	0.671618
ECE1	-0.190707	0.265226
NBPF3	0.0479883	0.781067
ALPL	-0.43467	0.00807008
RAP1GAP	0.20077	0.240352
USP48	-0.113219	0.510885
LDLRAD2	0.107468	0.532718
HSPG2	0.286427	0.0903406
CELA3B	0.139865	0.415884
CELA3A	0.0827823	0.631234
CDC42	-0.152318	0.375162
WNT4	0.321426	0.0559315
ZBTB40	0.0480513	0.780787
EPHA8	0.0945371	0.583393
C1QA	-0.0625155	0.717195
C1QC	-0.00167243	0.992276
C1QB	-0.0553662	0.748423
EPHB2	0.22806	0.180969
LACTBL1	NA	NA
TEX46	-0.111547	0.517185
KDM1A	-0.0316643	0.854542
LUZP1	0.0401373	0.816213
HTR1D	0.00795959	0.963252
HNRNPR	0.201872	0.237727
ZNF436	0.0478973	0.781472
TCEA3	-0.102395	0.552342
ASAP3	-0.209211	0.220737
E2F2	-0.105291	0.541098
ID3	0.141607	0.410043
RPL11	-0.192477	0.260734
ELOA	-0.223757	0.189564
PITHD1	-0.398016	0.016213
LYPLA2	-0.356886	0.032625
GALE	-0.153537	0.371308
HMGCL	-0.384519	0.0205848
FUCA1	-0.507116	0.00159648
CNR2	-0.121685	0.479581
PNRC2	-0.263086	0.121079
SRSF10	-0.0542152	0.753489
MYOM3	-0.254147	0.134718
IL22RA1	0.165747	0.333998
IFNLR1	-0.00949202	0.956184
GRHL3	0.229458	0.178237
STPG1	0.154394	0.368611
NIPAL3	-0.0236796	0.890965
RCAN3	-0.0667926	0.698723
NCMAP	-0.062275	0.718239
SRRM1	-0.12173	0.479417
CLIC4	0.231178	0.174917
RUNX3	-0.121702	0.479521
SYF2	-0.109541	0.524798
RSRP1	-0.357492	0.0323097
RHD	-0.101876	0.554371
TMEM50A	-0.0465555	0.787452
RHCE	-0.161623	0.346334
MACO1	-0.115305	0.503081
LDLRAP1	-0.205999	0.228067
MAN1C1	-0.13257	0.440851
SELENON	0.0496959	0.773477
AL020996.2	-0.00729075	0.966338
MTFR1L	-0.264248	0.119385
AUNIP	-0.192223	0.261375
PAQR7	0.368077	0.0271945
STMN1	-0.0326965	0.849853
PAFAH2	-0.248246	0.144324
EXTL1	0.0213368	0.901698
SLC30A2	-0.0770984	0.654925
TRIM63	0.018114	0.916489
PDIK1L	-0.247497	0.145579
FAM110D	-0.315879	0.0605511
AL391650.1	0.0301821	0.861283
ZNF593	0.023809	0.890373
CNKSR1	0.0527919	0.759768
CATSPER4	0.274629	0.105026
CEP85	-0.0448669	0.794994
SH3BGRL3	-0.274159	0.105646
UBXN11	0.169361	0.323416
CD52	-0.0829697	0.63046
CRYBG2	-0.0231301	0.893481
ZNF683	-0.0597709	0.729133
LIN28A	-0.279574	0.0986655
DHDDS	-0.217801	0.201931
HMGN2	-0.271226	0.109581
RPS6KA1	-0.376258	0.0237156
ARID1A	-0.0400194	0.816744
PIGV	-0.093589	0.587191
ZDHHC18	-0.114494	0.506105
SFN	0.355968	0.0331071
GPN2	-0.225565	0.185919
GPATCH3	-0.0976072	0.571169
NUDC	-0.15429	0.368939
NR0B2	0.24216	0.154748
KDF1	0.0669439	0.698072
TRNP1	0.0990611	0.565422
TENT5B	0.0136739	0.936912
SLC9A1	-0.0887952	0.606562
WDTC1	-0.130172	0.44923
TMEM222	-0.347748	0.0376899
SYTL1	-0.185047	0.279936
MAP3K6	-0.0671852	0.697036
FCN3	-0.109735	0.524058
CD164L2	-0.0577236	0.738079
GPR3	-0.145245	0.397993
WASF2	0.0161705	0.925423
AHDC1	-0.102318	0.552645
FGR	-0.0200571	0.907568
IFI6	0.192244	0.261322
FAM76A	-0.135999	0.429015
STX12	-0.185661	0.278315
PPP1R8	0.0440623	0.798594
THEMIS2	-0.0970852	0.57324
RPA2	-0.0850081	0.622053
SMPDL3B	-0.0282598	0.87004
XKR8	-0.376036	0.0238046
EYA3	0.0241783	0.888683
PTAFR	0.512617	0.00139081
DNAJC8	-0.146336	0.394422
ATP5IF1	-0.41669	0.0114694
SESN2	0.149026	0.38569
MED18	0.126707	0.461496
PHACTR4	0.133713	0.436886
RCC1	0.0566836	0.742637
TRNAU1AP	0.141472	0.410494
TAF12	-0.114501	0.506082
RAB42	0.338147	0.0436811
GMEB1	0.206079	0.227882
YTHDF2	0.0502314	0.771101
OPRD1	0.0409016	0.812775
EPB41	-0.406361	0.0139217
TMEM200B	0.13961	0.416744
SRSF4	-0.0437581	0.799956
MECR	0.0328986	0.848935
PTPRU	0.356904	0.0326158
MATN1	-0.42928	0.00898416
LAPTM5	-0.0692413	0.688223
SDC3	0.298158	0.0773564
PUM1	0.026286	0.879048
NKAIN1	-0.148737	0.386625
SNRNP40	-0.0551094	0.749552
ZCCHC17	-0.332492	0.0475556
FABP3	-0.109675	0.524285
SERINC2	0.167227	0.329641
TINAGL1	0.165779	0.333905
HCRTR1	0.0357855	0.835853
PEF1	-0.258513	0.127923
COL16A1	0.517168	0.00123865
ADGRB2	-0.198566	0.245661
SPOCD1	0.248621	0.1437
PTP4A2	-0.0294347	0.864686
KHDRBS1	0.347291	0.0379589
TMEM39B	-0.137485	0.423939
KPNA6	-0.0976135	0.571145
TXLNA	0.0995298	0.563574
CCDC28B	0.412036	0.0125246
IQCC	0.287767	0.0887783
DCDC2B	0.0558621	0.746243
TMEM234	0.0310227	0.857459
EIF3I	-0.105915	0.538688
FAM167B	-0.0649551	0.706639
LCK	-0.131513	0.444535
HDAC1	-0.152753	0.373783
MARCKSL1	0.0461235	0.78938
TSSK3	-0.137345	0.424417
FAM229A	-0.0504207	0.770261
BSDC1	-0.0311729	0.856776
AL033529.1	0.0126071	0.941826
ZBTB8B	0.0356942	0.836266
ZBTB8A	0.32631	0.0521008
ZBTB8OS	-0.154646	0.367821
RBBP4	-0.00762305	0.964805
SYNC	0.186796	0.275335
KIAA1522	0.321391	0.0559603
YARS1	-0.0593134	0.73113
S100PBP	0.0550188	0.749951
FNDC5	-0.00981152	0.95471
HPCA	0.15809	0.357117
TMEM54	0.0909947	0.59764
RNF19B	-0.0537658	0.75547
AK2	0.00789521	0.963549
AZIN2	0.254905	0.13352
TRIM62	-0.0614553	0.721799
ZNF362	0.32977	0.0495157
A3GALT2	0.0351986	0.838509
PHC2	0.280632	0.0973426
ZSCAN20	0.231678	0.173959
CSMD2	-0.0315801	0.854924
HMGB4	-0.28996	0.0862658
C1orf94	-0.155506	0.365129
SMIM12	0.0571417	0.740629
GJB5	0.12881	0.45403
GJB4	0.188345	0.271303
GJB3	0.0469942	0.785495
GJA4	-0.0735223	0.670003
DLGAP3	-0.333889	0.0465738
AC114490.2	-0.0194872	0.910183
TMEM35B	0.101482	0.555909
ZMYM6	0.0223085	0.897245
ZMYM1	0.121782	0.479227
SFPQ	0.262318	0.122209
ZMYM4	0.221358	0.19448
KIAA0319L	0.255903	0.131953
NCDN	0.334062	0.0464534
TFAP2E	0.210165	0.218591
PSMB2	-0.052943	0.7591
C1orf216	0.329471	0.0497347
CLSPN	0.1011	0.557408
AGO4	0.15281	0.373604
AGO1	0.13365	0.437103
AGO3	-0.128596	0.454787
TEKT2	0.484442	0.00275338
ADPRHL2	0.164499	0.337704
COL8A2	0.43804	0.00753988
TRAPPC3	0.124675	0.468767
MAP7D1	0.146227	0.394778
THRAP3	0.192844	0.259807
SH3D21	0.340239	0.0423143
EVA1B	0.220847	0.195539
STK40	0.10854	0.528614
LSM10	0.0317036	0.854363
OSCP1	0.341925	0.0412378
MRPS15	-0.0348002	0.840313
CSF3R	0.185753	0.278074
GRIK3	-0.210903	0.216941
ZC3H12A	0.266474	0.116188
MEAF6	0.0676741	0.694936
SNIP1	0.18178	0.288662
DNALI1	0.343421	0.040302
GNL2	0.161642	0.346275
RSPO1	0.128573	0.454868
C1orf109	0.0675606	0.695423
CDCA8	-0.0966694	0.574891
EPHA10	0.205181	0.229959
MANEAL	-0.1169	0.497151
YRDC	0.0503212	0.770702
C1orf122	0.0841147	0.625732
MTF1	0.198954	0.24472
INPP5B	0.143489	0.403784
SF3A3	0.275413	0.103997
FHL3	0.531285	0.000855767
UTP11	0.272727	0.107554
POU3F1	0.104869	0.542729
RRAGC	0.246172	0.147817
MYCBP	-0.0644299	0.708907
AL139260.3	0.0386309	0.822999
GJA9	0.205111	0.230122
RHBDL2	0.174026	0.310068
AKIRIN1	0.12716	0.459881
NDUFS5	0.19413	0.256582
MACF1	0.261925	0.122789
BMP8A	0.211193	0.216293
PABPC4	0.196289	0.251227
HEYL	0.242553	0.154057
NT5C1A	-0.0788957	0.647396
HPCAL4	-0.443479	0.00674701
PPIE	0.108839	0.527472
BMP8B	0.137302	0.424561
OXCT2	0.202159	0.237045
TRIT1	0.269475	0.111982
MYCL	0.209158	0.220855
MFSD2A	-0.193038	0.259318
CAP1	0.265934	0.116958
PPT1	0.33004	0.0493183
RLF	0.194134	0.256572
TMCO2	0.0161182	0.925664
ZMPSTE24	0.283528	0.0937936
COL9A2	0.562656	0.000354266
SMAP2	-0.200947	0.239929
ZFP69B	0.279883	0.0982772
ZFP69	0.45884	0.00488225
EXO5	0.437525	0.0076189
ZNF684	0.17502	0.307271
RIMS3	0.287542	0.0890397
NFYC	0.150071	0.382329
KCNQ4	-0.0843113	0.624922
CITED4	0.504865	0.00168809
CTPS1	0.0871696	0.613191
SLFNL1	-0.0856954	0.61923
SCMH1	0.191154	0.264087
FOXO6	0.280809	0.0971233
EDN2	0.318092	0.0586732
HIVEP3	0.0782583	0.650063
GUCA2B	0.22172	0.193733
GUCA2A	0.296746	0.0788378
FOXJ3	0.124346	0.469953
RIMKLA	0.224656	0.187747
ZMYND12	0.0381159	0.825323
PPCS	0.0726777	0.673584
CCDC30	0.366201	0.0280493
PPIH	0.198252	0.246422
YBX1	0.238524	0.161228
CLDN19	0.533068	0.00081579
P3H1	0.316596	0.0599373
C1orf50	0.181637	0.28905
TMEM269	-0.149444	0.384344
SVBP	0.38278	0.0212134
ERMAP	0.139998	0.415435
ZNF691	0.337478	0.0441261
SLC2A1	0.0488605	0.777188
FAM183A	-0.082016	0.634408
EBNA1BP2	0.335389	0.0455379
CFAP57	0.17697	0.301826
TMEM125	0.182601	0.286454
C1orf210	0.179118	0.295903
TIE1	-0.0716129	0.678107
MPL	-0.00440975	0.979636
CDC20	0.109445	0.525161
ELOVL1	0.0800727	0.642485
MED8	0.0625967	0.716843
SZT2	0.0843215	0.62488
HYI	0.381552	0.021667
PTPRF	0.422116	0.0103349
KDM4A	0.21615	0.205455
ST3GAL3	0.0140301	0.935272
ARTN	0.321541	0.0558391
IPO13	0.159285	0.353446
DPH2	0.172817	0.313495
ATP6V0B	0.00863212	0.96015
B4GALT2	0.224891	0.187273
CCDC24	0.181811	0.288578
SLC6A9	0.0113687	0.947531
KLF17	0.206412	0.227115
DMAP1	0.0882078	0.608954
ERI3	0.101337	0.556476
RNF220	0.305142	0.0703469
TMEM53	0.128551	0.454945
ARMH1	-0.0325369	0.850577
KIF2C	-0.0117408	0.945817
RPS8	0.153398	0.371745
BEST4	0.114194	0.507229
PLK3	0.234011	0.169542
TCTEX1D4	0.385322	0.0202998
BTBD19	0.412389	0.0124419
PTCH2	0.0378457	0.826542
EIF2B3	0.0965672	0.575297
HECTD3	0.0698187	0.685755
UROD	0.252744	0.136959
ZSWIM5	0.0874388	0.612091
HPDL	0.164228	0.338511
MUTYH	-0.0304596	0.86002
TOE1	0.0819007	0.634886
TESK2	0.157534	0.358833
CCDC163	0.153749	0.370639
MMACHC	0.300577	0.0748693
PRDX1	0.218104	0.201289
AKR1A1	0.13861	0.420122
NASP	0.069782	0.685912
CCDC17	-0.0603156	0.726759
GPBP1L1	0.0550544	0.749794
TMEM69	0.128533	0.455012
IPP	0.209611	0.219835
MAST2	0.00399059	0.981572
PIK3R3	-0.238132	0.161939
AL358075.4	NA	NA
TSPAN1	0.158223	0.356706
P3R3URF	NA	NA
POMGNT1	0.237314	0.163429
LURAP1	0.234372	0.168867
RAD54L	0.0755873	0.66128
LRRC41	0.212353	0.213723
UQCRH	0.0372499	0.829232
NSUN4	0.264703	0.118726
FAAH	0.212504	0.213391
DMBX1	0.381897	0.0215389
KNCN	-0.0651622	0.705745
MKNK1	0.285619	0.0912928
MOB3C	0.116072	0.500225
ATPAF1	0.107779	0.531528
TEX38	0.31128	0.0646059
EFCAB14	0.0376504	0.827424
CYP4B1	-0.195367	0.253504
CYP4A11	-0.0165888	0.9235
CYP4X1	0.22131	0.194578
CYP4Z1	0.0819017	0.634882
CYP4A22	-0.0780474	0.650946
PDZK1IP1	0.128224	0.456105
TAL1	-0.043238	0.802286
STIL	0.282262	0.0953335
CMPK1	0.0175596	0.919037
FOXE3	0.0515934	0.765066
FOXD2	0.408799	0.0133061
TRABD2B	0.580145	0.000208314
SLC5A9	0.196945	0.249614
SPATA6	0.0170031	0.921595
AGBL4	0.0860344	0.617839
BEND5	0.14682	0.392842
ELAVL4	0.199655	0.243028
DMRTA2	0.160951	0.348369
FAF1	0.0911724	0.596922
CDKN2C	0.00802943	0.96293
C1orf185	NA	NA
RNF11	0.10165	0.555251
TTC39A	-0.00684509	0.968395
EPS15	0.0126899	0.941444
OSBPL9	0.217672	0.202203
NRDC	0.161734	0.345997
RAB3B	0.0105942	0.951102
TXNDC12	0.061509	0.721566
KTI12	0.166418	0.33202
BTF3L4	0.309188	0.0665192
ZFYVE9	0.294932	0.0807733
CC2D1B	0.223799	0.18948
ORC1	0.262124	0.122495
PRPF38A	0.324253	0.0536879
TUT4	0.185658	0.278324
GPX7	0.449127	0.00600044
SHISAL2A	0.356326	0.0329183
COA7	0.347764	0.0376803
ZYG11B	0.204615	0.231277
ZYG11A	-0.235944	0.165944
ECHDC2	-0.00716965	0.966897
SCP2	-0.0585055	0.734659
PODN	0.298948	0.0765378
SLC1A7	0.225756	0.185537
CPT2	0.121017	0.482014
CZIB	0.286141	0.0906775
MAGOH	0.137462	0.424017
LRP8	0.159605	0.352469
DMRTB1	-0.261749	0.12305
GLIS1	-0.093697	0.586758
NDC1	0.211227	0.21622
YIPF1	0.0375883	0.827704
DIO1	-0.217847	0.201833
HSPB11	0.214182	0.209713
LRRC42	0.506634	0.00161573
LDLRAD1	0.515304	0.0012991
TMEM59	0.236141	0.165581
TCEANC2	0.171469	0.317342
AL357673.1	0.325954	0.0523725
CDCP2	-0.0363907	0.833115
CYB5RL	0.268839	0.112863
MRPL37	0.209608	0.219841
SSBP3	0.0401949	0.815954
ACOT11	0.263841	0.119977
FAM151A	-0.0612731	0.722591
MROH7	0.106948	0.534716
MROH7-TTC4	0.0110278	0.949103
TTC4	0.176023	0.304462
PARS2	0.260213	0.125345
TTC22	0.217053	0.203523
LEXM	0.141232	0.411297
DHCR24	0.298259	0.0772514
TMEM61	0.325726	0.0525477
BSND	0.403767	0.0146026
PCSK9	0.360903	0.0305819
USP24	0.0597988	0.729011
PLPP3	-0.099342	0.564314
PRKAA2	0.256342	0.131269
FYB2	0.286864	0.0898285
C8A	-0.0347782	0.840413
C8B	0.255549	0.132508
DAB1	-0.171444	0.317413
OMA1	0.0162904	0.924871
TACSTD2	0.422389	0.0102803
MYSM1	-0.0200333	0.907677
JUN	0.163351	0.341131
FGGY	0.110478	0.521236
HOOK1	0.247008	0.146403
CYP2J2	0.13728	0.424638
C1orf87	-0.197126	0.24917
NFIA	0.368056	0.0272042
TM2D1	0.1358	0.429694
PATJ	0.223688	0.189704
L1TD1	0.0102634	0.952627
KANK4	0.0356192	0.836605
USP1	0.235497	0.166771
DOCK7	0.386291	0.0199603
ANGPTL3	0.0798181	0.643546
ATG4C	0.124833	0.4682
FOXD3	0.152717	0.373899
ALG6	0.0491655	0.775833
ITGB3BP	0.106535	0.5363
EFCAB7	0.33609	0.0450599
PGM1	0.255551	0.132504
ROR1	0.238835	0.160667
UBE2U	0.0491982	0.775687
CACHD1	0.0432131	0.802398
RAVER2	0.124501	0.469393
JAK1	-0.0344824	0.841753
AK4	-0.0066855	0.969131
DNAJC6	-0.00349876	0.983843
LEPROT	0.178912	0.296467
LEPR	-0.28882	0.0875648
PDE4B	-0.0370533	0.83012
SGIP1	0.451549	0.00570279
TCTEX1D1	0.15137	0.378176
INSL5	0.22985	0.177477
WDR78	-0.106684	0.535727
MIER1	-0.154839	0.367214
SLC35D1	-0.071543	0.678405
C1orf141	NA	NA
IL23R	-0.263667	0.12023
IL12RB2	-0.200173	0.241782
SERBP1	0.193911	0.257128
GADD45A	-0.367209	0.0275874
GNG12	-0.0698063	0.685808
DIRAS3	0.0307326	0.858778
WLS	-0.0806997	0.639875
RPE65	-0.0482715	0.779807
DEPDC1	0.0388409	0.822053
LRRC7	-0.0795005	0.644871
LRRC40	0.143634	0.403305
SRSF11	0.0317859	0.853989
ANKRD13C	0.0856229	0.619527
HHLA3	-0.355906	0.0331402
CTH	-0.347524	0.0378214
PTGER3	0.0426419	0.804959
ZRANB2	-0.0241173	0.888962
NEGR1	0.1663	0.332367
LRRIQ3	0.188496	0.27091
FPGT	0.1776	0.30008
FPGT-TNNI3K	0.0296775	0.86358
TNNI3K	-0.140226	0.41467
LRRC53	0.0185726	0.914383
ERICH3	-0.0724852	0.674401
CRYZ	0.127173	0.459836
TYW3	0.0642733	0.709584
LHX8	0.0481265	0.780452
SLC44A5	0.0218153	0.899505
ACADM	-0.00365562	0.983118
RABGGTB	0.0101225	0.953276
MSH4	0.23757	0.162961
ASB17	0.149798	0.383208
ST6GALNAC3	-0.231218	0.17484
ST6GALNAC5	0.238034	0.162116
PIGK	-0.0126223	0.941755
AK5	-0.160614	0.349392
AC118549.1	-0.00194307	0.991026
USP33	-0.160884	0.348571
MIGA1	-0.0904601	0.599803
NEXN	0.235094	0.167519
FUBP1	0.081458	0.636723
DNAJB4	0.218133	0.201226
GIPC2	-0.0897067	0.602857
PTGFR	0.450428	0.00583903
IFI44L	0.150507	0.380934
IFI44	0.0142336	0.934335
ADGRL4	-0.088357	0.608346
ADGRL2	-0.216037	0.205698
TTLL7	-0.0836198	0.627773
PRKACB	-0.257068	0.130142
SAMD13	-0.0513745	0.766035
DNASE2B	-0.0106838	0.950689
RPF1	0.213843	0.210453
GNG5	0.15661	0.361693
SPATA1	0.0367435	0.83152
CTBS	-0.109309	0.525682
SSX2IP	0.10187	0.554391
LPAR3	-0.0129435	0.940276
MCOLN2	-0.283764	0.0935094
WDR63	0.0717473	0.677536
MCOLN3	-0.13451	0.434131
SYDE2	-0.0082968	0.961697
C1orf52	0.015199	0.929892
BCL10	-0.0531305	0.758273
DDAH1	-0.12447	0.469505
CCN1	0.334817	0.0459301
ZNHIT6	0.158638	0.355432
COL24A1	0.0633433	0.713607
ODF2L	0.0733646	0.670672
CLCA2	0.0268602	0.876426
CLCA1	-0.450773	0.00579677
CLCA4	-0.294766	0.0809517
SH3GLB1	0.21198	0.214549
SELENOF	0.123252	0.4739
HS2ST1	0.156465	0.362144
AC093155.3	-0.000550408	0.997458
LMO4	0.102598	0.551552
PKN2	0.0169871	0.921668
GTF2B	0.140043	0.415284
KYAT3	0.0656056	0.703833
RBMXL1	0.249104	0.142898
GBP3	-0.337224	0.0442959
GBP1	-0.0632086	0.714191
GBP2	-0.0264153	0.878458
GBP7	-0.017331	0.920087
GBP4	-0.236455	0.165003
GBP5	-0.0794536	0.645066
GBP6	0.0249795	0.885019
LRRC8B	0.214595	0.208814
LRRC8C	-0.0278706	0.871815
AC093423.3	NA	NA
LRRC8D	0.111084	0.518938
ZNF326	0.138289	0.421208
BARHL2	0.160613	0.349395
ZNF644	0.253784	0.135296
HFM1	0.0504501	0.770131
CDC7	0.0686271	0.690851
TGFBR3	0.3188	0.0580826
BRDT	-0.134181	0.435267
EPHX4	0.238049	0.16209
SETSIP	-0.264091	0.119613
BTBD8	0.119346	0.48813
C1orf146	0.108885	0.527296
GLMN	0.250643	0.140365
RPAP2	0.157173	0.359949
GFI1	-0.148837	0.386299
EVI5	0.147554	0.390455
RPL5	0.189904	0.267282
DIPK1A	-0.243974	0.151585
MTF2	-0.0451406	0.79377
TMED5	-0.055872	0.7462
CCDC18	0.0173745	0.919888
DR1	-0.0623367	0.717971
FNBP1L	0.254542	0.134093
BCAR3	-0.179945	0.293641
DNTTIP2	0.182646	0.286333
GCLM	0.179382	0.295178
ABCA4	0.357877	0.0321109
ARHGAP29	0.47461	0.00344851
ABCD3	0.126178	0.463381
F3	0.0121155	0.94409
SLC44A3	0.329593	0.0496452
CNN3	0.567623	0.000305592
ALG14	0.208733	0.221818
TLCD4	0.137899	0.422532
TLCD4-RWDD3	0.0669905	0.697872
RWDD3	0.109443	0.525171
PTBP2	0.145712	0.396464
DPYD	-0.250137	0.141194
SNX7	0.283261	0.0941168
PLPPR5	-0.23878	0.160766
PLPPR4	-0.15023	0.381819
PALMD	-0.231278	0.174724
FRRS1	-0.03781	0.826703
AGL	-0.118189	0.492384
SLC35A3	-0.0540626	0.754161
MFSD14A	0.200007	0.242181
SASS6	0.188618	0.270595
TRMT13	0.0561218	0.745103
LRRC39	-0.0129625	0.940188
DBT	0.0262037	0.879424
RTCA	-0.0816713	0.635838
CDC14A	-0.107587	0.53226
GPR88	-0.100652	0.559163
VCAM1	0.292429	0.0835031
EXTL2	0.340787	0.0419619
SLC30A7	0.229496	0.178164
DPH5	0.30289	0.0725503
S1PR1	-0.237278	0.163493
OLFM3	-0.150058	0.382374
COL11A1	0.58782	0.000163431
RNPC3	0.0224306	0.896685
AMY2B	0.0917995	0.59439
AMY2A	-0.0692275	0.688282
AMY1A	0.18879	0.270151
AMY1B	0.177038	0.301639
AMY1C	-0.214935	0.208077
PRMT6	0.186325	0.27657
NTNG1	-0.0157732	0.92725
VAV3	0.262907	0.121341
SLC25A24	0.155256	0.36591
NBPF4	-0.222766	0.191584
NBPF6	-0.0297721	0.863149
FAM102B	0.372391	0.0253109
HENMT1	0.158618	0.355492
PRPF38B	0.081798	0.635312
FNDC7	0.130326	0.448691
STXBP3	0.196792	0.24999
AKNAD1	0.212427	0.213561
GPSM2	0.369376	0.0266157
CLCC1	0.313142	0.0629386
WDR47	0.145135	0.398356
TAF13	0.299391	0.076081
TMEM167B	-0.0346895	0.840814
C1orf194	-0.245707	0.148609
KIAA1324	0.0446073	0.796155
SARS1	0.188082	0.271985
CELSR2	0.633283	3.39284e-05
PSRC1	0.309715	0.066033
MYBPHL	0.377972	0.0230352
SORT1	0.462697	0.00449086
PSMA5	0.139601	0.416771
SYPL2	0.0164921	0.923944
ATXN7L2	0.190907	0.264716
CYB561D1	0.144623	0.400039
AMIGO1	0.172813	0.313507
GPR61	-0.0591021	0.732052
GNAI3	0.271494	0.109217
GNAT2	0.109952	0.523233
AMPD2	0.257024	0.13021
GSTM4	-0.0745425	0.665689
GSTM2	0.168103	0.327075
GSTM1	-0.228285	0.180528
GSTM5	-0.131386	0.444978
GSTM3	0.175796	0.305097
EPS8L3	0.299728	0.0757355
CSF1	0.0747238	0.664923
AHCYL1	-0.0154548	0.928715
STRIP1	0.135214	0.431707
ALX3	0.039891	0.817322
UBL4B	0.0246336	0.8866
SLC6A17	0.00846172	0.960936
KCNC4	0.272811	0.107441
RBM15	0.0185692	0.914398
SLC16A4	0.0285798	0.868581
LAMTOR5	0.0662911	0.70088
PROK1	-0.107186	0.5338
KCNA10	-0.125173	0.466982
KCNA2	-0.196949	0.249606
KCNA3	-0.038739	0.822512
CD53	-0.11767	0.494303
LRIF1	-0.1368	0.426275
DRAM2	0.0253721	0.883224
CEPT1	-0.00378301	0.98253
DENND2D	0.0220237	0.898549
CHI3L2	0.0427109	0.80465
CHIA	0.457695	0.00500394
PIFO	0.542649	0.000627943
OVGP1	-0.11636	0.499152
WDR77	-0.14419	0.401466
ATP5PB	-0.178436	0.297773
C1orf162	-0.121896	0.478813
TMIGD3	-0.0744647	0.666017
ADORA3	0.0554701	0.747966
RAP1A	-0.158493	0.355876
INKA2	0.272285	0.108147
DDX20	0.260554	0.124833
KCND3	0.132894	0.439723
CTTNBP2NL	0.222446	0.19224
WNT2B	0.204902	0.230608
ST7L	0.154589	0.367999
CAPZA1	-0.0644903	0.708646
MOV10	0.0379637	0.826009
RHOC	0.113659	0.509234
AL603832.3	-0.0638156	0.711563
PPM1J	0.00378619	0.982515
TAFA3	-0.00422892	0.980471
SLC16A1	-0.0158702	0.926804
LRIG2	0.157948	0.357553
MAGI3	0.0184589	0.914905
PHTF1	0.3077	0.0679073
RSBN1	0.163819	0.339733
PTPN22	0.0324565	0.850943
BCL2L15	-0.0541288	0.75387
AP4B1	0.0181692	0.916236
DCLRE1B	0.27875	0.0997041
HIPK1	-0.0227763	0.895102
OLFML3	0.568481	0.000297824
SYT6	0.0202697	0.906592
TRIM33	0.270701	0.110297
BCAS2	0.276095	0.103109
DENND2C	-0.0891649	0.605058
AMPD1	-0.0399779	0.816931
NRAS	0.21679	0.204083
CSDE1	0.31474	0.0615363
SIKE1	0.328547	0.0504173
SYCP1	0.100895	0.558209
TSHB	0.0391427	0.820692
TSPAN2	0.0780368	0.65099
NGF	0.157386	0.359289
VANGL1	0.445375	0.00648802
CASQ2	0.153799	0.370482
NHLH2	-0.115616	0.501922
SLC22A15	0.124605	0.469019
MAB21L3	0.28774	0.08881
ATP1A1	0.299257	0.0762188
CD58	0.345143	0.039245
IGSF3	0.425084	0.00975564
CD2	-0.0542129	0.753499
PTGFRN	0.453622	0.00545826
CD101	-0.053175	0.758076
TTF2	0.155115	0.366351
TRIM45	0.591512	0.000145104
VTCN1	0.636703	2.98373e-05
MAN1A2	0.232134	0.173089
TENT5C	-0.255784	0.13214
GDAP2	0.179709	0.294283
WDR3	0.297075	0.0784905
SPAG17	0.470681	0.00376624
TBX15	-0.269527	0.111909
WARS2	0.176192	0.303991
HAO2	-0.236803	0.164363
HSD3B2	-0.225604	0.185842
HSD3B1	-0.381181	0.0218057
ZNF697	0.3973	0.0164235
PHGDH	0.269365	0.112134
HMGCS2	-0.280363	0.0976783
REG4	-0.262243	0.122319
ADAM30	0.0915928	0.595224
NOTCH2	0.377849	0.0230835
SEC22B	0.16041	0.350012
NBPF26	0.266244	0.116516
PPIAL4A	-0.0421208	0.807297
FCGR1B	0.235605	0.166571
FAM72B	-0.0422981	0.806502
SRGAP2C	0.199783	0.242719
H3-2	0.120888	0.482485
FAM72C	0.105901	0.538742
PPIAL4E	0.0548119	0.750862
NBPF15	0.367847	0.0272982
PPIAL4F	-0.117282	0.495734
SRGAP2B	0.0939736	0.585649
FAM72D	0.0589124	0.73288
PPIAL4D	-0.0430263	0.803235
NBPF20	0.234672	0.168305
GPR89A	0.316791	0.0597713
PDZK1	0.0427001	0.804698
CD160	-0.297108	0.0784564
RNF115	0.346978	0.0381444
POLR3C	0.488503	0.00250401
NUDT17	0.42701	0.00939491
PIAS3	0.219551	0.198241
ANKRD35	-0.29025	0.0859377
ITGA10	0.109715	0.524135
PEX11B	0.224307	0.18845
RBM8A	0.444431	0.00661589
AC243547.3	0.260113	0.125496
LIX1L	0.127152	0.459911
ANKRD34A	0.0373611	0.82873
POLR3GL	0.119991	0.485763
TXNIP	-0.321237	0.0560846
HJV	0.109107	0.526449
NBPF10	0.197226	0.248925
NOTCH2NLA	0.165105	0.335902
PPIAL4H	0.0646748	0.707849
NBPF12	0.230136	0.176922
PRKAB2	0.300177	0.0752767
FMO5	0.201573	0.238437
CHD1L	0.303001	0.0724406
BCL9	0.405909	0.0140383
ACP6	0.350404	0.0361559
GJA5	0.0180161	0.916939
GJA8	0.0335537	0.845963
GPR89B	0.113928	0.508227
NBPF11	0.245058	0.149718
PPIAL4G	0.223211	0.190677
NBPF14	0.242159	0.154749
NUDT4B	0.162648	0.343242
PDE4DIP	0.107571	0.532323
NBPF9	0.241581	0.155766
NBPF19	0.0733292	0.670822
PPIAL4C	-0.14615	0.395029
FCGR1A	0.280098	0.0980092
H2BC18	0.160242	0.350523
H3C13	0.0376638	0.827363
H4C14	0.249344	0.142501
H3C14	0.0564246	0.743773
H2AC18	0.224319	0.188427
H2AC19	0.224467	0.188128
H3C15	0.0564246	0.743773
H4C15	0.338487	0.0434565
H2BC21	0.0749455	0.663987
H2AC20	-0.185029	0.279982
H2AC21	-0.0212325	0.902176
BOLA1	0.448026	0.00614017
SV2A	0.262726	0.121607
SF3B4	0.517883	0.00121616
MTMR11	0.200234	0.241636
OTUD7B	0.316319	0.0601741
VPS45	0.256678	0.130747
PLEKHO1	0.0689195	0.689599
ANP32E	0.138139	0.421718
CA14	0.00508028	0.976541
APH1A	0.374429	0.0244593
C1orf54	-0.0189965	0.912436
CIART	0.0463405	0.788411
MRPS21	0.15354	0.371298
PRPF3	0.286919	0.0897645
RPRD2	0.299282	0.0761937
TARS2	0.308721	0.0669524
ECM1	0.147479	0.390697
ADAMTSL4	0.538282	0.000708184
MCL1	0.431542	0.00859036
ENSA	0.325819	0.0524763
GOLPH3L	0.387648	0.0194926
HORMAD1	0.152517	0.37453
CTSS	0.16171	0.346071
CTSK	0.261292	0.12373
ARNT	0.41696	0.0114105
SETDB1	0.352379	0.0350488
CERS2	0.297419	0.0781294
ANXA9	0.457138	0.00506404
MINDY1	0.240629	0.157453
PRUNE1	0.401146	0.015319
BNIPL	-0.0379226	0.826195
C1orf56	0.220823	0.195589
CDC42SE1	0.295897	0.0797386
MLLT11	0.219505	0.198337
GABPB2	0.324718	0.053326
SEMA6C	0.285832	0.0910409
TNFAIP8L2	0.032272	0.85178
SCNM1	0.420591	0.0106437
LYSMD1	0.386311	0.0199532
TMOD4	0.0964219	0.575875
VPS72	0.521139	0.0011181
PIP5K1A	0.313811	0.0623484
PSMD4	0.451965	0.00565305
ZNF687	0.355294	0.0334647
PI4KB	0.390204	0.0186368
RFX5	0.219462	0.198427
SELENBP1	-0.124981	0.467671
PSMB4	0.472258	0.00363579
POGZ	0.395093	0.0170867
CGN	0.15783	0.357916
TUFT1	0.349684	0.0365665
SNX27	0.120035	0.485603
CELF3	-0.124701	0.468674
RIIAD1	0.124312	0.470075
MRPL9	0.409852	0.0130475
OAZ3	0.250079	0.141289
TDRKH	0.178336	0.298051
LINGO4	-0.0713161	0.67937
RORC	0.15754	0.358813
C2CD4D	0.242548	0.154067
THEM5	0.185214	0.279496
THEM4	0.227516	0.182041
S100A10	0.0903881	0.600095
S100A11	0.445733	0.00644003
TCHHL1	NA	NA
TCHH	-0.184191	0.282204
RPTN	0.0740388	0.667818
HRNR	0.154937	0.366907
FLG	0.174926	0.307533
FLG2	0.209889	0.21921
CRNN	0.211593	0.215406
LCE5A	0.189326	0.268767
CRCT1	-0.0771888	0.654545
LCE3E	0.019703	0.909193
LCE3D	-0.0742323	0.666999
LCE3C	NA	NA
LCE3B	NA	NA
LCE3A	NA	NA
LCE2D	0.0335537	0.845963
LCE2C	NA	NA
LCE2B	NA	NA
LCE2A	-0.0160991	0.925751
LCE4A	0.0335537	0.845963
C1orf68	0.046015	0.789864
KPRP	0.2826	0.0949206
LCE1F	0.139892	0.415791
LCE1E	-0.0190015	0.912413
LCE1D	0.0117419	0.945812
LCE1C	0.19146	0.263309
LCE1B	0.0982423	0.568655
LCE1A	NA	NA
LCE6A	0.138287	0.421216
SMCP	0.0287086	0.867994
IVL	-0.0582377	0.73583
SPRR4	NA	NA
SPRR1A	-0.171803	0.316386
SPRR3	-0.228645	0.179823
SPRR1B	-0.308941	0.0667481
SPRR2D	-0.0525904	0.760658
SPRR2A	-0.258222	0.128367
SPRR2B	-0.210655	0.217493
SPRR2E	-0.113914	0.508278
SPRR2F	0.365494	0.0283767
SPRR2G	-0.401093	0.0153338
LELP1	-0.335962	0.045147
PRR9	-0.182439	0.286889
LOR	-0.363296	0.0294158
PGLYRP3	0.0867712	0.614821
PGLYRP4	-0.0829264	0.630639
S100A9	0.188318	0.271373
S100A12	0.168111	0.327053
S100A8	0.215151	0.207609
S100A7A	-0.106013	0.538312
S100A7L2	NA	NA
S100A7	-0.112	0.515474
S100A6	0.0582901	0.735601
S100A5	0.221142	0.194927
S100A4	0.149381	0.384548
S100A3	0.198515	0.245784
S100A2	0.131084	0.446034
S100A16	0.388724	0.0191282
S100A14	0.291675	0.0843392
S100A13	0.447026	0.00626947
S100A1	0.456307	0.00515491
CHTOP	0.419926	0.0107806
SNAPIN	0.467066	0.00408064
ILF2	0.472697	0.00360016
NPR1	-0.0945695	0.583264
INTS3	0.388076	0.0193471
SLC27A3	0.228288	0.180522
GATAD2B	0.334794	0.0459462
DENND4B	0.235132	0.167449
CRTC2	0.254071	0.13484
SLC39A1	0.415523	0.0117267
CREB3L4	0.441341	0.00704969
JTB	0.4435	0.00674402
RAB13	0.393812	0.0174821
RPS27	0.353515	0.0344245
NUP210L	-0.049786	0.773077
TPM3	0.278005	0.100651
C1orf189	0.108246	0.529737
C1orf43	0.346951	0.0381606
UBAP2L	0.42818	0.00918125
HAX1	0.304588	0.070884
AQP10	-0.360809	0.0306285
ATP8B2	-0.175284	0.306529
IL6R	-0.335322	0.0455833
SHE	-0.242689	0.153821
TDRD10	-0.196559	0.250562
UBE2Q1	0.358788	0.031644
CHRNB2	-0.0283046	0.869836
ADAR	0.264285	0.119331
KCNN3	-0.151342	0.378265
PMVK	0.429442	0.00895557
PBXIP1	0.328062	0.050779
PYGO2	0.311158	0.064716
SHC1	0.301816	0.0736201
CKS1B	0.233849	0.169846
FLAD1	0.30434	0.0711249
LENEP	0.118185	0.492401
ZBTB7B	0.0463707	0.788276
DCST2	0.173696	0.311002
DCST1	-0.162634	0.343285
ADAM15	-0.0990784	0.565353
EFNA4	0.338599	0.043383
AL691442.2	-0.132565	0.440866
EFNA3	0.138074	0.421937
EFNA1	0.37295	0.0250748
SLC50A1	0.160758	0.348954
DPM3	0.0138796	0.935965
KRTCAP2	0.452312	0.00561166
AL713999.1	0.0215351	0.900789
TRIM46	0.257094	0.130102
MUC1	0.288393	0.0880559
THBS3	0.547051	0.000555329
MTX1	0.541008	0.000657098
GBA	0.58199	0.000196622
FAM189B	0.576475	0.000233448
SCAMP3	0.455728	0.00521911
CLK2	0.268676	0.113091
HCN3	-0.14325	0.404577
PKLR	0.0656097	0.703815
FDPS	0.38969	0.0188062
RUSC1	0.438319	0.00749729
ASH1L	0.256905	0.130395
MSTO1	0.329496	0.0497169
YY1AP1	0.453278	0.0054982
DAP3	0.430152	0.00883055
GON4L	0.246725	0.146879
SYT11	0.0383965	0.824057
RIT1	0.343111	0.0404945
KHDC4	0.184549	0.281255
RXFP4	0.230048	0.177093
ARHGEF2	0.448538	0.00607481
SSR2	0.547419	0.00054962
UBQLN4	0.589612	0.000154289
LAMTOR2	0.418999	0.0109743
RAB25	0.39029	0.0186083
MEX3A	0.482429	0.00288479
LMNA	0.517274	0.0012353
SEMA4A	0.277227	0.101646
SLC25A44	0.271474	0.109244
PMF1-BGLAP	0.0821145	0.634
PMF1	0.24971	0.141897
BGLAP	0.261304	0.123712
PAQR6	0.215747	0.206323
SMG5	0.372724	0.0251704
TMEM79	0.382639	0.0212653
GLMP	0.631209	3.66498e-05
VHLL	0.323462	0.0543083
CCT3	0.468881	0.00392008
TSACC	0.0872824	0.61273
RHBG	0.19411	0.256631
C1orf61	-0.204325	0.231951
MEF2D	0.313545	0.0625827
IQGAP3	0.257391	0.129645
TTC24	-0.203503	0.233876
NAXE	0.41997	0.0107715
GPATCH4	0.494178	0.00218875
HAPLN2	-0.180023	0.293426
BCAN	0.408685	0.0133345
NES	0.545839	0.000574542
CRABP2	0.0879646	0.609945
ISG20L2	0.437545	0.00761578
RRNAD1	0.0283028	0.869844
MRPL24	0.408004	0.0135042
HDGF	0.506621	0.00161625
PRCC	0.515393	0.00129617
SH2D2A	0.0344349	0.841968
NTRK1	-0.170195	0.321004
INSRR	-0.000809724	0.99626
PEAR1	0.26162	0.123242
LRRC71	-0.0410318	0.81219
ARHGEF11	0.395697	0.0169032
ETV3L	0.113423	0.510118
ETV3	0.132898	0.43971
FCRL5	-0.0969343	0.573839
FCRL4	-0.260712	0.124597
FCRL3	-0.231224	0.174827
FCRL2	-0.0871768	0.613162
FCRL1	-0.127298	0.459391
CD5L	-0.296437	0.0791651
KIRREL1	0.381993	0.0215031
CD1D	-0.421257	0.0105079
CD1A	0.32417	0.0537525
CD1C	0.0145382	0.932933
CD1B	0.228665	0.179784
CD1E	0.140589	0.413448
OR10T2	-0.332532	0.0475267
OR10K2	NA	NA
OR10K1	NA	NA
OR10R2	NA	NA
OR6Y1	NA	NA
OR6P1	NA	NA
OR10X1	NA	NA
OR10Z1	NA	NA
SPTA1	0.178943	0.296381
OR6K2	NA	NA
OR6K3	-0.258371	0.12814
OR6N1	-0.258371	0.12814
OR6K6	-0.395818	0.0168665
OR6N2	-0.258371	0.12814
MNDA	0.272108	0.108386
PYHIN1	-0.0842098	0.62534
IFI16	0.250122	0.141218
AIM2	-0.130699	0.447382
CADM3	-0.165024	0.336143
ACKR1	-0.150709	0.380285
FCER1A	0.28341	0.0939362
OR10J1	-0.0138772	0.935976
OR10J5	-0.258371	0.12814
APCS	0.422257	0.0103067
CRP	0.358586	0.0317471
DUSP23	0.346597	0.0383709
FCRL6	-0.155637	0.36472
SLAMF8	0.084401	0.624552
AL590560.2	0.429037	0.00902737
VSIG8	0.184829	0.280513
CFAP45	0.497504	0.00202057
TAGLN2	0.6195	5.60796e-05
IGSF9	0.241956	0.155105
SLAMF9	0.208291	0.22282
KCNJ10	-0.0572214	0.740279
PIGM	0.440833	0.00712331
KCNJ9	0.298882	0.0766053
IGSF8	0.280262	0.0978038
ATP1A2	-0.0612659	0.722623
ATP1A4	0.168888	0.32479
CASQ1	-0.358576	0.0317524
PEA15	0.112556	0.51338
DCAF8	0.223708	0.189664
AL139011.2	0.215326	0.207231
PEX19	0.213145	0.21198
COPA	0.288537	0.0878899
NCSTN	0.24839	0.144085
NHLH1	0.142882	0.405796
VANGL2	0.331575	0.0482084
SLAMF6	-0.162803	0.342777
CD84	-0.0228221	0.894892
SLAMF1	-0.0981304	0.569098
CD48	-0.0721301	0.675909
SLAMF7	-0.0171814	0.920775
LY9	-0.0993971	0.564097
CD244	-0.248295	0.144242
ITLN1	-0.223901	0.189272
ITLN2	-0.140906	0.412387
F11R	0.222695	0.191731
AL591806.4	0.34645	0.0384584
TSTD1	-0.0303374	0.860576
USF1	0.234287	0.169026
ARHGAP30	-0.028383	0.869479
NECTIN4	0.101842	0.554501
KLHDC9	0.433672	0.00823301
PFDN2	0.344829	0.0394365
NIT1	0.159925	0.35149
DEDD	0.44007	0.00723512
UFC1	0.52077	0.00112884
USP21	0.31803	0.0587255
PPOX	0.350023	0.0363729
B4GALT3	0.398935	0.0159461
ADAMTS4	0.197877	0.247336
NDUFS2	0.358661	0.0317088
FCER1G	0.0651505	0.705795
APOA2	0.0475291	0.783112
TOMM40L	0.237661	0.162795
NR1I3	0.135388	0.43111
PCP4L1	0.164979	0.336276
SDHC	0.283038	0.094387
CFAP126	0.574124	0.000250944
FCGR2A	0.244242	0.151121
HSPA6	0.299569	0.0758987
FCGR3A	0.297236	0.0783212
FCGR3B	0.467542	0.00403798
FCGR2B	0.158355	0.356301
FCRLA	0.0892354	0.604772
FCRLB	0.292821	0.0830714
DUSP12	0.502865	0.00177329
ATF6	0.343131	0.0404816
OLFML2B	0.121118	0.481645
NOS1AP	0.00864846	0.960074
AL512785.2	0.06033	0.726696
SPATA46	-0.00738414	0.965907
C1orf226	-0.0191387	0.911783
SH2D1B	-0.427013	0.00939436
UHMK1	0.163285	0.341329
UAP1	0.239541	0.159396
DDR2	0.0605499	0.725738
HSD17B7	0.19863	0.245505
CCDC190	0.105119	0.541764
RGS4	0.0659847	0.7022
RGS5	0.284574	0.092536
NUF2	0.220308	0.196658
PBX1	0.293912	0.0818769
LMX1A	-0.220269	0.19674
RXRG	-0.449996	0.00589218
LRRC52	-0.243859	0.151784
MGST3	0.215445	0.206974
ALDH9A1	-0.0373775	0.828656
TMCO1	0.344363	0.0397213
UCK2	0.571001	0.000276003
FAM78B	0.324081	0.0538226
POGK	0.42895	0.00904298
TADA1	0.29183	0.0841666
ILDR2	0.134361	0.434647
MAEL	0.318607	0.058243
GPA33	0.00501586	0.976838
DUSP27	0.0819885	0.634522
POU2F1	0.233022	0.171405
CD247	-0.195759	0.252536
CREG1	0.190674	0.265311
RCSD1	-0.0852684	0.620983
MPZL1	0.505888	0.00164591
ADCY10	0.00555756	0.974338
MPC2	0.243796	0.151893
DCAF6	0.439586	0.00730673
GPR161	0.416783	0.011449
TIPRL	0.391541	0.0182015
SFT2D2	0.282687	0.0948136
TBX19	0.133556	0.437429
XCL2	0.02956	0.864115
XCL1	-0.234554	0.168527
DPT	-0.099008	0.565631
ATP1B1	0.248055	0.144644
NME7	0.618587	5.79298e-05
BLZF1	0.454687	0.00533608
CCDC181	0.166671	0.331272
SLC19A2	0.0409014	0.812776
F5	-0.0746338	0.665303
SELP	-0.280363	0.0976774
C1orf112	0.531691	0.000846524
SELL	-0.236521	0.164881
SELE	-0.00144085	0.993346
METTL18	0.549491	0.000518396
SCYL3	0.217132	0.203354
KIFAP3	0.323976	0.0539045
METTL11B	0.0587463	0.733606
GORAB	0.462475	0.00451264
PRRX1	0.35226	0.0351144
MROH9	-0.00194965	0.990996
FMO3	-0.0968189	0.574297
FMO2	0.136513	0.427253
FMO1	-0.0293369	0.865131
FMO4	-0.0937858	0.586402
PRRC2C	0.230213	0.176774
MYOC	0.171774	0.316467
VAMP4	0.192889	0.259695
EEF1AKNMT	0.566464	0.000316382
DNM3	0.34331	0.0403704
PIGC	0.414545	0.011946
C1orf105	-0.0973482	0.572196
SUCO	0.189715	0.267768
FASLG	-0.107579	0.532291
TNFSF18	0.273487	0.106538
TNFSF4	0.0837841	0.627096
PRDX6	0.304237	0.0712258
SLC9C2	-0.0665606	0.699721
ANKRD45	0.0907179	0.59876
TEX50	NA	NA
KLHL20	0.256618	0.13084
CENPL	0.225518	0.186013
DARS2	0.417196	0.0113592
ZBTB37	0.173746	0.31086
SERPINC1	-0.0732223	0.671275
RC3H1	0.290821	0.0852942
RABGAP1L	0.369181	0.0267022
GPR52	-0.0113007	0.947845
CACYBP	0.312114	0.0638551
MRPS14	0.420271	0.0107094
TNN	0.22524	0.18657
KIAA0040	0.0304818	0.859919
TNR	-0.168305	0.326487
COP1	0.284992	0.092038
PAPPA2	0.045788	0.790877
ASTN1	-0.370437	0.0261506
BRINP2	0.0408237	0.813125
SEC16B	0.215127	0.207661
RASAL2	0.515929	0.00127854
CLEC20A	NA	NA
TEX35	0.0396596	0.818364
RALGPS2	0.266075	0.116757
ANGPTL1	0.190047	0.266916
FAM20B	0.429691	0.00891153
TOR3A	0.422052	0.0103477
ABL2	0.456235	0.00516284
SOAT1	0.56938	0.000289868
AXDND1	0.572237	0.000265831
NPHS2	0.118747	0.49033
TDRD5	0.356692	0.0327267
FAM163A	-0.018484	0.91479
TOR1AIP2	0.450883	0.00578344
TOR1AIP1	0.294071	0.0817037
CEP350	0.310112	0.0656683
QSOX1	0.633041	3.42363e-05
LHX4	0.237637	0.162839
ACBD6	0.637417	2.90419e-05
XPR1	0.256957	0.130314
KIAA1614	0.300596	0.0748505
STX6	0.496494	0.0020704
MR1	0.392734	0.0178207
IER5	-0.00264942	0.987764
CACNA1E	-0.392471	0.017904
ZNF648	0.00386698	0.982142
GLUL	0.0693097	0.68793
TEDDM1	0.45139	0.00572191
RGSL1	-0.268122	0.113864
RNASEL	-0.19649	0.250732
RGS16	0.0775861	0.652878
RGS8	0.0174006	0.919767
NPL	-0.179826	0.293966
DHX9	0.54991	0.000512273
SHCBP1L	-0.28015	0.0979444
LAMC1	0.581822	0.000197656
LAMC2	0.432749	0.0083862
NMNAT2	0.124204	0.470463
SMG7	0.350186	0.03628
NCF2	0.60497	9.2896e-05
ARPC5	0.465169	0.00425459
RGL1	0.193078	0.259218
APOBEC4	-0.0231292	0.893485
COLGALT2	0.467444	0.00404674
TSEN15	0.306437	0.0691035
C1orf21	0.14128	0.411135
EDEM3	0.234373	0.168864
NIBAN1	0.0452202	0.793414
RNF2	0.356386	0.0328869
TRMT1L	0.40374	0.0146098
SWT1	0.443093	0.00680085
IVNS1ABP	0.220883	0.195463
HMCN1	0.23016	0.176876
PRG4	-0.0381671	0.825092
TPR	0.415052	0.0118318
ODR4	0.355047	0.0335966
OCLM	-0.0317272	0.854256
PDC	0.135755	0.429849
PTGS2	0.0004528	0.997909
PLA2G4A	0.0348703	0.839996
BRINP3	-0.334603	0.0460778
RGS18	0.0737269	0.669138
RGS21	0.0401075	0.816347
RGS1	-0.00162558	0.992493
RGS13	-0.0185972	0.91427
AL136454.1	0.155605	0.364821
RGS2	0.16084	0.348704
UCHL5	0.270203	0.110979
RO60	0.354699	0.0337833
GLRX2	0.411937	0.012548
CDC73	0.486483	0.00262547
B3GALT2	-0.0815805	0.636215
KCNT2	0.0571846	0.74044
CFH	0.156734	0.361309
CFHR3	0.0185029	0.914703
CFHR1	0.13746	0.424025
CFHR4	0.0388747	0.8219
CFHR2	0.0582752	0.735666
CFHR5	-0.00240918	0.988874
F13B	-0.119859	0.486248
ASPM	0.31118	0.0646961
ZBTB41	0.455637	0.0052292
CRB1	0.284434	0.0927037
DENND1B	0.241696	0.155563
C1orf53	0.452335	0.00560905
LHX9	0.023274	0.892822
NEK7	0.201334	0.239005
ATP6V1G3	-0.370548	0.0261021
PTPRC	-0.0595119	0.730263
NR5A2	0.307233	0.0683477
ZNF281	0.404421	0.0144283
KIF14	0.361846	0.0301181
DDX59	0.359796	0.0311344
CAMSAP2	0.532759	0.000822605
GPR25	-0.0848603	0.622661
INAVA	0.305228	0.0702633
KIF21B	-0.135595	0.430398
CACNA1S	-0.0378116	0.826696
ASCL5	0.26741	0.114864
TMEM9	0.576378	0.000234151
IGFN1	-0.0365112	0.83257
PKP1	0.428517	0.00912045
TNNT2	0.130897	0.446687
LAD1	0.440365	0.00719164
TNNI1	0.372947	0.0250762
PHLDA3	0.587674	0.000164197
CSRP1	0.42753	0.00929946
NAV1	0.139646	0.416619
IPO9	0.591276	0.000146216
SHISA4	0.496147	0.00208779
LMOD1	0.213165	0.211936
TIMM17A	0.524959	0.00101199
RNPEP	0.217425	0.20273
ELF3	0.305898	0.0696187
GPR37L1	0.557603	0.000410776
ARL8A	0.410105	0.012986
PTPN7	-0.097997	0.569626
LGR6	0.075352	0.662272
UBE2T	0.273389	0.106669
PPP1R12B	0.256741	0.130649
SYT2	0.154824	0.367263
KDM5B	0.533697	0.000802073
RABIF	0.547633	0.000546323
KLHL12	0.399909	0.0156672
ADIPOR1	0.274175	0.105625
CYB5R1	0.357624	0.0322414
TMEM183A	0.509084	0.00152005
PPFIA4	0.412657	0.0123792
MYOG	0.14583	0.396076
ADORA1	0.500014	0.00190127
MYBPH	0.322707	0.0549058
CHI3L1	0.173362	0.311948
CHIT1	0.086549	0.61573
BTG2	0.0880631	0.609543
FMOD	0.402796	0.0148646
PRELP	0.336482	0.0447942
OPTC	-0.261749	0.12305
ATP2B4	0.172237	0.315147
LAX1	-0.0788945	0.647401
ZC3H11A	0.356194	0.0329879
ZBED6	0.184968	0.280146
SNRPE	0.691379	3.02885e-06
SOX13	0.43012	0.00883628
ETNK2	0.294396	0.0813512
REN	-0.0649526	0.706649
KISS1	0.34108	0.041775
GOLT1A	0.309858	0.0659014
PLEKHA6	0.38468	0.0205274
PPP1R15B	0.279362	0.0989316
PIK3C2B	0.00619777	0.971382
MDM4	0.215541	0.206767
LRRN2	0.24527	0.149355
NFASC	-0.104872	0.54272
CNTN2	0.242642	0.153903
TMEM81	0.414666	0.0119186
RBBP5	0.410769	0.0128259
DSTYK	0.510038	0.00148415
TMCC2	0.40331	0.0147254
NUAK2	0.454063	0.00540738
KLHDC8A	0.130544	0.447927
LEMD1	0.257457	0.129542
BLACAT1	0.400392	0.0155304
CDK18	0.542415	0.000632028
MFSD4A	0.509751	0.00149485
ELK4	0.490271	0.00240181
SLC45A3	0.480415	0.00302167
NUCKS1	0.493806	0.00220829
RAB29	0.584175	0.000183533
SLC41A1	0.297088	0.0784774
PM20D1	-0.207275	0.225135
SLC26A9	0.194436	0.255817
RAB7B	0.292171	0.0837885
CTSE	0.252549	0.137273
RHEX	0.218081	0.201337
AVPR1B	0.0656908	0.703466
FAM72A	0.00269379	0.98756
SRGAP2	0.131639	0.444095
IKBKE	0.387472	0.0195527
RASSF5	0.18715	0.27441
EIF2D	0.431794	0.00854732
DYRK3	0.471239	0.00371961
MAPKAPK2	0.120608	0.483506
IL10	0.177368	0.300723
IL19	-0.161393	0.34703
IL20	0.145471	0.397252
IL24	-0.180333	0.292585
FCMR	-0.144766	0.399569
PIGR	0.0917167	0.594724
FCAMR	0.0691883	0.688449
C1orf116	0.417057	0.0113893
PFKFB2	0.0697956	0.685854
YOD1	0.263756	0.1201
C4BPB	0.0179436	0.917272
C4BPA	0.338384	0.0435246
CD55	-0.048151	0.780343
CR2	-0.18196	0.288179
CR1	-0.140872	0.4125
CR1L	-0.122907	0.475147
CD46	0.223509	0.190069
CD34	-0.125266	0.466647
PLXNA2	0.13464	0.433684
CAMK1G	0.370451	0.0261442
LAMB3	0.30304	0.0724022
G0S2	-0.327758	0.0510065
HSD11B1	0.363193	0.0294649
TRAF3IP3	-0.0226342	0.895752
C1orf74	0.163422	0.340919
IRF6	0.169338	0.323485
UTP25	0.583783	0.000185823
SYT14	-0.383419	0.0209806
SERTAD4	0.178441	0.297759
HHAT	0.458698	0.00489713
KCNH1	0.0096295	0.95555
RCOR3	0.35076	0.0359542
TRAF5	0.293788	0.0820117
RD3	-0.206913	0.225964
SLC30A1	0.0536849	0.755827
NEK2	0.255621	0.132395
LPGAT1	0.49557	0.00211695
INTS7	0.52192	0.00109565
DTL	0.367281	0.0275545
PPP2R5A	0.19745	0.248377
PACC1	0.340548	0.0421158
NENF	0.490375	0.00239593
ATF3	0.0756592	0.660978
FAM71A	-0.112685	0.512893
BATF3	0.114419	0.506389
NSL1	0.458166	0.00495356
TATDN3	0.392831	0.0177899
SPATA45	0.00805074	0.962832
FLVCR1	0.367006	0.0276799
VASH2	0.241124	0.156575
ANGEL2	0.419743	0.0108187
RPS6KC1	0.540831	0.000660316
PROX1	0.474827	0.00343162
SMYD2	0.639971	2.63515e-05
PTPN14	0.604481	9.44465e-05
CENPF	0.32819	0.050683
KCNK2	0.201688	0.238162
KCTD3	0.426966	0.00940296
USH2A	0.0831649	0.629652
ESRRG	0.0986246	0.567144
GPATCH2	0.527338	0.000950522
SPATA17	0.481804	0.00292666
RRP15	0.495319	0.00212974
TGFB2	0.591944	0.000143085
LYPLAL1	0.604818	9.33729e-05
ZC3H11B	-0.152569	0.374367
SLC30A10	0.50549	0.00166218
EPRS1	0.683689	4.30237e-06
BPNT1	0.468239	0.00397625
IARS2	0.367072	0.0276495
RAB3GAP2	0.34226	0.041027
MARK1	0.173885	0.310466
C1orf115	0.281955	0.0957091
2021-03-02	0.297518	0.078025
2021-03-01	0.422286	0.010301
HLX	0.0153121	0.929372
DUSP10	0.34078	0.0419665
HHIPL2	-0.0301466	0.861444
TAF1A	0.387198	0.0196468
MIA3	0.349676	0.0365711
AIDA	0.404308	0.0144583
BROX	0.410795	0.0128197
FAM177B	0.020645	0.904871
DISP1	0.0313865	0.855804
TLR5	0.476228	0.00332457
SUSD4	0.449393	0.00596714
CCDC185	0.443861	0.00669415
CAPN8	-0.247984	0.144762
CAPN2	0.29132	0.0847358
TP53BP2	0.524773	0.00101694
FBXO28	0.496437	0.00207327
DEGS1	0.401305	0.0152747
NVL	0.521399	0.00111058
CNIH4	0.587685	0.000164138
WDR26	0.374962	0.0242405
CNIH3	0.410045	0.0130005
DNAH14	0.590403	0.000150407
LBR	0.45754	0.00502054
ENAH	0.398293	0.0161321
SRP9	0.254787	0.133707
EPHX1	0.126412	0.462548
TMEM63A	0.447309	0.00623262
LEFTY1	0.425658	0.00964701
AL117348.2	0.178421	0.297815
PYCR2	0.502503	0.00178909
LEFTY2	0.34296	0.0405883
SDE2	0.314378	0.0618517
H3-3A	0.473043	0.00357226
ACBD3	0.358351	0.0318673
MIXL1	0.188835	0.270033
LIN9	0.420254	0.0107128
PARP1	0.392864	0.0177794
STUM	0.143851	0.402586
ITPKB	-0.068903	0.68967
PSEN2	0.40267	0.0148989
COQ8A	0.132165	0.44226
CDC42BPA	0.258703	0.127631
ZNF678	0.397424	0.0163868
SNAP47	0.547345	0.000550762
JMJD4	0.650643	1.7385e-05
PRSS38	0.248494	0.143911
WNT9A	0.475987	0.00334273
WNT3A	0.270697	0.110302
ARF1	0.369142	0.0267193
C1orf35	0.417989	0.0111886
MRPL55	0.376944	0.0234415
GUK1	0.276142	0.103047
GJC2	0.347956	0.0375681
IBA57	0.446259	0.00637016
OBSCN	0.38039	0.0221034
TRIM11	0.574576	0.000247491
TRIM17	0.471611	0.00368879
H3-4	0.179412	0.295095
H2AW	0.273236	0.106873
H2BU1	0.124016	0.47114
RNF187	0.32384	0.0540113
RHOU	0.0492203	0.775589
RAB4A	0.305829	0.0696853
AL117350.1	0.031483	0.855366
CCSAP	0.218821	0.199774
ACTA1	0.430455	0.00877778
NUP133	0.576746	0.000231508
ABCB10	0.257001	0.130246
TAF5L	0.302482	0.0729555
URB2	0.376351	0.0236783
GALNT2	0.467561	0.00403636
PGBD5	0.183601	0.283777
COG2	0.444223	0.00664437
AGT	0.278723	0.0997382
CAPN9	0.0493434	0.775042
C1orf198	0.388682	0.0191425
TTC13	0.239578	0.159329
ARV1	0.373266	0.0249423
FAM89A	0.399586	0.0157592
TRIM67	0.456476	0.00513627
AL109810.2	0.230442	0.176332
C1orf131	0.36516	0.0285327
GNPAT	0.436846	0.00772418
EXOC8	0.275339	0.104095
SPRTN	0.389577	0.0188437
EGLN1	0.337109	0.0443728
TSNAX	0.376366	0.0236721
TSNAX-DISC1	-0.00743541	0.965671
DISC1	0.0231524	0.893379
SIPA1L2	0.398323	0.0161233
MAP10	0.380548	0.0220437
NTPCR	0.445208	0.00651038
PCNX2	0.425847	0.00961131
MAP3K21	0.525036	0.00100997
KCNK1	0.143964	0.402213
SLC35F3	0.505537	0.00166028
COA6	0.459898	0.00477206
TARBP1	0.376556	0.0235959
IRF2BP2	0.335785	0.0452673
TOMM20	0.545936	0.000572986
RBM34	0.645474	2.13068e-05
ARID4B	0.304834	0.0706448
GGPS1	0.400062	0.0156239
B3GALNT2	0.418853	0.0110049
GNG4	-0.303461	0.0719867
LYST	-0.0354252	0.837483
NID1	0.248855	0.143311
GPR137B	0.433062	0.00833412
ERO1B	-0.189449	0.268451
EDARADD	-0.178161	0.298533
LGALS8	0.139355	0.417604
HEATR1	0.474951	0.00342199
ACTN2	0.356299	0.0329325
MTR	0.409432	0.0131502
MT1HL1	NA	NA
RYR2	0.30207	0.0733665
ZP4	0.00740075	0.965831
MTRNR2L11	NA	NA
CHRM3	-0.258914	0.127311
FMN2	0.216941	0.203761
GREM2	-0.221704	0.193766
RGS7	0.086719	0.615034
FH	0.226871	0.183316
KMO	-0.0546266	0.751677
OPN3	0.318746	0.058127
CHML	0.454749	0.00532905
WDR64	0.179789	0.294067
EXO1	0.35989	0.0310868
BECN2	0.214731	0.208518
MAP1LC3C	0.0443004	0.797528
PLD5	0.0976563	0.570975
CEP170	0.536837	0.000736658
SDCCAG8	0.485176	0.00270673
AKT3	0.330967	0.0486459
ZBTB18	0.100607	0.559339
C1orf100	0.514434	0.0013282
ADSS2	0.436203	0.00782507
CATSPERE	0.274342	0.105405
DESI2	0.444532	0.00660207
COX20	0.585205	0.000177637
HNRNPU	0.452698	0.00556609
EFCAB2	0.457059	0.00507262
KIF26B	0.555121	0.000441365
SMYD3	0.490967	0.00236259
TFB2M	0.403832	0.0145853
CNST	0.165643	0.334307
SCCPDH	0.335867	0.0452111
AHCTF1	0.324732	0.053315
ZNF670-ZNF695	0.21401	0.210089
ZNF695	0.503984	0.00172517
ZNF670	0.219192	0.198994
ZNF669	0.407929	0.0135232
ZNF124	0.385819	0.020125
ZNF496	0.689979	3.23127e-06
NLRP3	0.0114665	0.947081
OR2B11	-0.0953925	0.579976
GCSAML	0.120078	0.485447
OR2C3	-0.191606	0.262939
OR2G2	NA	NA
OR2G3	NA	NA
OR13G1	0.0647239	0.707637
OR6F1	NA	NA
AC118470.1	NA	NA
OR14A2	NA	NA
OR14K1	-0.0758034	0.66037
OR1C1	NA	NA
OR14A16	NA	NA
OR11L1	NA	NA
TRIM58	-0.00131596	0.993922
OR2W3	-0.126509	0.462202
OR2T8	-0.389589	0.0188398
OR2AJ1	NA	NA
OR2L8	NA	NA
OR2AK2	NA	NA
OR2L5	NA	NA
OR2L2	-0.332532	0.0475267
OR2L3	0.0505557	0.769663
OR2L13	0.137908	0.422502
OR2M5	NA	NA
OR2M2	NA	NA
OR2M3	NA	NA
OR2M4	0.0402092	0.81589
OR2T33	-0.335962	0.045147
OR2T12	NA	NA
OR2M7	NA	NA
OR14C36	NA	NA
OR2T4	0.230442	0.176332
OR2T6	NA	NA
OR2T1	NA	NA
OR2T2	-0.240685	0.157354
[truncated: 17,610 more rows]

## Sheet: COAD
symbol	correlation	pvalue
OR4F5	0.0297423	0.615203
SAMD11	0.605599	3.26517e-30
NOC2L	0.0831343	0.159387
KLHL17	0.0648571	0.272628
PLEKHN1	0.163353	0.00545561
PERM1	0.104747	0.0759362
HES4	0.210503	0.000321659
ISG15	0.33753	4.18993e-09
AGRN	0.29342	3.98069e-07
RNF223	-0.0332134	0.574556
C1orf159	0.0438261	0.458769
TTLL10	-0.0203419	0.731036
TNFRSF18	0.502249	8.2214e-20
TNFRSF4	0.687562	1.21289e-41
SDF4	0.299115	2.30384e-07
B3GALT6	0.25211	1.49114e-05
C1QTNF12	0.0162789	0.783256
UBE2J2	0.182435	0.00187914
SCNN1D	0.110473	0.0611557
ACAP3	0.168022	0.00424455
PUSL1	0.0905397	0.125282
INTS11	0.120175	0.0415547
CPTP	0.0973588	0.0991544
TAS1R3	0.228554	9.08749e-05
DVL1	0.0980396	0.096803
MXRA8	0.747179	1.13594e-52
AURKAIP1	0.00924485	0.875866
CCNL2	-0.041817	0.479641
MRPL20	0.0166318	0.778678
ANKRD65	0.595171	5.46206e-29
TMEM88B	0.120824	0.0404582
VWA1	0.355419	5.32055e-10
ATAD3C	0.150891	0.0103394
ATAD3B	-0.0158079	0.789377
ATAD3A	0.0902108	0.126665
TMEM240	0.353131	6.97869e-10
SSU72	0.049187	0.405633
FNDC10	0.114281	0.0527046
MIB2	0.0725625	0.219563
MMP23B	0.39189	5.21447e-12
CDK11B	0.212962	0.000272422
SLC35E2B	0.224335	0.000123247
CDK11A	-0.0357317	0.545882
SLC35E2A	0.303637	1.47968e-07
NADK	0.221516	0.000150594
GNB1	0.458563	2.21399e-16
CALML6	-0.131998	0.0250814
TMEM52	-0.168957	0.00403357
CFAP74	0.142992	0.0151575
GABRD	0.418457	1.22971e-13
PRKCZ	-0.0323386	0.584681
FAAP20	0.192451	0.00102879
SKI	0.598299	2.37173e-29
MORN1	0.109984	0.0623163
RER1	0.198242	0.000716235
PEX10	0.0777553	0.188239
PLCH2	0.133298	0.0236726
PANK4	0.312852	5.86327e-08
HES5	-0.0769161	0.193066
TNFRSF14	0.147622	0.0121385
PRXL2B	0.0749459	0.204753
MMEL1	-0.136048	0.0209148
TTC34	-0.0283287	0.632109
ACTRT2	0.018471	0.754945
PRDM16	0.25327	1.35777e-05
ARHGEF16	-0.000126518	0.998294
MEGF6	0.353248	6.88241e-10
TPRG1L	0.176176	0.00269703
WRAP73	0.100307	0.0892919
TP73	0.17808	0.00241929
CCDC27	-0.0346378	0.55825
SMIM1	0.21698	0.000206807
LRRC47	0.288569	6.28437e-07
CEP104	0.276054	1.96321e-06
DFFB	-0.0477886	0.419129
C1orf174	0.152991	0.00931212
AJAP1	0.494144	3.88088e-19
NPHP4	0.280501	1.31806e-06
KCNAB2	0.37867	2.98178e-11
CHD5	0.277492	1.7272e-06
RPL22	0.00141413	0.980937
RNF207	0.19667	0.000790999
ICMT	0.36045	2.90834e-10
HES3	0.0663035	0.262054
GPR153	0.159309	0.00674608
ACOT7	0.111621	0.0584984
HES2	0.117146	0.0470084
ESPN	0.0600334	0.30997
TNFRSF25	0.0688535	0.244107
PLEKHG5	0.259673	8.02774e-06
NOL9	0.213511	0.000262429
TAS1R1	0.189494	0.00123287
ZBTB48	0.161926	0.00588302
KLHL21	0.453597	5.06912e-16
PHF13	0.348449	1.20758e-09
THAP3	0.180952	0.00204934
DNAJC11	0.112989	0.0554559
CAMTA1	-0.12519	0.0336983
VAMP3	0.294256	3.67622e-07
PER3	0.294787	3.49474e-07
UTS2	-0.0851511	0.149472
TNFRSF9	0.524151	1.0025e-21
PARK7	0.0953255	0.106447
ERRFI1	0.252473	1.44813e-05
SLC45A1	0.673307	2.17099e-39
RERE	0.332461	7.34525e-09
ENO1	0.120504	0.0409956
CA6	0.0876268	0.137951
SLC2A7	0.232748	6.67515e-05
SLC2A5	0.520874	1.97843e-21
GPR157	0.100666	0.0881457
H6PD	0.405038	8.50828e-13
SPSB1	0.685843	2.30305e-41
SLC25A33	-0.0679972	0.250035
TMEM201	0.119652	0.0424556
PIK3CD	0.647747	1.18967e-35
CLSTN1	0.241413	3.46554e-05
CTNNBIP1	0.175289	0.0028361
LZIC	0.146498	0.0128178
NMNAT1	0.110892	0.0601743
RBP7	0.46255	1.12728e-16
UBE4B	0.257311	9.76046e-06
KIF1B	0.3183	3.34131e-08
PGD	0.125961	0.0326108
CENPS-CORT	-0.0305415	0.605733
CENPS	-0.0270616	0.647429
CORT	-0.041964	0.478096
DFFA	0.194469	0.000907883
PEX14	0.194643	0.000898078
CASZ1	0.0487527	0.409796
C1orf127	0.244612	2.7038e-05
TARDBP	0.244464	2.73517e-05
AL109811.3	-0.0802503	0.174412
MASP2	0.0419141	0.47862
SRM	0.0809369	0.170743
EXOSC10	0.120484	0.0410291
MTOR	0.209133	0.00035257
ANGPTL7	0.387113	9.87985e-12
UBIAD1	0.146429	0.0128608
DISP3	0.251919	1.51432e-05
FBXO2	0.200871	0.000605612
FBXO44	0.16748	0.00437154
FBXO6	0.199971	0.000641591
MAD2L2	0.264821	5.20814e-06
DRAXIN	0.507804	2.77029e-20
AGTRAP	0.23745	4.69136e-05
C1orf167	0.250146	1.74593e-05
MTHFR	0.275311	2.09692e-06
CLCN6	0.346512	1.51099e-09
NPPA	7.56967e-06	0.999898
NPPB	0.209987	0.000332989
KIAA2013	0.143238	0.0149816
PLOD1	0.504714	5.08619e-20
MFN2	0.312953	5.80298e-08
MIIP	0.0681151	0.249213
TNFRSF8	0.64674	1.64212e-35
TNFRSF1B	0.379579	2.65124e-11
VPS13D	0.169924	0.00382512
DHRS3	0.123849	0.0356632
AADACL4	0.0802241	0.174554
AADACL3	0.0505703	0.392539
C1orf158	0.00425828	0.942641
PRAMEF12	-0.104181	0.0775435
PRAMEF1	-0.110908	0.060138
PRAMEF11	-0.0532154	0.368224
HNRNPCL1	-0.0494714	0.40292
PRAMEF2	-0.012865	0.827908
PRAMEF4	-0.0973707	0.0991128
PRAMEF10	-0.0400608	0.498298
PRAMEF7	-0.0379015	0.521755
PRAMEF6	0.0611019	0.301421
PRAMEF27	-0.00551663	0.925734
HNRNPCL3	-0.0306634	0.604295
PRAMEF25	-0.0151045	0.798544
HNRNPCL2	0.0154507	0.794029
PRAMEF26	0.0678631	0.250973
HNRNPCL4	0.0191377	0.746397
PRAMEF9	-0.0678674	0.250942
PRAMEF13	-0.0130823	0.825048
PRAMEF18	-0.0366771	0.535302
PRAMEF5	NA	NA
PRAMEF8	-0.0849195	0.150587
PRAMEF33	-0.022962	0.697991
PRAMEF15	0.0691318	0.242201
PRAMEF14	0.0076884	0.896637
PRAMEF19	-0.0459292	0.437475
PRAMEF17	-0.0740378	0.210308
PRAMEF20	0.008732	0.882702
LRRC38	0.409852	4.29318e-13
PDPN	0.714772	2.52239e-46
PRDM2	0.404517	9.15583e-13
KAZN	0.260557	7.45734e-06
TMEM51	0.37046	8.46967e-11
FHAD1	0.414133	2.31525e-13
EFHD2	0.137412	0.0196536
CTRC	-0.0266148	0.652866
CELA2A	0.0178848	0.762484
CELA2B	0.126403	0.0320007
CASP9	0.238531	4.3215e-05
DNAJC16	0.030088	0.6111
AGMAT	-0.164623	0.00509863
DDI2	0.203773	0.000501998
RSC1A1	0.116854	0.0475635
PLEKHM2	0.518704	3.09097e-21
SLC25A34	0.223873	0.000127376
TMEM82	-0.0513655	0.38513
FBLIM1	0.383114	1.67369e-11
UQCRHL	-0.292752	4.2413e-07
SPEN	0.19403	0.000932975
ZBTB17	0.203521	0.000510309
SRARP	0.113753	0.0538162
HSPB7	0.618447	8.77209e-32
CLCNKA	0.166628	0.00457796
CLCNKB	0.457795	2.51857e-16
FAM131C	0.103499	0.0795153
EPHA2	0.096258	0.103052
ARHGEF19	0.171895	0.00343042
CPLANE2	0.261018	7.17551e-06
FBXO42	0.365787	1.51453e-10
SZRD1	0.365038	1.661e-10
SPATA21	0.0227296	0.7009
NECAP2	0.448282	1.21226e-15
NBPF1	0.17941	0.00224104
CROCC	0.212651	0.000278234
MFAP2	0.705703	1.05146e-44
ATP13A2	0.0916648	0.120636
SDHB	-0.061888	0.295233
PADI2	0.103557	0.0793442
PADI1	0.0377738	0.52316
PADI3	0.0168043	0.776442
PADI4	0.377573	3.43361e-11
PADI6	0.0777864	0.188062
RCC2	0.147242	0.0123649
ARHGEF10L	0.0412996	0.485097
ACTL8	-0.0802712	0.1743
IGSF21	0.676485	7.00403e-40
KLHDC7A	0.156164	0.00793159
PAX7	-0.00112318	0.984859
TAS1R2	-0.0137873	0.815783
ALDH4A1	0.0179418	0.76175
IFFO2	0.351176	8.78391e-10
UBR4	0.0657306	0.266208
EMC1	0.27726	1.76328e-06
MRTO4	-0.0824152	0.163039
AKR7A3	-0.159651	0.00662719
AKR7A2	0.0993737	0.0923243
SLC66A1	0.193965	0.00093677
CAPZB	0.360036	3.05773e-10
MICOS10	-0.155417	0.00823877
NBL1	0.235244	5.54045e-05
MICOS10-NBL1	0.0120326	0.838885
HTR6	0.121494	0.0393509
TMCO4	0.123004	0.036952
RNF186	-0.0912676	0.122261
OTUD3	-0.0235672	0.690435
PLA2G2E	-0.202885	0.000531837
PLA2G2A	0.187384	0.00140057
PLA2G5	0.648082	1.06856e-35
PLA2G2D	0.482746	3.21384e-18
PLA2G2F	0.0592509	0.316329
PLA2G2C	0.116863	0.0475457
UBXN10	0.00312932	0.957831
VWA5B1	0.082933	0.160403
CAMK2N1	0.00675166	0.909172
MUL1	0.373602	5.69941e-11
FAM43B	0.598461	2.27059e-29
CDA	0.223653	0.000129394
PINK1	0.337552	4.17957e-09
DDOST	0.139628	0.0177456
KIF17	0.726656	1.51547e-48
SH2D5	0.178375	0.00237868
HP1BP3	0.290276	5.35693e-07
EIF4G3	0.273873	2.38069e-06
ECE1	0.43804	6.23563e-15
NBPF3	0.192864	0.0010029
ALPL	0.712015	7.96084e-46
RAP1GAP	0.11131	0.0592087
USP48	0.222308	0.000142387
LDLRAD2	0.529788	3.0606e-22
HSPG2	0.60333	6.08032e-30
CELA3B	-0.0137973	0.815653
CELA3A	-0.00815075	0.890459
CDC42	0.202033	0.000561954
WNT4	0.10423	0.0774033
ZBTB40	0.38485	1.3325e-11
EPHA8	0.0439306	0.457697
C1QA	0.690127	4.61908e-42
C1QC	0.711473	9.96045e-46
C1QB	0.699467	1.25992e-43
EPHB2	0.0200254	0.735063
LACTBL1	0.0629137	0.287287
TEX46	-0.200195	0.000632449
KDM1A	0.124235	0.0350875
LUZP1	0.388862	7.82784e-12
HTR1D	0.0019131	0.974213
HNRNPR	0.254592	1.21955e-05
ZNF436	0.521644	1.68748e-21
TCEA3	-0.0718237	0.224306
ASAP3	0.380993	2.2071e-11
E2F2	-0.047774	0.419271
ID3	0.152301	0.00963905
RPL11	-0.104696	0.07608
ELOA	0.264587	5.31253e-06
PITHD1	-0.00257892	0.965243
LYPLA2	0.0835822	0.157143
GALE	-0.154705	0.00854183
HMGCL	-0.00106429	0.985652
FUCA1	0.0778789	0.187536
CNR2	0.396555	2.76595e-12
PNRC2	0.0927407	0.116321
SRSF10	0.138409	0.0187738
MYOM3	0.00936892	0.874214
IL22RA1	0.0961908	0.103294
IFNLR1	0.114358	0.0525446
GRHL3	0.0218492	0.711961
STPG1	0.0644868	0.275382
NIPAL3	0.248326	2.01821e-05
RCAN3	0.168004	0.00424886
NCMAP	0.0911955	0.122557
SRRM1	0.197654	0.000743422
CLIC4	0.640123	1.32551e-34
RUNX3	0.578525	3.98459e-27
SYF2	0.109889	0.0625443
RSRP1	-0.157467	0.00741946
RHD	0.0619586	0.294682
TMEM50A	0.206286	0.000425815
RHCE	0.0173435	0.769468
MACO1	0.236589	5.00683e-05
LDLRAP1	0.0659093	0.264908
MAN1C1	0.552867	1.8709e-24
SELENON	0.421592	7.7284e-14
AL020996.2	-0.0651866	0.270194
MTFR1L	0.325453	1.56969e-08
AUNIP	-0.157427	0.00743477
PAQR7	0.494205	3.83622e-19
STMN1	0.0197091	0.739095
PAFAH2	0.128609	0.0290985
EXTL1	0.515906	5.46764e-21
SLC30A2	0.0220014	0.710044
TRIM63	0.183114	0.00180572
PDIK1L	0.0813054	0.168798
FAM110D	0.642001	7.36593e-35
AL391650.1	-0.204869	0.000467352
ZNF593	-0.146839	0.0126086
CNKSR1	-0.0395247	0.504069
CATSPER4	-0.0373951	0.527336
CEP85	0.0543379	0.358193
SH3BGRL3	0.0389467	0.510331
UBXN11	0.0106998	0.856526
CD52	0.554026	1.43317e-24
CRYBG2	-0.0560628	0.343116
ZNF683	0.405987	7.44235e-13
LIN28A	-0.058761	0.320354
DHDDS	0.253577	1.32435e-05
HMGN2	0.0363739	0.538684
RPS6KA1	-0.0591871	0.316852
ARID1A	0.36412	1.85936e-10
PIGV	0.141759	0.0160649
ZDHHC18	0.472797	1.90933e-17
SFN	-0.0468649	0.428185
GPN2	0.201069	0.000597955
GPATCH3	0.234819	5.71947e-05
NUDC	0.0990988	0.0932333
NR0B2	0.00612262	0.917603
KDF1	-0.0495248	0.402411
TRNP1	0.266392	4.55591e-06
TENT5B	0.489015	1.0146e-18
SLC9A1	0.130075	0.0272976
WDTC1	0.268715	3.73209e-06
TMEM222	0.184714	0.00164277
SYTL1	0.0476276	0.420699
MAP3K6	0.197303	0.000760068
FCN3	0.501906	8.78688e-20
CD164L2	-0.0457406	0.439361
GPR3	0.0861233	0.144864
WASF2	0.375442	4.51081e-11
AHDC1	0.516275	5.07296e-21
FGR	0.738254	7.88686e-51
IFI6	0.369808	9.1904e-11
FAM76A	0.125564	0.0331671
STX12	0.376313	4.03557e-11
PPP1R8	0.276681	1.85665e-06
THEMIS2	0.713347	4.57607e-46
RPA2	0.234716	5.76411e-05
SMPDL3B	-0.0978927	0.0973066
XKR8	0.341606	2.64824e-09
EYA3	0.266158	4.64769e-06
PTAFR	0.649827	6.09019e-36
DNAJC8	0.183518	0.0017632
ATP5IF1	-0.14755	0.012181
SESN2	0.264126	5.52454e-06
MED18	0.162332	0.00575854
PHACTR4	0.196873	0.000780986
RCC1	-0.00724154	0.902614
TRNAU1AP	0.2107	0.000317417
TAF12	0.126103	0.0324128
RAB42	0.61682	1.39971e-31
GMEB1	0.375729	4.34849e-11
YTHDF2	0.105754	0.0731438
OPRD1	0.222055	0.000144959
EPB41	0.0860316	0.145294
TMEM200B	0.709224	2.51313e-45
SRSF4	0.206067	0.000432009
MECR	0.0280149	0.635889
PTPRU	0.533134	1.49703e-22
MATN1	0.177479	0.002504
LAPTM5	0.751924	1.10763e-53
SDC3	0.510621	1.58363e-20
PUM1	0.340974	2.84467e-09
NKAIN1	0.305429	1.23902e-07
SNRNP40	0.0753968	0.202034
ZCCHC17	0.157013	0.00759428
FABP3	0.30176	1.77974e-07
SERINC2	0.0576654	0.329476
TINAGL1	0.122145	0.0383019
HCRTR1	0.238535	4.32027e-05
PEF1	0.182775	0.00184208
COL16A1	0.617793	1.05876e-31
ADGRB2	0.543941	1.40759e-23
SPOCD1	0.620514	4.82591e-32
PTP4A2	0.173091	0.0032093
KHDRBS1	0.212772	0.000275951
TMEM39B	0.27307	2.55485e-06
KPNA6	0.301778	1.77672e-07
TXLNA	0.361288	2.62717e-10
CCDC28B	0.333368	6.64788e-09
IQCC	-0.0955853	0.105492
DCDC2B	-0.0801792	0.174796
TMEM234	0.0361805	0.540846
EIF3I	-0.046077	0.436
FAM167B	0.622419	2.77139e-32
LCK	0.38578	1.17878e-11
HDAC1	-0.00933523	0.874663
MARCKSL1	0.0868446	0.141516
TSSK3	0.0393611	0.505837
FAM229A	-0.064248	0.277167
BSDC1	0.295438	3.28387e-07
AL033529.1	0.0882576	0.135127
ZBTB8B	0.115449	0.0503167
ZBTB8A	0.221618	0.000149506
ZBTB8OS	-0.0407435	0.491
RBBP4	0.191441	0.0010947
SYNC	0.715897	1.57207e-46
KIAA1522	0.0739596	0.210791
YARS1	0.179629	0.00221279
S100PBP	0.246553	2.32182e-05
FNDC5	0.284627	9.05092e-07
HPCA	0.0775031	0.189681
TMEM54	-0.145108	0.0137045
RNF19B	0.337093	4.39936e-09
AK2	-0.0104025	0.860471
AZIN2	0.346573	1.5005e-09
TRIM62	0.422876	6.3808e-14
ZNF362	0.542145	2.09737e-23
A3GALT2	0.0941344	0.110912
PHC2	0.3933	4.30967e-12
ZSCAN20	0.234517	5.85031e-05
CSMD2	0.584322	9.19801e-28
HMGB4	-0.0887546	0.132934
C1orf94	0.0149451	0.800626
SMIM12	0.156523	0.00778732
GJB5	0.0217186	0.713606
GJB4	0.156876	0.00764798
GJB3	0.0412243	0.485895
GJA4	0.695476	5.97165e-43
DLGAP3	0.365448	1.57906e-10
AC114490.2	0.337942	4.00112e-09
TMEM35B	0.262738	6.21129e-06
ZMYM6	0.115914	0.0493906
ZMYM1	0.0351692	0.552225
SFPQ	0.129733	0.0277087
ZMYM4	0.309522	8.22236e-08
KIAA0319L	0.235117	5.59342e-05
NCDN	0.454298	4.51311e-16
TFAP2E	0.183572	0.00175756
PSMB2	0.0540681	0.360588
C1orf216	0.569154	4.01083e-26
CLSPN	0.188477	0.00131127
AGO4	0.364849	1.69999e-10
AGO1	0.397864	2.31079e-12
AGO3	0.209168	0.000351739
TEKT2	0.248843	1.93708e-05
ADPRHL2	0.212214	0.000286584
COL8A2	0.777577	1.42528e-59
TRAPPC3	0.217744	0.000196131
MAP7D1	0.649353	7.09747e-36
THRAP3	0.386547	1.06493e-11
SH3D21	0.129495	0.0279987
EVA1B	0.694479	8.7723e-43
STK40	0.248688	1.96106e-05
LSM10	0.240005	3.86129e-05
OSCP1	0.0945596	0.109302
MRPS15	-0.0876918	0.137658
CSF3R	0.679965	1.99654e-40
GRIK3	0.263377	5.88566e-06
ZC3H12A	-0.0107535	0.855814
MEAF6	0.276601	1.86996e-06
SNIP1	0.363233	2.07252e-10
DNALI1	0.352343	7.65803e-10
GNL2	-0.0141449	0.811094
RSPO1	0.557723	6.08313e-25
C1orf109	0.230172	8.07302e-05
CDCA8	-0.00879915	0.881806
EPHA10	-0.0227831	0.700229
MANEAL	0.0658295	0.265488
YRDC	0.0474218	0.422711
C1orf122	0.258855	8.59145e-06
MTF1	0.373093	6.07929e-11
INPP5B	0.486147	1.72457e-18
SF3A3	0.317797	3.52128e-08
FHL3	0.568409	4.8043e-26
UTP11	0.158002	0.007218
POU3F1	0.366063	1.46378e-10
RRAGC	0.428943	2.55166e-14
MYCBP	0.0113309	0.848164
AL139260.3	0.0692431	0.241442
GJA9	0.00957962	0.87141
RHBDL2	0.148765	0.0114801
AKIRIN1	0.386323	1.09703e-11
NDUFS5	-0.0191882	0.74575
MACF1	0.486186	1.71231e-18
BMP8A	0.602346	7.94981e-30
PABPC4	0.192538	0.00102327
HEYL	0.688195	9.56624e-42
NT5C1A	0.363488	2.00894e-10
HPCAL4	0.400861	1.52671e-12
PPIE	0.14983	0.0108955
BMP8B	0.275657	2.03356e-06
OXCT2	0.224615	0.000120798
TRIT1	0.0161935	0.784364
MYCL	0.0457398	0.439369
MFSD2A	-0.0809744	0.170544
CAP1	0.399285	1.89953e-12
PPT1	0.557512	6.38941e-25
RLF	0.314002	5.21175e-08
TMCO2	-0.00112373	0.984851
ZMPSTE24	0.187469	0.00139344
COL9A2	0.0332047	0.574657
SMAP2	0.492959	4.85254e-19
ZFP69B	0.16831	0.00417866
ZFP69	0.030016	0.611954
EXO5	0.196446	0.000802225
ZNF684	0.161571	0.00599415
RIMS3	0.0542924	0.358596
NFYC	0.276362	1.91018e-06
KCNQ4	0.028899	0.625265
CITED4	0.138611	0.0186004
CTPS1	0.117394	0.046539
SLFNL1	-0.0433455	0.463715
SCMH1	0.137573	0.0195094
FOXO6	0.170736	0.00365794
EDN2	0.115061	0.0511007
HIVEP3	0.478957	6.37864e-18
GUCA2B	0.136783	0.0202271
GUCA2A	0.0170438	0.773343
FOXJ3	0.250072	1.75626e-05
RIMKLA	0.022622	0.702248
ZMYND12	0.119138	0.0433577
PPCS	-0.0180766	0.760015
CCDC30	0.069848	0.237345
PPIH	-0.122398	0.0378994
YBX1	0.0207042	0.726435
CLDN19	0.124723	0.0343719
P3H1	0.682564	7.73149e-41
C1orf50	0.0947332	0.108649
TMEM269	0.0933998	0.113738
SVBP	0.124706	0.034396
ERMAP	0.321249	2.45313e-08
ZNF691	0.296021	3.10536e-07
SLC2A1	0.200123	0.000635375
FAM183A	0.0268393	0.650132
EBNA1BP2	0.0141679	0.810792
CFAP57	0.138666	0.0185532
TMEM125	-0.0484094	0.413105
C1orf210	0.00216109	0.970871
TIE1	0.765759	9.14595e-57
MPL	0.215456	0.000229721
CDC20	-0.103568	0.079313
ELOVL1	0.155248	0.00830991
MED8	0.28607	7.92451e-07
SZT2	0.213613	0.000260614
HYI	0.147044	0.0124837
PTPRF	0.101763	0.0847175
KDM4A	0.32685	1.3512e-08
ST3GAL3	0.507752	2.7987e-20
ARTN	0.0084358	0.886653
IPO13	0.321085	2.49571e-08
DPH2	0.0959593	0.10413
ATP6V0B	0.0554973	0.348014
B4GALT2	0.235282	5.52454e-05
CCDC24	-0.00490327	0.933971
SLC6A9	0.192575	0.00102093
KLF17	0.567144	6.52011e-26
DMAP1	0.166389	0.00463752
ERI3	0.0400558	0.498352
RNF220	0.265819	4.78405e-06
TMEM53	-0.00669203	0.909971
ARMH1	0.277001	1.80452e-06
KIF2C	-6.57938e-05	0.999113
RPS8	-0.146816	0.0126225
BEST4	0.121791	0.0388686
PLK3	0.357118	4.34379e-10
TCTEX1D4	-0.0157278	0.79042
BTBD19	0.621269	3.87599e-32
PTCH2	0.494276	3.78513e-19
EIF2B3	0.0453066	0.443719
HECTD3	0.138959	0.0183034
UROD	0.357942	3.93521e-10
ZSWIM5	0.0270647	0.647391
HPDL	-0.103123	0.0806185
MUTYH	-0.0291614	0.622127
TOE1	0.179859	0.00218352
TESK2	0.295723	3.19545e-07
CCDC163	0.174646	0.00294091
MMACHC	0.0573962	0.331743
PRDX1	0.0538734	0.362323
AKR1A1	0.0997796	0.090995
NASP	0.023854	0.686865
CCDC17	-0.0526171	0.373641
GPBP1L1	-0.0240271	0.684715
TMEM69	-0.0030996	0.958231
IPP	0.18736	0.00140262
MAST2	0.122315	0.038031
PIK3R3	0.326988	1.3314e-08
AL358075.4	-0.0168457	0.775907
TSPAN1	-0.050792	0.390465
P3R3URF	NA	NA
POMGNT1	0.0768687	0.193342
LURAP1	0.607242	2.07488e-30
RAD54L	-0.135452	0.021488
LRRC41	0.302778	1.61041e-07
UQCRH	-0.206158	0.000429441
NSUN4	0.288417	6.3737e-07
FAAH	-0.268617	3.76376e-06
DMBX1	-0.044041	0.456567
KNCN	0.0810503	0.170143
MKNK1	0.383113	1.67389e-11
MOB3C	0.389376	7.30901e-12
ATPAF1	0.016987	0.774077
TEX38	-0.0631767	0.285273
EFCAB14	0.326901	1.3439e-08
CYP4B1	0.0223528	0.705626
CYP4A11	0.0617726	0.296137
CYP4X1	-0.0503851	0.394278
CYP4Z1	-0.0955037	0.105791
CYP4A22	-0.113057	0.0553094
PDZK1IP1	-0.122991	0.0369715
TAL1	0.563653	1.50392e-25
STIL	0.0212267	0.719817
CMPK1	0.0269625	0.648633
FOXE3	-0.124286	0.0350129
FOXD2	-0.0924574	0.117446
TRABD2B	0.530294	2.74807e-22
SLC5A9	0.00875678	0.882371
SPATA6	0.187072	0.00142708
AGBL4	-0.0847584	0.151365
BEND5	0.471376	2.45134e-17
ELAVL4	0.540624	2.93521e-23
DMRTA2	0.00374943	0.949485
FAF1	0.134555	0.0223755
CDKN2C	0.277349	1.74936e-06
C1orf185	-0.0400473	0.498443
RNF11	0.537594	5.70111e-23
TTC39A	-0.0997986	0.090933
EPS15	0.343088	2.23753e-09
OSBPL9	0.327566	1.25102e-08
NRDC	0.120704	0.0406589
RAB3B	0.422624	6.62527e-14
TXNDC12	0.0777853	0.188069
KTI12	0.20343	0.00051333
BTF3L4	0.240772	3.64059e-05
ZFYVE9	0.264323	5.43317e-06
CC2D1B	0.191438	0.00109488
ORC1	0.0165489	0.779752
PRPF38A	0.0602275	0.308405
TUT4	0.102522	0.0824108
GPX7	0.651857	3.15213e-36
SHISAL2A	0.441052	3.8737e-15
COA7	0.11427	0.0527276
ZYG11B	0.258575	8.79296e-06
ZYG11A	0.253998	1.27995e-05
ECHDC2	-0.0277434	0.639167
SCP2	0.0332885	0.573691
PODN	0.678405	3.51234e-40
SLC1A7	0.130283	0.0270505
CPT2	0.0697221	0.238194
CZIB	0.217232	0.000203217
MAGOH	-0.057779	0.328522
LRP8	0.068954	0.243417
DMRTB1	-0.0268926	0.649483
GLIS1	0.561187	2.69799e-25
NDC1	0.00330456	0.955472
YIPF1	0.296532	2.95676e-07
DIO1	0.125113	0.0338087
HSPB11	0.0515398	0.383516
LRRC42	0.259451	8.17714e-06
LDLRAD1	0.126027	0.0325186
TMEM59	0.206106	0.000430896
TCEANC2	0.188647	0.00129786
AL357673.1	0.0174573	0.767998
CDCP2	0.198105	0.000722491
CYB5RL	0.0776718	0.188716
MRPL37	-0.0378407	0.522424
SSBP3	0.173274	0.00317651
ACOT11	-0.109839	0.062666
FAM151A	-0.00254994	0.965633
MROH7	-0.0937459	0.1124
MROH7-TTC4	-0.0749977	0.204439
TTC4	0.140406	0.0171147
PARS2	0.0816822	0.166826
TTC22	0.0852592	0.148955
LEXM	0.0468922	0.427916
DHCR24	0.00455307	0.938677
TMEM61	0.144287	0.0142534
BSND	0.0136154	0.81804
PCSK9	0.0484685	0.412534
USP24	0.0949022	0.108017
PLPP3	0.62755	6.10389e-33
PRKAA2	0.335427	5.29527e-09
FYB2	0.00125921	0.983025
C8A	0.0475326	0.421627
C8B	0.155452	0.00822435
DAB1	0.287217	7.12595e-07
OMA1	-0.0879582	0.136462
TACSTD2	0.247862	2.09384e-05
MYSM1	-0.0531784	0.368558
JUN	0.156644	0.0077394
FGGY	-0.019716	0.739007
HOOK1	-0.0621689	0.293043
CYP2J2	-0.198643	0.000698216
C1orf87	0.00256249	0.965464
NFIA	0.0983052	0.0958978
TM2D1	0.263409	5.86957e-06
PATJ	-0.0299956	0.612195
L1TD1	-0.0171598	0.771842
KANK4	0.441034	3.88511e-15
USP1	0.149826	0.0108977
DOCK7	0.237099	4.81746e-05
ANGPTL3	-0.0837311	0.156403
ATG4C	0.304634	1.34074e-07
FOXD3	0.38003	2.50082e-11
ALG6	-0.0101199	0.864226
ITGB3BP	-0.259897	7.87917e-06
EFCAB7	0.0961158	0.103564
PGM1	0.166691	0.00456249
ROR1	0.533621	1.34827e-22
UBE2U	-0.0949781	0.107735
CACHD1	0.296591	2.94011e-07
RAVER2	-0.133987	0.0229534
JAK1	0.46275	1.08943e-16
AK4	0.104957	0.0753454
DNAJC6	0.203103	0.000524359
LEPROT	0.515844	5.53716e-21
LEPR	0.443095	2.79771e-15
PDE4B	0.510716	1.55381e-20
SGIP1	0.634838	6.77353e-34
TCTEX1D1	0.57958	3.0587e-27
INSL5	0.0770537	0.192269
WDR78	-0.142989	0.0151596
MIER1	0.192482	0.00102679
SLC35D1	0.0119701	0.839711
C1orf141	-0.12955	0.0279319
IL23R	-0.0598522	0.311435
IL12RB2	0.414137	2.31388e-13
SERBP1	0.212085	0.000289107
GADD45A	0.320323	2.70402e-08
GNG12	0.207481	0.000393509
DIRAS3	0.401728	1.35328e-12
WLS	0.25639	1.05281e-05
RPE65	0.178757	0.00232702
DEPDC1	-0.00995904	0.866363
LRRC7	0.0800972	0.175239
LRRC40	0.167058	0.00447278
SRSF11	0.191685	0.00107846
ANKRD13C	0.205818	0.00043915
HHLA3	0.00219624	0.970398
CTH	-0.137226	0.0198215
PTGER3	0.643174	5.09351e-35
ZRANB2	0.0546933	0.355054
NEGR1	0.530881	2.42524e-22
LRRIQ3	0.0172831	0.770249
FPGT	0.116091	0.0490417
FPGT-TNNI3K	0.272913	2.59034e-06
TNNI3K	0.179486	0.00223115
LRRC53	0.0471854	0.42503
ERICH3	0.343092	2.23669e-09
CRYZ	0.218359	0.000187924
TYW3	0.271401	2.95659e-06
LHX8	0.203613	0.000507269
SLC44A5	0.0508716	0.389721
ACADM	0.240587	3.69287e-05
RABGGTB	-0.134242	0.0226917
MSH4	0.0373403	0.527943
ASB17	-0.0300905	0.61107
ST6GALNAC3	0.432855	1.39931e-14
ST6GALNAC5	0.691292	2.969e-42
PIGK	0.334774	5.69256e-09
AK5	0.415202	1.98181e-13
AC118549.1	0.196695	0.000789759
USP33	0.169537	0.00390743
MIGA1	0.30594	1.17752e-07
NEXN	0.677898	4.21639e-40
FUBP1	0.200977	0.000601497
DNAJB4	0.554709	1.2243e-24
GIPC2	-0.191393	0.00109797
PTGFR	0.619819	5.90291e-32
IFI44L	0.374982	4.78288e-11
IFI44	0.323779	1.87672e-08
ADGRL4	0.691472	2.77326e-42
ADGRL2	0.711707	9.04178e-46
TTLL7	0.418077	1.30044e-13
PRKACB	0.184088	0.00170485
SAMD13	-0.141839	0.0160048
DNASE2B	0.137816	0.0192928
RPF1	0.0973844	0.0990649
GNG5	-0.0496894	0.400847
SPATA1	-0.173358	0.00316166
CTBS	0.268989	3.64476e-06
SSX2IP	0.182739	0.00184601
LPAR3	0.136921	0.0201003
MCOLN2	0.10061	0.088322
WDR63	0.23863	4.28908e-05
MCOLN3	0.169816	0.00384796
SYDE2	0.0702919	0.23437
C1orf52	0.223223	0.000133425
BCL10	0.0268526	0.64997
DDAH1	-0.0966412	0.101681
CCN1	0.663387	6.78285e-38
ZNHIT6	0.350741	9.24258e-10
COL24A1	0.64439	3.46775e-35
ODF2L	0.0576308	0.329767
CLCA2	0.114083	0.0531194
CLCA1	-0.00294051	0.960373
CLCA4	-0.0333788	0.572651
SH3GLB1	0.318784	3.17706e-08
SELENOF	0.185273	0.00158907
HS2ST1	0.327113	1.3135e-08
AC093155.3	0.237827	4.5589e-05
LMO4	0.365061	1.65617e-10
PKN2	0.138655	0.0185624
GTF2B	0.196707	0.000789151
KYAT3	-0.0708243	0.230837
RBMXL1	0.399333	1.8869e-12
GBP3	0.0871706	0.140021
GBP1	0.508022	2.65323e-20
GBP2	0.414887	2.07473e-13
GBP7	0.0232372	0.694551
GBP4	0.432921	1.38507e-14
GBP5	0.569974	3.28696e-26
GBP6	0.481044	4.37717e-18
LRRC8B	0.0999972	0.0902888
LRRC8C	0.684082	4.42198e-41
AC093423.3	-0.047841	0.418618
LRRC8D	0.146363	0.0129018
ZNF326	0.119212	0.0432276
BARHL2	-0.0363871	0.538537
ZNF644	0.00259274	0.965057
HFM1	0.244417	2.7452e-05
CDC7	-0.00561792	0.924374
TGFBR3	0.2889	6.09304e-07
BRDT	0.0112587	0.84912
EPHX4	-0.00666198	0.910374
SETSIP	-0.0735699	0.213212
BTBD8	0.265299	5.00091e-06
C1orf146	0.0195191	0.74152
GLMN	-0.141601	0.0161848
RPAP2	0.0516407	0.382585
GFI1	0.28047	1.3217e-06
EVI5	0.372365	6.66428e-11
RPL5	-0.125364	0.0334495
DIPK1A	0.359246	3.36365e-10
MTF2	0.1683	0.00418092
TMED5	0.210934	0.000312467
CCDC18	-0.133192	0.0237843
DR1	0.431877	1.62719e-14
FNBP1L	0.0577739	0.328565
BCAR3	0.299475	2.22471e-07
DNTTIP2	-0.0527152	0.372749
GCLM	0.219714	0.000170947
ABCA4	0.289792	5.6055e-07
ARHGAP29	0.468577	3.9956e-17
ABCD3	-0.0459983	0.436785
F3	0.193103	0.000988151
SLC44A3	-0.0463974	0.432812
CNN3	0.496452	2.50533e-19
ALG14	-0.0454325	0.442452
TLCD4	0.00486821	0.934442
TLCD4-RWDD3	0.0878411	0.136987
RWDD3	0.0311781	0.598237
PTBP2	0.22627	0.000107249
DPYD	0.684032	4.50544e-41
SNX7	0.10209	0.0837161
PLPPR5	0.334092	6.13841e-09
PLPPR4	0.658521	3.5e-37
PALMD	0.653566	1.80366e-36
FRRS1	0.224953	0.000117904
AGL	0.156741	0.00770087
SLC35A3	-0.0267152	0.651643
MFSD14A	0.423945	5.43639e-14
SASS6	-0.0543747	0.357867
TRMT13	0.027889	0.637408
LRRC39	-0.0418145	0.479666
DBT	0.250023	1.76308e-05
RTCA	0.080339	0.173935
CDC14A	0.312093	6.33576e-08
GPR88	0.499645	1.35971e-19
VCAM1	0.740177	3.21007e-51
EXTL2	0.405885	7.54991e-13
SLC30A7	0.168971	0.00403035
DPH5	-0.0998613	0.0907292
S1PR1	0.722249	1.04183e-47
OLFM3	0.15726	0.00749892
COL11A1	0.674634	1.35612e-39
RNPC3	-0.019194	0.745676
AMY2B	-0.0955421	0.105651
AMY2A	-0.041791	0.479913
AMY1A	-0.0409442	0.488866
AMY1B	-0.0425489	0.471978
AMY1C	0.0854777	0.147912
PRMT6	0.270221	3.27611e-06
NTNG1	0.411384	3.44539e-13
VAV3	0.0377588	0.523325
SLC25A24	0.0832748	0.15868
NBPF4	-0.0788663	0.181986
NBPF6	-0.0392134	0.507437
FAM102B	0.215123	0.000235034
HENMT1	-0.0130239	0.825816
PRPF38B	0.186325	0.00149244
FNDC7	0.115698	0.0498186
STXBP3	0.15778	0.00730105
AKNAD1	-0.0427246	0.470149
GPSM2	-0.115435	0.0503437
CLCC1	0.0976582	0.0981146
WDR47	0.568814	4.35557e-26
TAF13	0.285409	8.42242e-07
TMEM167B	0.393565	4.15721e-12
C1orf194	-0.0750378	0.204197
KIAA1324	0.0794354	0.178843
SARS1	0.120856	0.0404048
CELSR2	0.22641	0.000106165
PSRC1	-0.0181423	0.759169
MYBPHL	0.0877593	0.137354
SORT1	0.279524	1.4395e-06
PSMA5	0.0194042	0.742988
SYPL2	0.634914	6.61727e-34
ATXN7L2	0.0957207	0.104997
CYB561D1	0.330266	9.33639e-09
AMIGO1	0.195498	0.000851387
GPR61	-0.117556	0.0462362
GNAI3	0.277889	1.66696e-06
GNAT2	0.0822196	0.164043
AMPD2	0.302671	1.62753e-07
GSTM4	0.0249011	0.673891
GSTM2	0.433426	1.28093e-14
GSTM1	0.0865775	0.142748
GSTM5	0.587413	4.15902e-28
GSTM3	0.0915741	0.121006
EPS8L3	-0.180952	0.00204925
CSF1	0.721117	1.69905e-47
AHCYL1	0.255292	1.15183e-05
STRIP1	0.335731	5.11987e-09
ALX3	-0.0416115	0.481804
UBL4B	0.31326	5.62355e-08
SLC6A17	0.568671	4.50902e-26
KCNC4	0.197824	0.000735456
RBM15	0.0698959	0.237023
SLC16A4	0.281222	1.23483e-06
LAMTOR5	-0.000876673	0.988181
PROK1	0.198567	0.000701635
KCNA10	-0.0471984	0.424903
KCNA2	0.336896	4.49713e-09
KCNA3	0.483564	2.7688e-18
CD53	0.681249	1.2509e-40
LRIF1	0.0469915	0.426938
DRAM2	0.122814	0.0372473
CEPT1	0.225822	0.000110764
DENND2D	0.0858089	0.146342
CHI3L2	0.48742	1.36353e-18
CHIA	0.130922	0.026302
PIFO	0.104432	0.0768276
OVGP1	-0.0654236	0.268453
WDR77	-0.0354489	0.549066
ATP5PB	-0.0594763	0.314489
C1orf162	0.724825	3.39214e-48
TMIGD3	0.49882	1.59306e-19
ADORA3	0.615065	2.30979e-31
RAP1A	0.380483	2.35822e-11
INKA2	0.391357	5.60243e-12
DDX20	0.181156	0.00202514
KCND3	0.505104	4.71235e-20
CTTNBP2NL	0.373105	6.06997e-11
WNT2B	0.346254	1.55673e-09
ST7L	0.100269	0.0894139
CAPZA1	0.157076	0.00756991
MOV10	0.0923859	0.117731
RHOC	0.229215	8.65939e-05
AL603832.3	0.0890385	0.131694
PPM1J	0.0939135	0.111756
TAFA3	0.194152	0.000925968
SLC16A1	-0.000770197	0.989617
LRIG2	0.0823164	0.163546
MAGI3	-0.00919052	0.87659
PHTF1	0.477779	7.87939e-18
RSBN1	0.327961	1.19876e-08
PTPN22	0.38366	1.55818e-11
BCL2L15	-0.132744	0.0242639
AP4B1	-0.0486075	0.411193
DCLRE1B	0.284987	8.75598e-07
HIPK1	0.340966	2.84716e-09
OLFML3	0.659016	2.96573e-37
SYT6	0.454933	4.06157e-16
TRIM33	0.215937	0.000222246
BCAS2	0.169574	0.00389938
DENND2C	0.3197	2.88675e-08
AMPD1	0.358433	3.71004e-10
NRAS	0.234595	5.81651e-05
CSDE1	0.330751	8.85612e-09
SIKE1	0.148646	0.0115472
SYCP1	0.0946073	0.109122
TSHB	0.0826919	0.161626
TSPAN2	0.549072	4.44477e-24
NGF	0.357206	4.29863e-10
VANGL1	0.277184	1.7754e-06
CASQ2	0.480838	4.54352e-18
NHLH2	0.100555	0.0884991
SLC22A15	0.152378	0.00960198
MAB21L3	-0.0200883	0.734263
ATP1A1	0.0166823	0.778023
CD58	0.0651117	0.270746
IGSF3	0.270282	3.25892e-06
CD2	0.435241	9.66299e-15
PTGFRN	0.0652199	0.269949
CD101	0.327053	1.32213e-08
TTF2	0.0723956	0.220629
TRIM45	0.0798257	0.176711
VTCN1	0.191563	0.00108652
MAN1A2	0.34506	1.78574e-09
TENT5C	0.302392	1.67281e-07
GDAP2	0.226561	0.000105017
WDR3	0.323582	1.91644e-08
SPAG17	0.177045	0.00256689
TBX15	0.384895	1.32476e-11
WARS2	-0.00206587	0.972154
HAO2	0.0866998	0.142183
HSD3B2	0.043585	0.461247
HSD3B1	-0.0635326	0.282562
ZNF697	0.39529	3.28776e-12
PHGDH	0.122716	0.0373998
HMGCS2	-0.11293	0.055585
REG4	0.0303746	0.607706
ADAM30	-0.114014	0.0532644
NOTCH2	0.604328	4.6277e-30
SEC22B	0.37948	2.68556e-11
NBPF26	0.410891	3.69906e-13
PPIAL4A	-0.104765	0.0758863
FCGR1B	0.632516	1.37318e-33
FAM72B	0.104413	0.0768808
SRGAP2C	0.579631	3.01921e-27
H3-2	0.460648	1.55709e-16
FAM72C	0.118712	0.0441172
PPIAL4E	-0.0253978	0.66777
NBPF15	0.342401	2.41954e-09
PPIAL4F	0.0263416	0.656201
SRGAP2B	0.616051	1.74394e-31
FAM72D	-0.0719148	0.223717
PPIAL4D	-0.137453	0.0196168
NBPF20	0.297823	2.61081e-07
GPR89A	0.100882	0.0874629
PDZK1	0.0818058	0.166183
CD160	0.149482	0.0110839
RNF115	0.388808	7.88527e-12
POLR3C	0.219458	0.000174035
NUDT17	0.24451	2.72543e-05
PIAS3	0.563782	1.45832e-25
ANKRD35	0.685401	2.71424e-41
ITGA10	0.558986	4.52748e-25
PEX11B	0.167091	0.00446479
RBM8A	0.290433	5.27821e-07
AC243547.3	-0.0302939	0.608661
LIX1L	0.63798	2.57822e-34
ANKRD34A	0.496402	2.52893e-19
POLR3GL	0.376075	4.16048e-11
TXNIP	0.40391	9.97164e-13
HJV	-0.111514	0.0587414
NBPF10	0.392443	4.83928e-12
NOTCH2NLA	0.113001	0.0554302
PPIAL4H	0.0388832	0.511021
NBPF12	0.323132	2.01014e-08
PRKAB2	0.399014	1.97208e-12
FMO5	0.055735	0.34595
CHD1L	0.0962416	0.103111
BCL9	0.396355	2.84259e-12
ACP6	-0.0685068	0.246495
GJA5	0.737698	1.02124e-50
GJA8	-0.0989862	0.0936078
GPR89B	0.0539506	0.361635
NBPF11	0.2043	0.00048505
PPIAL4G	-0.00957011	0.871536
NBPF14	0.187069	0.0014274
NUDT4B	0.313747	5.35007e-08
PDE4DIP	0.546235	8.42852e-24
NBPF9	0.286946	7.30751e-07
NBPF19	0.322159	2.22842e-08
PPIAL4C	-0.117341	0.04664
FCGR1A	0.718181	5.97532e-47
H2BC18	0.131055	0.0261482
H3C13	-0.0526192	0.373622
H4C14	0.0127593	0.8293
H3C14	-0.119813	0.0421768
H2AC18	0.0383372	0.516976
H2AC19	0.0128436	0.82819
H3C15	-0.118912	0.0437589
H4C15	0.0607792	0.303986
H2BC21	0.0476343	0.420634
H2AC20	-0.156134	0.00794377
H2AC21	-0.134057	0.0228812
BOLA1	0.0744143	0.207992
SV2A	0.720899	1.86613e-47
SF3B4	0.221759	0.000148029
MTMR11	-0.0734254	0.214115
OTUD7B	0.386781	1.0325e-11
VPS45	0.189678	0.00121915
PLEKHO1	0.746886	1.30904e-52
ANP32E	0.247358	2.17895e-05
CA14	-0.0400323	0.498605
APH1A	0.236198	5.1565e-05
C1orf54	0.655278	1.02697e-36
CIART	0.267252	4.2324e-06
MRPS21	0.0291692	0.622034
PRPF3	0.137196	0.0198488
RPRD2	0.371709	7.23907e-11
TARS2	0.181088	0.00203314
ECM1	0.464678	7.83488e-17
ADAMTSL4	0.596883	3.46305e-29
MCL1	0.40419	9.58747e-13
ENSA	0.163251	0.00548519
GOLPH3L	0.143425	0.0148497
HORMAD1	0.126998	0.0311944
CTSS	0.316701	3.94579e-08
CTSK	0.732898	9.25473e-50
ARNT	0.535637	8.72387e-23
SETDB1	0.218951	0.000180315
CERS2	0.321708	2.33716e-08
ANXA9	0.0909611	0.123526
MINDY1	0.314802	4.80051e-08
PRUNE1	0.278901	1.52248e-06
BNIPL	-0.0431801	0.465424
C1orf56	0.116224	0.0487824
CDC42SE1	0.559887	3.6644e-25
MLLT11	0.644175	3.71198e-35
GABPB2	0.178716	0.00233247
SEMA6C	0.424171	5.25492e-14
TNFAIP8L2	0.669965	7.02597e-39
SCNM1	0.156526	0.00778612
LYSMD1	0.249509	1.83697e-05
TMOD4	-0.116606	0.0480411
VPS72	0.253958	1.28402e-05
PIP5K1A	0.429385	2.38518e-14
PSMD4	0.138882	0.0183689
ZNF687	0.255357	1.14575e-05
PI4KB	0.321741	2.3289e-08
RFX5	0.446779	1.5469e-15
SELENBP1	-0.157825	0.00728424
PSMB4	0.108655	0.0655669
POGZ	0.280863	1.2756e-06
CGN	0.0999756	0.0903588
TUFT1	0.15286	0.00937326
SNX27	0.23303	6.53653e-05
CELF3	0.0556676	0.346535
RIIAD1	-0.0410548	0.487691
MRPL9	0.0112925	0.848672
OAZ3	0.0870849	0.140413
TDRKH	0.273339	2.49518e-06
LINGO4	0.0847788	0.151267
RORC	-0.0473366	0.423547
C2CD4D	0.00144549	0.980514
THEM5	0.165611	0.00483577
THEM4	0.0206375	0.727282
S100A10	-0.0215272	0.71602
S100A11	0.0937552	0.112364
TCHHL1	0.0113831	0.847473
TCHH	0.324564	1.72605e-08
RPTN	0.191882	0.00106549
HRNR	0.259314	8.2707e-06
FLG	0.452695	5.88365e-16
FLG2	0.0117285	0.842903
CRNN	0.0635798	0.282204
LCE5A	0.0601352	0.309149
CRCT1	0.120216	0.0414836
LCE3E	0.033777	0.568078
LCE3D	0.0315051	0.594403
LCE3C	-0.0182258	0.758096
LCE3B	NA	NA
LCE3A	NA	NA
LCE2D	-0.0718404	0.224198
LCE2C	0.0595518	0.313874
LCE2B	-0.0973525	0.0991764
LCE2A	-0.0989944	0.0935805
LCE4A	0.0297423	0.615203
C1orf68	0.0217906	0.712698
KPRP	0.0764498	0.195787
LCE1F	0.00895071	0.879786
LCE1E	0.0162074	0.784184
LCE1D	0.0374968	0.526213
LCE1C	0.0343581	0.561435
LCE1B	0.00353661	0.952349
LCE1A	0.062587	0.289802
LCE6A	0.00363793	0.950985
SMCP	0.0798737	0.17645
IVL	0.170503	0.00370516
SPRR4	0.0133616	0.821374
SPRR1A	-0.0155328	0.792959
SPRR3	0.0934163	0.113674
SPRR1B	0.100827	0.0876357
SPRR2D	0.0418714	0.479069
SPRR2A	0.0193079	0.744219
SPRR2B	0.0738485	0.21148
SPRR2E	-0.0433471	0.463699
SPRR2F	-0.0834008	0.158049
SPRR2G	0.0469062	0.427779
LELP1	-0.0148209	0.802248
PRR9	0.0549643	0.352671
LOR	0.197323	0.000759104
PGLYRP3	-0.0462985	0.433795
PGLYRP4	-0.070591	0.232381
S100A9	0.491489	6.39519e-19
S100A12	0.384953	1.31459e-11
S100A8	0.599955	1.51912e-29
S100A7A	0.0240803	0.684053
S100A7L2	0.0297423	0.615203
S100A7	0.0534035	0.366531
S100A6	-0.0371996	0.529499
S100A5	-0.0517129	0.381919
S100A4	0.44431	2.30276e-15
S100A3	0.444793	2.13099e-15
S100A2	0.12009	0.0416989
S100A16	0.129598	0.0278728
S100A14	-0.047309	0.423817
S100A13	0.258003	9.2192e-06
S100A1	0.218597	0.000184826
CHTOP	0.20118	0.000593716
SNAPIN	0.293664	3.88958e-07
ILF2	0.188426	0.00131536
NPR1	0.648326	9.87946e-36
INTS3	0.261901	6.66395e-06
SLC27A3	0.286101	7.90181e-07
GATAD2B	0.36711	1.286e-10
DENND4B	0.227212	0.000100187
CRTC2	0.292848	4.20292e-07
SLC39A1	0.430117	2.13247e-14
CREB3L4	0.211634	0.000298049
JTB	0.0861717	0.144637
RAB13	0.471854	2.25399e-17
RPS27	0.118368	0.0447392
NUP210L	0.0141636	0.81085
TPM3	0.280026	1.37581e-06
C1orf189	0.102805	0.0815622
C1orf43	0.129801	0.0276268
UBAP2L	0.315604	4.41967e-08
HAX1	0.0548848	0.353369
AQP10	0.0423835	0.473704
ATP8B2	0.791462	4.22829e-63
IL6R	0.455003	4.01447e-16
SHE	0.701859	4.89665e-44
TDRD10	0.494296	3.77132e-19
UBE2Q1	0.376225	4.0813e-11
CHRNB2	0.24464	2.69785e-05
ADAR	0.52488	8.60965e-22
KCNN3	0.573179	1.50138e-26
PMVK	0.207612	0.000390095
PBXIP1	0.536795	6.78539e-23
PYGO2	0.305473	1.23355e-07
SHC1	0.542681	1.86251e-23
CKS1B	0.0172469	0.770715
FLAD1	0.0526774	0.373093
LENEP	-0.0141172	0.811456
ZBTB7B	0.222378	0.00014168
DCST2	-0.0823487	0.16338
DCST1	-0.0882847	0.135007
ADAM15	0.0194378	0.742558
EFNA4	0.0745484	0.207171
AL691442.2	-0.0309855	0.600501
EFNA3	0.0319665	0.589012
EFNA1	0.0454088	0.442691
SLC50A1	0.115553	0.0501078
DPM3	0.0298276	0.614189
KRTCAP2	0.0160135	0.786703
AL713999.1	0.0961943	0.103281
TRIM46	0.628921	4.0542e-33
MUC1	-0.0421337	0.476316
THBS3	0.420101	9.64502e-14
MTX1	0.0814147	0.168224
GBA	0.342567	2.37438e-09
FAM189B	0.246817	2.27417e-05
SCAMP3	0.226956	0.000102058
CLK2	0.19834	0.000711793
HCN3	-0.0402669	0.496089
PKLR	-0.0284282	0.630913
FDPS	0.0303994	0.607413
RUSC1	0.250416	1.7085e-05
ASH1L	0.279346	1.46275e-06
MSTO1	0.16521	0.00494107
YY1AP1	0.395946	3.00609e-12
DAP3	0.0590684	0.317825
GON4L	0.182489	0.00187328
SYT11	0.784079	3.42342e-61
RIT1	0.563983	1.39014e-25
KHDC4	0.0380547	0.520072
RXFP4	-0.140785	0.0168148
ARHGEF2	0.329608	1.00292e-08
SSR2	0.238326	4.38931e-05
UBQLN4	0.272432	2.70185e-06
LAMTOR2	0.0974849	0.0987154
RAB25	-0.147356	0.0122966
MEX3A	0.171017	0.00360144
LMNA	0.313359	5.56729e-08
SEMA4A	0.484233	2.45023e-18
SLC25A44	0.399966	1.72877e-12
PMF1-BGLAP	0.255179	1.16257e-05
PMF1	0.140144	0.017325
BGLAP	0.024612	0.677464
PAQR6	0.0400555	0.498356
SMG5	0.211156	0.00030783
TMEM79	0.337213	4.34108e-09
GLMP	0.430877	1.89793e-14
VHLL	-0.177089	0.00256044
CCT3	0.0991723	0.0929897
TSACC	-0.150126	0.0107376
RHBG	0.0223655	0.705466
C1orf61	0.243507	2.94698e-05
MEF2D	0.516147	5.20718e-21
IQGAP3	-0.0632824	0.284466
TTC24	0.342382	2.42497e-09
NAXE	-0.0106985	0.856545
GPATCH4	0.175308	0.00283313
HAPLN2	-0.0634137	0.283466
BCAN	0.0761617	0.197482
NES	0.491626	6.23295e-19
CRABP2	0.438522	5.77938e-15
ISG20L2	0.377783	3.34233e-11
RRNAD1	0.0834194	0.157956
MRPL24	0.00133653	0.981983
HDGF	0.205411	0.000451031
PRCC	0.295875	3.14916e-07
SH2D2A	0.129685	0.0277672
NTRK1	0.509308	2.05646e-20
INSRR	0.405113	8.41957e-13
PEAR1	0.51679	4.5685e-21
LRRC71	0.173408	0.00315274
ARHGEF11	0.307512	1.00649e-07
ETV3L	0.129031	0.0285708
ETV3	0.337653	4.13271e-09
FCRL5	0.400454	1.61546e-12
FCRL4	0.205166	0.000458332
FCRL3	0.391473	5.51587e-12
FCRL2	0.337118	4.3872e-09
FCRL1	0.357508	4.14571e-10
CD5L	0.107461	0.0686046
KIRREL1	0.712796	5.75661e-46
CD1D	0.512125	1.17224e-20
CD1A	0.440039	4.5488e-15
CD1C	0.479035	6.28946e-18
CD1B	0.369956	9.021e-11
CD1E	0.33076	8.84787e-09
OR10T2	-0.103257	0.0802241
OR10K2	-0.0459678	0.437089
OR10K1	-0.0949939	0.107676
OR10R2	-0.0137101	0.816796
OR6Y1	-0.119516	0.0426928
OR6P1	-0.138421	0.0187641
OR10X1	-0.0730296	0.216602
OR10Z1	-0.0210186	0.722451
SPTA1	0.404255	9.49991e-13
OR6K2	-0.0979643	0.097061
OR6K3	0.0450478	0.446329
OR6N1	-0.0832818	0.158646
OR6K6	-0.0516804	0.382219
OR6N2	-0.107456	0.0686181
MNDA	0.719386	3.57332e-47
PYHIN1	0.406787	6.64507e-13
IFI16	0.534097	1.21694e-22
AIM2	0.346103	1.584e-09
CADM3	0.613517	3.58397e-31
ACKR1	0.609596	1.07866e-30
FCER1A	0.391934	5.18396e-12
OR10J1	-0.0750101	0.204364
OR10J5	-0.139105	0.0181803
APCS	-0.117464	0.0464079
CRP	0.160165	0.00645196
DUSP23	0.0420935	0.476738
FCRL6	0.502873	7.28228e-20
SLAMF8	0.721142	1.68077e-47
AL590560.2	-0.0073387	0.901314
VSIG8	-0.0779126	0.187345
CFAP45	-0.0540692	0.360578
TAGLN2	0.209421	0.000345844
IGSF9	0.0710681	0.229231
SLAMF9	0.324191	1.79606e-08
KCNJ10	0.449355	1.01786e-15
PIGM	0.243135	3.03321e-05
KCNJ9	0.15743	0.00743363
IGSF8	0.109003	0.0647022
ATP1A2	0.396645	2.7318e-12
ATP1A4	0.34139	2.7137e-09
CASQ1	0.308788	8.85401e-08
PEA15	0.633105	1.14852e-33
DCAF8	0.301957	1.74585e-07
AL139011.2	0.0966108	0.10179
PEX19	0.389074	7.60982e-12
COPA	0.422139	7.1232e-14
NCSTN	0.264786	5.2237e-06
NHLH1	0.098569	0.0950054
VANGL2	0.280694	1.29531e-06
SLAMF6	0.421519	7.81275e-14
CD84	0.643074	5.25536e-35
SLAMF1	0.489761	8.83251e-19
CD48	0.557582	6.28509e-25
SLAMF7	0.510576	1.59765e-20
LY9	0.485246	2.03513e-18
CD244	0.394589	3.6173e-12
ITLN1	0.150472	0.010556
ITLN2	0.0722063	0.221841
F11R	0.280336	1.33786e-06
AL591806.4	0.314234	5.08935e-08
TSTD1	-0.103192	0.0804147
USF1	0.250391	1.71191e-05
ARHGAP30	0.676536	6.87799e-40
NECTIN4	0.0939179	0.111739
KLHDC9	-0.128594	0.0291173
PFDN2	0.0632517	0.2847
NIT1	0.138834	0.0184095
DEDD	0.423711	5.63094e-14
UFC1	0.146371	0.0128969
USP21	0.178898	0.00230816
PPOX	0.0940978	0.111051
B4GALT3	0.24379	2.88268e-05
ADAMTS4	0.688439	8.72929e-42
NDUFS2	0.180865	0.00205975
FCER1G	0.728839	5.75286e-49
APOA2	-0.0446462	0.450398
TOMM40L	0.249602	1.82342e-05
NR1I3	0.114592	0.0520608
PCP4L1	0.324103	1.81312e-08
SDHC	0.200781	0.000609124
CFAP126	0.15907	0.00683032
FCGR2A	0.673378	2.11707e-39
HSPA6	0.303787	1.45795e-07
FCGR3A	0.714581	2.73274e-46
FCGR3B	0.553392	1.65833e-24
FCGR2B	0.716845	1.05344e-46
FCRLA	0.421964	7.31151e-14
FCRLB	0.512715	1.04137e-20
DUSP12	0.289305	5.86699e-07
ATF6	0.413099	2.68999e-13
OLFML2B	0.786964	6.27857e-62
NOS1AP	0.380324	2.40736e-11
AL512785.2	0.311185	6.94827e-08
SPATA46	0.0882686	0.135078
C1orf226	0.245991	2.42683e-05
SH2D1B	0.266875	4.37131e-06
UHMK1	0.229274	8.62215e-05
UAP1	0.1318	0.0253017
DDR2	0.737743	1.0005e-50
HSD17B7	-0.00567657	0.923587
CCDC190	0.0721379	0.22228
RGS4	0.653642	1.75886e-36
RGS5	0.492541	5.25004e-19
NUF2	-0.0803025	0.174132
PBX1	0.296412	2.99111e-07
LMX1A	0.181557	0.00197826
RXRG	0.287507	6.93709e-07
LRRC52	-0.0975207	0.0985911
MGST3	0.0432744	0.464449
ALDH9A1	0.154447	0.00865419
TMCO1	0.307096	1.04925e-07
UCK2	0.118921	0.0437427
FAM78B	0.37109	7.82533e-11
POGK	0.334323	5.9835e-09
TADA1	0.123433	0.0362936
ILDR2	0.281646	1.18823e-06
MAEL	0.114587	0.0520709
GPA33	-0.201371	0.00058646
DUSP27	-0.0776486	0.188848
POU2F1	0.125767	0.0328811
CD247	0.430058	2.15164e-14
CREG1	0.334192	6.07088e-09
RCSD1	0.654507	1.32413e-36
MPZL1	0.463813	9.08532e-17
ADCY10	0.000891599	0.98798
MPC2	-0.107034	0.0697174
DCAF6	0.190807	0.00113807
GPR161	0.616388	1.58394e-31
TIPRL	0.231186	7.49262e-05
SFT2D2	0.251884	1.51854e-05
TBX19	0.306505	1.11312e-07
XCL2	0.273107	2.5466e-06
XCL1	0.301203	1.87956e-07
DPT	0.686384	1.88308e-41
ATP1B1	-0.0428253	0.469102
NME7	0.215521	0.000228694
BLZF1	0.310709	7.29272e-08
CCDC181	0.274656	2.22191e-06
SLC19A2	0.0457632	0.439135
F5	0.304538	1.35359e-07
SELP	0.629491	3.41852e-33
C1orf112	0.0766776	0.194454
SELL	0.630205	2.75841e-33
SELE	0.650608	4.7295e-36
METTL18	0.0789146	0.181718
SCYL3	0.305762	1.19867e-07
KIFAP3	0.349617	1.05401e-09
METTL11B	0.38384	1.52182e-11
GORAB	0.208492	0.000367949
PRRX1	0.707455	5.17174e-45
MROH9	0.15384	0.00892306
FMO3	0.511906	1.22496e-20
FMO2	0.593929	7.5867e-29
FMO1	0.551633	2.48162e-24
FMO4	0.136828	0.0201852
PRRC2C	0.254806	1.19842e-05
MYOC	0.375471	4.4938e-11
VAMP4	0.463406	9.7408e-17
EEF1AKNMT	0.250552	1.69003e-05
DNM3	0.287802	6.74954e-07
PIGC	0.17563	0.00278189
C1orf105	-0.0856428	0.147128
SUCO	0.25515	1.16528e-05
FASLG	0.371904	7.06367e-11
TNFSF18	0.397429	2.45337e-12
TNFSF4	0.672847	2.55454e-39
PRDX6	0.111319	0.0591873
SLC9C2	0.0881405	0.135648
ANKRD45	0.260395	7.5588e-06
TEX50	0.0861022	0.144963
KLHL20	0.53259	1.68248e-22
CENPL	0.114877	0.051475
DARS2	0.0665166	0.26052
ZBTB37	0.171507	0.00350511
SERPINC1	0.15396	0.00886937
RC3H1	0.0302603	0.609058
RABGAP1L	0.291662	4.70175e-07
GPR52	-0.0756971	0.200238
CACYBP	0.135097	0.021835
MRPS14	0.150741	0.0104164
TNN	0.583384	1.16858e-27
KIAA0040	0.381125	2.16957e-11
TNR	0.422054	7.21378e-14
COP1	-0.0276864	0.639856
PAPPA2	0.371419	7.50819e-11
ASTN1	0.429062	2.50575e-14
BRINP2	0.249756	1.80115e-05
SEC16B	0.0761476	0.197566
RASAL2	0.385921	1.15691e-11
CLEC20A	-0.0544735	0.356993
TEX35	-0.0249675	0.673072
RALGPS2	0.175667	0.00277607
ANGPTL1	0.5484	5.17552e-24
FAM20B	0.39476	3.53419e-12
TOR3A	0.199244	0.00067206
ABL2	0.509524	1.96998e-20
SOAT1	0.453515	5.1385e-16
AXDND1	-0.238841	4.22054e-05
NPHS2	-0.150416	0.0105851
TDRD5	-0.0985525	0.0950612
FAM163A	0.415115	2.00689e-13
TOR1AIP2	0.137252	0.019798
TOR1AIP1	0.540585	2.96037e-23
CEP350	0.29675	2.89544e-07
QSOX1	0.234765	5.74276e-05
LHX4	0.0908175	0.124122
ACBD6	-0.00795374	0.893091
XPR1	0.415153	1.99585e-13
KIAA1614	0.653093	2.10536e-36
STX6	0.369682	9.33598e-11
MR1	0.516171	5.18108e-21
IER5	0.331833	7.86856e-09
CACNA1E	0.444133	2.36918e-15
ZNF648	0.00107695	0.985482
GLUL	0.484801	2.20826e-18
TEDDM1	-0.0873765	0.139084
RGSL1	0.0029402	0.960377
RNASEL	0.335307	5.36645e-09
RGS16	0.566857	6.98624e-26
RGS8	0.330202	9.4021e-09
NPL	0.46644	5.78506e-17
DHX9	0.105038	0.0751192
SHCBP1L	0.213911	0.000255368
LAMC1	0.676452	7.08717e-40
LAMC2	0.335713	5.12992e-09
NMNAT2	0.349331	1.08977e-09
SMG7	0.250629	1.67969e-05
NCF2	0.661123	1.46079e-37
ARPC5	0.311094	7.01279e-08
RGL1	0.660328	1.90952e-37
APOBEC4	-0.0948713	0.108133
COLGALT2	0.37227	6.745e-11
TSEN15	0.122012	0.0385138
C1orf21	0.00324556	0.956266
EDEM3	0.102305	0.083064
NIBAN1	0.678761	3.0891e-40
RNF2	0.347721	1.31392e-09
TRMT1L	0.282981	1.0523e-06
SWT1	0.32034	2.69908e-08
IVNS1ABP	0.243484	2.95227e-05
HMCN1	0.618659	8.2519e-32
PRG4	0.435799	8.85761e-15
TPR	0.127582	0.0304201
ODR4	0.0475657	0.421304
OCLM	0.00699755	0.90588
PDC	0.00028385	0.996173
PTGS2	0.323625	1.90758e-08
PLA2G4A	0.228524	9.10754e-05
BRINP3	0.258101	9.14502e-06
RGS18	0.544635	1.20598e-23
RGS21	-0.103277	0.0801659
RGS1	0.538982	4.2096e-23
RGS13	0.251231	1.60052e-05
AL136454.1	-0.00467515	0.937036
RGS2	0.565227	1.03308e-25
UCHL5	0.105819	0.0729673
RO60	0.347784	1.3043e-09
GLRX2	-0.0400094	0.49885
CDC73	0.248891	1.92957e-05
B3GALT2	0.161826	0.00591427
KCNT2	0.523324	1.19103e-21
CFH	0.766549	6.00798e-57
CFHR3	0.330707	8.8984e-09
CFHR1	0.218159	0.000190553
CFHR4	0.0849428	0.150475
CFHR2	-0.100617	0.0883007
CFHR5	0.0222726	0.706634
F13B	-0.00801807	0.892231
ASPM	-0.0462935	0.433844
ZBTB41	0.244663	2.69302e-05
CRB1	0.139113	0.0181743
DENND1B	0.0408204	0.490181
C1orf53	-0.12159	0.0391958
LHX9	0.14246	0.0155433
NEK7	0.407015	6.43333e-13
ATP6V1G3	-0.100812	0.0876834
PTPRC	0.582461	1.47762e-27
NR5A2	0.125441	0.0333401
ZNF281	0.589017	2.74562e-28
KIF14	0.0641215	0.278115
DDX59	0.118623	0.0442774
CAMSAP2	0.514674	7.01748e-21
GPR25	0.177167	0.00254915
INAVA	0.123453	0.0362629
KIF21B	0.120995	0.0401733
CACNA1S	0.252746	1.41651e-05
ASCL5	-0.00479313	0.935451
TMEM9	0.0548436	0.353731
IGFN1	0.144966	0.0137979
PKP1	0.196527	0.000798163
TNNT2	0.0334649	0.571661
LAD1	-0.0147092	0.803707
TNNI1	0.0325343	0.582408
PHLDA3	0.567817	5.54317e-26
CSRP1	0.495724	2.87703e-19
NAV1	0.571053	2.5273e-26
IPO9	0.238102	4.46463e-05
SHISA4	0.69545	6.0326e-43
LMOD1	0.654797	1.20339e-36
TIMM17A	0.113752	0.0538172
RNPEP	0.085523	0.147697
ELF3	-0.0679154	0.250607
GPR37L1	0.0745402	0.207221
ARL8A	0.305104	1.27965e-07
PTPN7	0.365088	1.65078e-10
LGR6	-0.0399641	0.499337
UBE2T	-0.135599	0.0213447
PPP1R12B	0.359269	3.35456e-10
SYT2	0.187457	0.0013945
KDM5B	0.340187	3.10926e-09
RABIF	0.226045	0.000109003
KLHL12	0.158148	0.00716399
ADIPOR1	0.264854	5.19359e-06
CYB5R1	0.449059	1.0681e-15
TMEM183A	0.0774187	0.190165
PPFIA4	0.262621	6.27287e-06
MYOG	-0.0154125	0.794527
ADORA1	0.526938	5.59136e-22
MYBPH	0.418366	1.2463e-13
CHI3L1	0.550446	3.25387e-24
CHIT1	0.496761	2.3621e-19
BTG2	0.266129	4.65917e-06
FMOD	0.605427	3.42309e-30
PRELP	0.659559	2.4727e-37
OPTC	0.0156177	0.791853
ATP2B4	0.55908	4.42827e-25
LAX1	0.441661	3.51641e-15
ZC3H11A	0.270756	3.1275e-06
ZBED6	0.316134	4.18415e-08
SNRPE	-0.0476346	0.420631
SOX13	0.302073	1.72607e-07
ETNK2	0.441813	3.43237e-15
REN	-0.0480777	0.416317
KISS1	-0.000831913	0.988785
GOLT1A	-0.145492	0.0134547
PLEKHA6	0.08953	0.129567
PPP1R15B	0.203193	0.00052131
PIK3C2B	0.228077	9.40888e-05
MDM4	-0.0531679	0.368652
LRRN2	0.643748	4.24918e-35
NFASC	0.33251	7.3054e-09
CNTN2	0.339152	3.49355e-09
TMEM81	0.251126	1.61397e-05
RBBP5	0.343657	2.09689e-09
DSTYK	0.500747	1.09945e-19
TMCC2	0.619816	5.90746e-32
NUAK2	0.146672	0.0127106
KLHDC8A	0.52096	1.94355e-21
LEMD1	0.0240107	0.684918
BLACAT1	0.0215794	0.715362
CDK18	-0.00416518	0.943892
MFSD4A	0.179786	0.00219276
ELK4	0.215648	0.000226715
SLC45A3	0.102596	0.0821875
NUCKS1	0.253741	1.30694e-05
RAB29	0.474629	1.38134e-17
SLC41A1	0.470929	2.65088e-17
PM20D1	0.260033	7.79046e-06
SLC26A9	0.173198	0.00319017
RAB7B	0.66966	7.81572e-39
CTSE	0.0574455	0.331327
RHEX	0.379103	2.81953e-11
AVPR1B	0.181271	0.00201162
FAM72A	0.0523191	0.376357
SRGAP2	0.632261	1.4835e-33
IKBKE	0.234306	5.9437e-05
RASSF5	0.656934	5.93626e-37
EIF2D	-0.0187025	0.751973
DYRK3	0.603964	5.11269e-30
MAPKAPK2	0.423216	6.06385e-14
IL10	0.57252	1.76518e-26
IL19	0.180562	0.00209628
IL20	0.108468	0.0660351
IL24	0.299903	2.13399e-07
FCMR	0.393831	4.01031e-12
PIGR	-0.0804139	0.173533
FCAMR	-0.17382	0.00308077
C1orf116	0.244973	2.62844e-05
PFKFB2	-0.0934245	0.113642
YOD1	0.071342	0.227437
C4BPB	-0.0120396	0.838793
C4BPA	0.000717179	0.990331
CD55	0.182359	0.00188762
CR2	0.328206	1.16744e-08
CR1	0.60713	2.13983e-30
CR1L	0.359307	3.33928e-10
CD46	0.0167718	0.776864
CD34	0.720762	1.97979e-47
PLXNA2	0.0927762	0.116181
CAMK1G	0.614079	3.05603e-31
LAMB3	0.30016	2.08122e-07
G0S2	0.559625	3.89747e-25
HSD11B1	0.710491	1.49386e-45
TRAF3IP3	0.545455	1.00384e-23
C1orf74	0.186667	0.00146219
IRF6	0.108779	0.0652569
UTP25	0.235459	5.4515e-05
SYT14	0.36182	2.46267e-10
SERTAD4	0.354854	5.69018e-10
HHAT	0.276588	1.8722e-06
KCNH1	0.322797	2.08281e-08
RCOR3	0.198784	0.000691997
TRAF5	0.000990702	0.986644
RD3	0.302011	1.73652e-07
SLC30A1	0.273816	2.39283e-06
NEK2	-0.0572331	0.33312
LPGAT1	0.187269	0.00141029
INTS7	0.0159207	0.78791
DTL	0.1466	0.012755
PPP2R5A	0.0906842	0.124677
PACC1	0.286677	7.49215e-07
NENF	-0.0468426	0.428405
ATF3	0.161393	0.00605035
FAM71A	-0.141368	0.0163623
BATF3	0.53802	5.19596e-23
NSL1	0.361191	2.6581e-10
TATDN3	0.272969	2.57773e-06
SPATA45	0.0561767	0.342136
FLVCR1	0.00557562	0.924942
VASH2	0.313148	5.68834e-08
ANGEL2	0.212453	0.000281987
RPS6KC1	0.448535	1.16323e-15
PROX1	0.117953	0.0454985
SMYD2	0.0751492	0.203524
PTPN14	0.601748	9.35247e-30
CENPF	-0.0701217	0.235508
KCNK2	0.55454	1.27298e-24
KCTD3	0.102147	0.0835436
USH2A	0.00843669	0.886641
ESRRG	-0.025622	0.665015
GPATCH2	0.193365	0.000972303
SPATA17	0.0625932	0.289754
RRP15	0.149298	0.0111844
TGFB2	0.56046	3.20248e-25
LYPLAL1	-0.055729	0.346002
ZC3H11B	0.15957	0.00665516
SLC30A10	0.0238154	0.687345
EPRS1	-0.141206	0.0164868
BPNT1	0.120587	0.0408548
IARS2	0.152351	0.00961505
RAB3GAP2	0.224973	0.000117736
MARK1	0.312574	6.03251e-08
C1orf115	0.174638	0.00294236
2021-03-02	0.225362	0.00011449
2021-03-01	-0.159785	0.00658123
HLX	0.769792	1.05229e-57
DUSP10	0.33071	8.89605e-09
HHIPL2	0.0426763	0.470651
TAF1A	0.27096	3.0723e-06
MIA3	0.237137	4.80376e-05
AIDA	0.455249	3.85412e-16
BROX	0.107574	0.0683128
FAM177B	0.139333	0.01799
DISP1	0.44696	1.50215e-15
TLR5	0.46044	1.61305e-16
SUSD4	0.441749	3.46784e-15
CCDC185	0.119706	0.0423611
CAPN8	-0.137011	0.0200171
CAPN2	0.288949	6.06526e-07
TP53BP2	0.387875	8.92821e-12
FBXO28	0.317474	3.6416e-08
DEGS1	0.577982	4.56533e-27
NVL	-0.0814968	0.167794
CNIH4	-0.023408	0.692419
WDR26	0.473135	1.79874e-17
CNIH3	0.495288	3.12509e-19
DNAH14	-0.0171012	0.772599
LBR	0.0767443	0.194065
ENAH	0.413104	2.6881e-13
SRP9	0.0266357	0.652612
EPHX1	0.231915	7.09992e-05
TMEM63A	0.0495574	0.402101
LEFTY1	-0.0165969	0.77913
AL117348.2	-0.0180991	0.759725
PYCR2	0.210761	0.00031612
LEFTY2	0.243112	3.03863e-05
SDE2	0.342964	2.26955e-09
H3-3A	-0.0275578	0.641411
ACBD3	0.416249	1.70055e-13
MIXL1	0.398372	2.15469e-12
LIN9	-0.00478361	0.935579
PARP1	0.329649	9.98523e-09
STUM	0.404024	9.8129e-13
ITPKB	0.554219	1.37084e-24
PSEN2	0.24825	2.03041e-05
COQ8A	-0.00886493	0.880929
CDC42BPA	0.245886	2.4469e-05
ZNF678	0.14996	0.0108258
SNAP47	0.445017	2.05547e-15
JMJD4	0.152511	0.00953879
PRSS38	0.0205551	0.728328
WNT9A	0.59068	1.78093e-28
WNT3A	0.0305258	0.605919
ARF1	0.223989	0.000126331
C1orf35	0.0676639	0.25237
MRPL55	0.0380211	0.520441
GUK1	0.150998	0.0102845
GJC2	0.200661	0.000613857
IBA57	0.249787	1.7967e-05
OBSCN	0.26341	5.86914e-06
TRIM11	0.142965	0.0151772
TRIM17	0.224764	0.000119515
H3-4	0.0206221	0.727476
H2AW	-0.0182378	0.757942
H2BU1	-0.0124599	0.833246
RNF187	0.216216	0.000218009
RHOU	0.113361	0.0546524
RAB4A	0.0830376	0.159874
AL117350.1	NA	NA
CCSAP	0.224817	0.000119058
ACTA1	0.00423303	0.94298
NUP133	0.163273	0.00547875
ABCB10	0.132306	0.0247407
TAF5L	0.229704	8.35499e-05
URB2	0.165595	0.00484002
GALNT2	0.400521	1.60051e-12
PGBD5	0.465593	6.69436e-17
COG2	0.116548	0.048153
AGT	0.141972	0.015905
CAPN9	0.0630223	0.286454
C1orf198	0.441793	3.44351e-15
TTC13	0.0589963	0.318418
ARV1	-0.112685	0.0561203
FAM89A	0.21574	0.000225286
TRIM67	0.273124	2.54283e-06
AL109810.2	-0.0480357	0.416725
C1orf131	0.0873495	0.139207
GNPAT	0.126527	0.0318304
EXOC8	0.276928	1.81641e-06
SPRTN	0.305687	1.20765e-07
EGLN1	0.36173	2.48965e-10
TSNAX	0.279729	1.41319e-06
TSNAX-DISC1	-0.0584906	0.322591
DISC1	0.396644	2.73238e-12
SIPA1L2	0.260532	7.47328e-06
MAP10	0.21997	0.000167901
NTPCR	-0.0744497	0.207775
PCNX2	0.131447	0.0256999
MAP3K21	-0.15041	0.0105886
KCNK1	0.0607043	0.304584
SLC35F3	0.472406	2.04556e-17
COA6	-0.187668	0.00137691
TARBP1	-0.257726	9.43261e-06
IRF2BP2	0.248078	2.05835e-05
TOMM20	-0.00347983	0.953113
RBM34	0.0355059	0.548423
ARID4B	0.462025	1.23257e-16
GGPS1	0.197523	0.000749569
B3GALNT2	0.333572	6.5003e-09
GNG4	0.0632837	0.284456
LYST	0.148662	0.0115385
NID1	0.690764	3.62818e-42
GPR137B	0.604284	4.6841e-30
ERO1B	0.409283	4.65739e-13
EDARADD	0.653701	1.72551e-36
LGALS8	0.297055	2.81162e-07
HEATR1	0.142072	0.0158303
ACTN2	0.339496	3.36079e-09
MTR	0.246985	2.24413e-05
MT1HL1	-0.0491233	0.406242
RYR2	0.351474	8.4822e-10
ZP4	0.105715	0.0732511
MTRNR2L11	-0.0479967	0.417103
CHRM3	0.165154	0.00495598
FMN2	0.444673	2.17253e-15
GREM2	0.446336	1.66168e-15
RGS7	0.282255	1.12426e-06
FH	-0.0250456	0.672109
KMO	0.576798	6.13318e-27
OPN3	0.18386	0.00172802
CHML	0.173045	0.00321754
WDR64	0.239433	4.03411e-05
EXO1	-0.00355567	0.952092
BECN2	0.0541395	0.359953
MAP1LC3C	0.404655	8.97997e-13
PLD5	0.222981	0.00013574
CEP170	0.575902	7.6622e-27
SDCCAG8	0.212393	0.000283146
AKT3	0.718724	4.73999e-47
ZBTB18	-0.0205891	0.727896
C1orf100	-0.107255	0.069139
ADSS2	0.20657	0.000417919
CATSPERE	0.130682	0.0265806
DESI2	0.314136	5.14082e-08
COX20	-0.0483555	0.413626
HNRNPU	0.252509	1.44396e-05
EFCAB2	0.138067	0.0190717
KIF26B	0.676512	6.93641e-40
SMYD3	-0.0112828	0.848801
TFB2M	0.0452927	0.443859
CNST	0.345953	1.61159e-09
SCCPDH	0.0456518	0.440251
AHCTF1	0.152336	0.00962219
ZNF670-ZNF695	-0.0692399	0.241464
ZNF695	-0.101425	0.0857635
ZNF670	0.111118	0.0596509
ZNF669	0.300679	1.9783e-07
ZNF124	-0.0268084	0.650508
ZNF496	0.469729	3.26931e-17
NLRP3	0.619099	7.26776e-32
OR2B11	0.168994	0.00402538
GCSAML	0.399854	1.75576e-12
OR2C3	0.179157	0.0022739
OR2G2	-0.157125	0.00755107
OR2G3	-0.0629797	0.28678
OR13G1	-0.00758856	0.897972
OR6F1	-0.0465853	0.430949
AC118470.1	0.0392685	0.50684
OR14A2	-0.0619452	0.294786
OR14K1	-0.0434792	0.462336
OR1C1	0.0133372	0.821695
OR14A16	-0.120904	0.0403247
OR11L1	-0.0782014	0.18571
TRIM58	0.211514	0.000300486
OR2W3	0.12409	0.0353033
OR2T8	0.0433479	0.46369
OR2AJ1	-0.068713	0.245073
OR2L8	-0.141566	0.0162113
OR2AK2	-0.0898054	0.128387
OR2L5	0.023516	0.691073
OR2L2	-0.0602033	0.3086
OR2L3	0.0697596	0.237941
OR2L13	0.158064	0.00719473
OR2M5	-0.148287	0.0117516
OR2M2	-0.0225089	0.703667
OR2M3	-0.014684	0.804038
OR2M4	-0.132132	0.0249322
OR2T33	-0.0771753	0.191566
OR2T12	-0.0684405	0.246953
OR2M7	-0.0730844	0.216256
OR14C36	-0.0724083	0.220547
OR2T4	-0.0461401	0.435371
OR2T6	-0.0373996	0.527287
OR2T1	-0.137664	0.0194279
OR2T2	-0.00697253	0.906215
[truncated: 17,610 more rows]

## Sheet: DLBC
symbol	correlation	pvalue
OR4F5	-0.120457	0.419943
SAMD11	-0.337941	0.0201667
NOC2L	0.0932863	0.532838
KLHL17	0.354242	0.0145672
PLEKHN1	0.525483	0.000148963
PERM1	0.153259	0.303719
HES4	0.0859754	0.565554
ISG15	0.131718	0.377478
AGRN	0.47936	0.000651781
RNF223	-0.0065374	0.965214
C1orf159	0.377337	0.00893135
TTLL10	-0.00163174	0.991315
TNFRSF18	0.0983059	0.510925
TNFRSF4	0.188857	0.203604
SDF4	0.682168	1.28968e-07
B3GALT6	0.117008	0.433471
C1QTNF12	0.00395918	0.978929
UBE2J2	0.272483	0.0638846
SCNN1D	0.064585	0.66625
ACAP3	0.325239	0.0256995
PUSL1	-0.0398645	0.790205
INTS11	0.0268062	0.858049
CPTP	0.00545782	0.970956
TAS1R3	-0.248766	0.0917664
DVL1	0.279764	0.0568393
MXRA8	0.25711	0.0810447
AURKAIP1	-0.23067	0.118776
CCNL2	0.28346	0.0535101
MRPL20	-0.0405031	0.786922
ANKRD65	0.00610519	0.967512
TMEM88B	0.375483	0.00930082
VWA1	0.243768	0.0986977
ATAD3C	0.106473	0.47627
ATAD3B	0.266688	0.0699767
ATAD3A	0.206333	0.16408
TMEM240	-0.105494	0.480357
SSU72	-0.141928	0.341282
FNDC10	0.379622	0.00849336
MIB2	0.0818403	0.584461
MMP23B	-0.256546	0.0817369
CDK11B	0.391556	0.00649467
SLC35E2B	0.260824	0.0766001
CDK11A	0.0575779	0.700664
SLC35E2A	0.16213	0.276243
NADK	0.590415	1.25206e-05
GNB1	0.461012	0.00110935
CALML6	0.094822	0.526085
TMEM52	0.000381671	0.997968
CFAP74	-0.0391269	0.794002
GABRD	-0.255407	0.0831489
PRKCZ	-0.0501152	0.737979
FAAP20	-0.14004	0.347806
SKI	0.410137	0.00419403
MORN1	-0.224248	0.129685
RER1	0.421569	0.00316525
PEX10	0.310118	0.0338859
PLCH2	0.306476	0.0361506
PANK4	0.489996	0.000472297
HES5	0.10259	0.492589
TNFRSF14	0.492298	0.000439884
PRXL2B	0.533371	0.000113239
MMEL1	0.205105	0.16666
TTC34	0.130267	0.382801
ACTRT2	0.2363	0.109797
PRDM16	0.0871955	0.56003
ARHGEF16	0.438827	0.00203139
MEGF6	0.23051	0.119039
TPRG1L	0.316593	0.0301497
WRAP73	0.323427	0.0265838
TP73	0.184248	0.215059
CCDC27	0.397359	0.00568026
SMIM1	-0.292465	0.0460535
LRRC47	0.384807	0.00756773
CEP104	0.483594	0.000574054
DFFB	0.140471	0.346312
C1orf174	0.436858	0.00213929
AJAP1	0.362619	0.0122467
NPHP4	0.496685	0.000383614
KCNAB2	0.536072	0.000102927
CHD5	-0.0884455	0.554397
RPL22	-0.30693	0.0358616
RNF207	0.377791	0.00884268
ICMT	0.447434	0.00161413
HES3	0.214747	0.147182
GPR153	0.313723	0.0317615
ACOT7	0.539778	9.0172e-05
HES2	0.4086	0.00435259
ESPN	-0.241859	0.101449
TNFRSF25	0.271145	0.0652526
PLEKHG5	0.273108	0.0632538
NOL9	0.13634	0.360818
TAS1R1	-0.0609071	0.684234
ZBTB48	-0.251836	0.0877002
KLHL21	0.498574	0.000361442
PHF13	0.292816	0.0457811
THAP3	-0.237132	0.108514
DNAJC11	0.509633	0.000253332
CAMTA1	-0.0268956	0.857581
VAMP3	0.732698	4.77716e-09
PER3	0.300103	0.0404125
UTS2	0.142733	0.338523
TNFRSF9	0.449572	0.00152312
PARK7	0.139449	0.349867
ERRFI1	0.472166	0.000805731
SLC45A1	0.224146	0.129865
RERE	0.235163	0.111567
ENO1	0.370333	0.0103972
CA6	-0.146455	0.325945
SLC2A7	0.181159	0.222983
SLC2A5	0.272809	0.0635549
GPR157	0.609085	5.54147e-06
H6PD	0.436406	0.00216481
SPSB1	0.269468	0.0669993
SLC25A33	-0.281678	0.0550955
TMEM201	-0.0559855	0.708572
PIK3CD	0.303718	0.0379473
CLSTN1	0.100595	0.501083
CTNNBIP1	0.373506	0.00970929
LZIC	0.186424	0.209597
NMNAT1	0.186527	0.209339
RBP7	-0.245209	0.0966583
UBE4B	0.352789	0.0150058
KIF1B	0.423944	0.00298187
PGD	0.675617	1.88601e-07
CENPS-CORT	0.0883568	0.554795
CENPS	0.148019	0.320747
CORT	-0.247945	0.0928786
DFFA	0.301076	0.0397361
PEX14	0.458573	0.00118798
CASZ1	0.467341	0.00092649
C1orf127	0.215884	0.145001
TARDBP	0.29159	0.0467384
AL109811.3	-0.0953327	0.523849
MASP2	0.313336	0.0319841
SRM	-0.0279339	0.852143
EXOSC10	0.112151	0.452933
MTOR	0.322664	0.0269634
ANGPTL7	0.0664561	0.657171
UBIAD1	0.198873	0.180206
DISP3	-0.127464	0.39321
FBXO2	-0.0902552	0.546289
FBXO44	0.125896	0.399104
FBXO6	0.640555	1.23868e-06
MAD2L2	0.0953856	0.523618
DRAXIN	0.201869	0.173598
AGTRAP	0.732235	4.9397e-09
C1orf167	-0.159148	0.285289
MTHFR	0.275305	0.061076
CLCN6	0.305442	0.0368158
NPPA	-0.153389	0.303305
NPPB	-0.00460323	0.975502
KIAA2013	0.314536	0.0312979
PLOD1	0.606676	6.17395e-06
MFN2	0.449239	0.00153699
MIIP	0.0612272	0.682662
TNFRSF8	0.236388	0.109661
TNFRSF1B	0.430662	0.0025128
VPS13D	0.198499	0.181044
DHRS3	0.187328	0.207355
AADACL4	0.153065	0.304338
AADACL3	0.364633	0.0117387
C1orf158	0.244995	0.096959
PRAMEF12	0.0461902	0.757853
PRAMEF1	0.221538	0.13451
PRAMEF11	0.3006	0.0400656
HNRNPCL1	0.210427	0.15569
PRAMEF2	0.285834	0.0514555
PRAMEF4	-0.0584975	0.696112
PRAMEF10	0.245661	0.0960257
PRAMEF7	-0.0494211	0.741482
PRAMEF6	0.240815	0.102978
PRAMEF27	0.256444	0.0818622
HNRNPCL3	NA	NA
PRAMEF25	0.166343	0.263785
HNRNPCL2	0.113792	0.446306
PRAMEF26	0.193162	0.193299
HNRNPCL4	0.218965	0.139211
PRAMEF9	NA	NA
PRAMEF13	0.245661	0.0960257
PRAMEF18	0.160077	0.28245
PRAMEF5	0.245661	0.0960257
PRAMEF8	0.276014	0.0603859
PRAMEF33	0.165933	0.264982
PRAMEF15	0.222977	0.131931
PRAMEF14	0.275325	0.0610562
PRAMEF19	0.160117	0.282328
PRAMEF17	0.144439	0.332719
PRAMEF20	0.163883	0.271012
LRRC38	0.239676	0.104666
PDPN	0.475117	0.000739029
PRDM2	0.344969	0.0175628
KAZN	0.277191	0.0592537
TMEM51	0.799998	1.51933e-11
FHAD1	0.44302	0.00181746
EFHD2	0.425604	0.00285929
CTRC	0.0761036	0.611153
CELA2A	0.0562053	0.707478
CELA2B	0.168879	0.25647
CASP9	0.200735	0.176078
DNAJC16	0.217589	0.141774
AGMAT	0.140985	0.344532
DDI2	0.32753	0.0246175
RSC1A1	0.327153	0.0247925
PLEKHM2	0.617906	3.70163e-06
SLC25A34	0.113764	0.446417
TMEM82	0.0847767	0.571006
FBLIM1	0.528923	0.000132285
UQCRHL	-0.223486	0.131028
SPEN	0.359681	0.0130217
ZBTB17	-0.091735	0.539702
SRARP	-0.110321	0.460385
HSPB7	0.0179682	0.904581
CLCNKA	0.167368	0.260811
CLCNKB	-0.030581	0.838311
FAM131C	0.0337059	0.822043
EPHA2	0.264076	0.0728681
ARHGEF19	0.279027	0.0575229
CPLANE2	0.379794	0.0084611
FBXO42	0.496496	0.000385897
SZRD1	0.486558	0.000524726
SPATA21	-0.032218	0.82978
NECAP2	0.333642	0.0219143
NBPF1	0.195303	0.188313
CROCC	0.258747	0.0790611
MFAP2	0.16008	0.282441
ATP13A2	0.497624	0.000372448
SDHB	0.377535	0.00889256
PADI2	0.348265	0.0164431
PADI1	0.285387	0.0518376
PADI3	0.0967343	0.517736
PADI4	-0.0372113	0.803884
PADI6	0.0948746	0.525855
RCC2	0.252136	0.0873102
ARHGEF10L	0.803038	1.11419e-11
ACTL8	0.0521705	0.727638
IGSF21	0.246371	0.0950394
KLHDC7A	0.220999	0.135483
PAX7	0.110492	0.459685
TAS1R2	-0.0294493	0.844218
ALDH4A1	0.286278	0.0510789
IFFO2	0.387936	0.00705257
UBR4	-0.126629	0.396343
EMC1	0.392848	0.0063051
MRTO4	0.0593113	0.692092
AKR7A3	-0.0265259	0.859519
AKR7A2	-0.0315246	0.833391
SLC66A1	0.00939674	0.950015
CAPZB	0.536107	0.000102801
MICOS10	-0.172474	0.246337
NBL1	0.305102	0.0370366
MICOS10-NBL1	0.282155	0.0546671
HTR6	0.255757	0.0827127
TMCO4	0.497956	0.000368569
RNF186	0.0605024	0.686224
OTUD3	0.112938	0.449748
PLA2G2E	0.245661	0.0960257
PLA2G2A	0.153523	0.302878
PLA2G5	0.421062	0.00320564
PLA2G2D	0.240812	0.102983
PLA2G2F	-0.021408	0.886425
PLA2G2C	-0.0866627	0.562439
UBXN10	0.162773	0.274317
VWA5B1	0.236177	0.109987
CAMK2N1	0.125682	0.399913
MUL1	0.397674	0.00563876
FAM43B	0.142108	0.340663
CDA	0.551995	5.76519e-05
PINK1	0.421865	0.00314188
DDOST	0.480879	0.000622869
KIF17	0.661791	4.08002e-07
SH2D5	-0.136106	0.361649
HP1BP3	0.310822	0.0334621
EIF4G3	0.276586	0.0598338
ECE1	0.358966	0.0132165
NBPF3	0.226086	0.12649
ALPL	0.351051	0.0155447
RAP1GAP	-0.0336185	0.822497
USP48	0.385721	0.00741394
LDLRAD2	-0.22086	0.135736
HSPG2	0.430355	0.00253277
CELA3B	-0.101984	0.495163
CELA3A	0.029818	0.842293
CDC42	0.458119	0.00120316
WNT4	0.100941	0.499604
ZBTB40	0.29405	0.044833
EPHA8	0.214684	0.147303
C1QA	0.583491	1.67253e-05
C1QC	0.637772	1.42385e-06
C1QB	0.605518	6.50111e-06
EPHB2	0.469382	0.000873564
LACTBL1	0.245661	0.0960257
TEX46	-0.0539277	0.718835
KDM1A	-0.0143195	0.923893
LUZP1	0.550381	6.12242e-05
HTR1D	0.176011	0.236633
HNRNPR	0.310033	0.0339379
ZNF436	0.439659	0.00198725
TCEA3	0.157518	0.290316
ASAP3	-0.00271059	0.985573
E2F2	0.261354	0.0759817
ID3	-0.0923092	0.537156
RPL11	-0.451753	0.00143499
ELOA	0.44191	0.00187206
PITHD1	0.0608801	0.684367
LYPLA2	0.222799	0.132247
GALE	0.189743	0.201451
HMGCL	0.202345	0.172565
FUCA1	0.178942	0.228793
CNR2	-0.16105	0.279497
PNRC2	0.270473	0.0659481
SRSF10	0.312283	0.0325962
MYOM3	0.225269	0.127903
IL22RA1	0.0662462	0.658187
IFNLR1	0.120268	0.420679
GRHL3	0.257996	0.0799671
STPG1	0.17898	0.228692
NIPAL3	0.356296	0.0139661
RCAN3	0.233952	0.113477
NCMAP	-0.0208608	0.889309
SRRM1	0.342382	0.018486
CLIC4	0.33227	0.0224982
RUNX3	0.441972	0.00186896
SYF2	0.0635844	0.671125
RSRP1	0.230015	0.119856
RHD	0.216127	0.144537
TMEM50A	0.498838	0.000358439
RHCE	-0.0222618	0.881926
MACO1	0.135235	0.364758
LDLRAP1	0.248554	0.0920526
MAN1C1	0.465338	0.000981192
SELENON	0.64101	1.21062e-06
AL020996.2	0.0805793	0.590283
MTFR1L	0.322287	0.027153
AUNIP	0.168111	0.25867
PAQR7	0.0571511	0.70278
STMN1	0.085075	0.569647
PAFAH2	0.506936	0.000276582
EXTL1	0.255007	0.083649
SLC30A2	0.183969	0.215766
TRIM63	-0.0413319	0.782667
PDIK1L	0.431953	0.00243055
FAM110D	0.427095	0.00275302
AL391650.1	-0.360413	0.0128247
ZNF593	-0.218057	0.140899
CNKSR1	0.00614772	0.967286
CATSPER4	-0.249173	0.0912197
CEP85	0.310963	0.0333781
SH3BGRL3	0.338908	0.0197903
UBXN11	0.0497131	0.740007
CD52	-0.314191	0.0314936
CRYBG2	-0.113829	0.446154
ZNF683	0.132086	0.376135
LIN28A	0.259192	0.0785285
DHDDS	0.478284	0.000672996
HMGN2	-0.0739447	0.62133
RPS6KA1	0.522645	0.00016414
ARID1A	0.309876	0.0340331
PIGV	0.154047	0.301212
ZDHHC18	0.505072	0.000293758
SFN	0.221886	0.133882
GPN2	0.14193	0.341275
GPATCH3	-0.123903	0.406669
NUDC	-0.0158017	0.916042
NR0B2	-0.0245789	0.869737
KDF1	-0.237429	0.10806
TRNP1	0.307941	0.0352253
TENT5B	0.245021	0.0969223
SLC9A1	0.360309	0.0128525
WDTC1	0.33338	0.0220249
TMEM222	0.343231	0.0181786
SYTL1	-0.295102	0.0440377
MAP3K6	-0.0536459	0.720244
FCN3	0.501327	0.00033122
CD164L2	0.0455981	0.760865
GPR3	0.238415	0.106561
WASF2	0.376562	0.00908419
AHDC1	0.278645	0.0578798
FGR	0.673915	2.07855e-07
IFI6	0.443433	0.00179752
FAM76A	0.298435	0.0415931
STX12	0.549034	6.43577e-05
PPP1R8	0.38394	0.00771606
THEMIS2	0.729676	5.93771e-09
RPA2	0.199728	0.178302
SMPDL3B	0.354739	0.0144199
XKR8	0.474079	0.000761899
EYA3	0.270295	0.066133
PTAFR	0.67891	1.5599e-07
DNAJC8	0.379118	0.00858822
ATP5IF1	-0.260756	0.0766798
SESN2	0.441149	0.00191033
MED18	0.204817	0.167268
PHACTR4	0.45167	0.00143826
RCC1	0.192242	0.19547
TRNAU1AP	0.244327	0.0979029
TAF12	0.187806	0.206177
RAB42	0.45445	0.00133231
GMEB1	0.38673	0.00724734
YTHDF2	0.281251	0.0554804
OPRD1	-0.0382815	0.798359
EPB41	0.295958	0.0433991
TMEM200B	-0.185655	0.211515
SRSF4	0.362434	0.0122943
MECR	-0.118932	0.425896
PTPRU	0.61362	4.51014e-06
MATN1	0.114569	0.443186
LAPTM5	0.0035008	0.981368
SDC3	0.598075	9.01705e-06
PUM1	0.333862	0.0218221
NKAIN1	-0.0223381	0.881524
SNRNP40	0.102525	0.492866
ZCCHC17	0.313633	0.0318133
FABP3	0.149258	0.316669
SERINC2	-0.0208451	0.889392
TINAGL1	0.4152	0.00370696
HCRTR1	0.348214	0.0164599
PEF1	0.26613	0.0705866
COL16A1	0.340523	0.0191743
ADGRB2	-0.218217	0.140601
SPOCD1	0.302343	0.0388701
PTP4A2	0.37558	0.0092812
KHDRBS1	0.156765	0.292657
TMEM39B	0.00053051	0.997176
KPNA6	0.36939	0.0106097
TXLNA	0.435661	0.00220738
CCDC28B	-0.147451	0.322626
IQCC	-0.0372905	0.803474
DCDC2B	0.269552	0.0669106
TMEM234	0.311859	0.0328458
EIF3I	0.137125	0.358032
FAM167B	0.125619	0.400151
LCK	0.127654	0.392501
HDAC1	0.0262682	0.86087
MARCKSL1	-0.243774	0.0986884
TSSK3	0.26803	0.0685265
FAM229A	-0.183091	0.218002
BSDC1	0.512447	0.000230981
AL033529.1	-0.348052	0.0165137
ZBTB8B	-0.356937	0.013783
ZBTB8A	-0.0819069	0.584155
ZBTB8OS	-0.23959	0.104795
RBBP4	0.296558	0.0429555
SYNC	0.340349	0.0192401
KIAA1522	0.394838	0.00602247
YARS1	0.401225	0.00518855
S100PBP	0.234537	0.112551
FNDC5	0.104896	0.482862
HPCA	-0.13819	0.354277
TMEM54	-0.0301122	0.840757
RNF19B	0.570497	2.82996e-05
AK2	0.21387	0.148881
AZIN2	0.144672	0.331932
TRIM62	0.291349	0.0469289
ZNF362	0.310487	0.0336632
A3GALT2	0.181407	0.222339
PHC2	0.580533	1.88899e-05
ZSCAN20	0.363233	0.0120898
CSMD2	0.254941	0.0837322
HMGB4	0.013817	0.926557
C1orf94	0.0583991	0.696599
SMIM12	0.527188	0.00014047
GJB5	0.107659	0.471343
GJB4	0.173307	0.244026
GJB3	-0.274449	0.0619173
GJA4	0.17582	0.237151
DLGAP3	-0.101805	0.495922
AC114490.2	0.272292	0.0640783
TMEM35B	0.440001	0.00196937
ZMYM6	0.336209	0.0208561
ZMYM1	0.391298	0.00653318
SFPQ	0.254305	0.0845337
ZMYM4	0.314103	0.0315442
KIAA0319L	0.472938	0.000787792
NCDN	0.439914	0.0019739
TFAP2E	0.150276	0.313339
PSMB2	0.355789	0.0141124
C1orf216	0.546468	7.07343e-05
CLSPN	0.43505	0.00224287
AGO4	0.42173	0.00315252
AGO1	0.278989	0.0575579
AGO3	0.439764	0.00198176
TEKT2	0.25376	0.0852253
ADPRHL2	0.410203	0.00418732
COL8A2	0.550835	6.01999e-05
TRAPPC3	0.450814	0.00147236
MAP7D1	0.733507	4.50462e-09
THRAP3	0.343417	0.0181117
SH3D21	0.285506	0.0517359
EVA1B	0.326391	0.0251504
STK40	0.226688	0.125456
LSM10	-0.0324149	0.828756
OSCP1	0.268301	0.0682364
MRPS15	-0.15213	0.307338
CSF3R	0.829102	6.1258e-13
GRIK3	-0.0773182	0.605458
ZC3H12A	0.376736	0.00904966
MEAF6	0.319999	0.0283256
SNIP1	0.326287	0.0251996
DNALI1	0.0901013	0.546976
GNL2	-0.189041	0.203155
RSPO1	-0.0510729	0.733155
C1orf109	0.291867	0.0465206
CDCA8	0.242969	0.0998422
EPHA10	0.147635	0.322018
MANEAL	-0.081426	0.586371
YRDC	0.444589	0.00174273
C1orf122	0.119596	0.423301
MTF1	0.530497	0.000125234
INPP5B	0.274691	0.0616783
SF3A3	0.330159	0.0234225
FHL3	0.515241	0.000210568
UTP11	0.319337	0.0286729
POU3F1	0.107274	0.47294
RRAGC	0.572247	2.63992e-05
MYCBP	0.188612	0.204203
AL139260.3	-0.0660713	0.659034
GJA9	-0.0705792	0.637337
RHBDL2	0.254949	0.083722
AKIRIN1	0.361719	0.0124798
NDUFS5	-0.136188	0.361357
MACF1	0.356134	0.0140128
BMP8A	0.336186	0.0208654
PABPC4	0.0302384	0.840098
HEYL	0.105805	0.479055
NT5C1A	0.334141	0.0217053
HPCAL4	0.0897477	0.548557
PPIE	0.0919781	0.538624
BMP8B	0.324558	0.0260289
OXCT2	0.0178953	0.904966
TRIT1	0.314702	0.0312038
MYCL	0.525249	0.000150162
MFSD2A	0.254793	0.0839178
CAP1	0.42993	0.00256053
PPT1	0.66978	2.62528e-07
RLF	0.321266	0.0276712
TMCO2	0.111416	0.455915
ZMPSTE24	0.388665	0.00693691
COL9A2	0.190695	0.199157
SMAP2	0.219151	0.138866
ZFP69B	0.2382	0.106887
ZFP69	0.239287	0.105248
EXO5	0.169852	0.2537
ZNF684	0.346216	0.0171319
RIMS3	0.416569	0.00358407
NFYC	0.363642	0.0119862
KCNQ4	0.101736	0.496216
CITED4	-0.0755439	0.613784
CTPS1	0.374388	0.00952511
SLFNL1	0.242126	0.10106
SCMH1	-0.0636547	0.670782
FOXO6	-0.109819	0.462441
EDN2	0.16405	0.270517
HIVEP3	0.265547	0.0712286
GUCA2B	0.154783	0.298878
GUCA2A	-0.0266977	0.858618
FOXJ3	0.269597	0.066863
RIMKLA	0.115118	0.44099
ZMYND12	0.0678297	0.650536
PPCS	0.253585	0.0854481
CCDC30	-0.207936	0.160755
PPIH	-0.060671	0.685395
YBX1	0.322409	0.0270914
CLDN19	0.275652	0.0607376
P3H1	0.292053	0.0463755
C1orf50	-0.14429	0.333223
TMEM269	0.188285	0.205002
SVBP	-0.330522	0.0232612
ERMAP	0.378866	0.00863612
ZNF691	0.13994	0.348153
SLC2A1	0.195188	0.188578
FAM183A	-0.0339935	0.82055
EBNA1BP2	0.10428	0.485451
CFAP57	0.270919	0.0654854
TMEM125	-0.0358889	0.810723
C1orf210	-0.145753	0.328293
TIE1	0.419258	0.00335317
MPL	0.290105	0.0479203
CDC20	-0.258658	0.0791684
ELOVL1	0.52896	0.000132113
MED8	0.454747	0.00132142
SZT2	0.268607	0.0679107
HYI	-0.297243	0.0424547
PTPRF	0.0957105	0.522198
KDM4A	0.374126	0.00957957
ST3GAL3	-0.0516571	0.730217
ARTN	-0.0615246	0.681202
IPO13	0.10267	0.492249
DPH2	0.37421	0.00956204
ATP6V0B	0.378674	0.00867268
B4GALT2	0.284165	0.0528935
CCDC24	-0.123128	0.409635
SLC6A9	0.346738	0.0169541
KLF17	0.531391	0.000121382
DMAP1	-0.172291	0.246845
ERI3	-0.124625	0.403919
RNF220	0.36884	0.0107353
TMEM53	0.440867	0.00192466
ARMH1	-0.130426	0.382217
KIF2C	0.124678	0.403717
RPS8	-0.538546	9.42447e-05
BEST4	-0.105345	0.480979
PLK3	0.361839	0.0124485
TCTEX1D4	0.123933	0.406555
BTBD19	0.234713	0.112274
PTCH2	0.100697	0.50065
EIF2B3	0.224328	0.129546
HECTD3	0.395874	0.00587975
UROD	0.00681387	0.963744
ZSWIM5	0.0841638	0.573803
HPDL	0.0800122	0.59291
MUTYH	0.00271947	0.985526
TOE1	0.248999	0.0914527
TESK2	0.0832214	0.578115
CCDC163	0.339541	0.0195467
MMACHC	0.176793	0.234524
PRDX1	0.338265	0.0200399
AKR1A1	0.444056	0.00176781
NASP	0.0763366	0.610058
CCDC17	0.238078	0.107072
GPBP1L1	0.471549	0.000820335
TMEM69	0.41043	0.00416437
IPP	0.190088	0.200618
MAST2	0.247973	0.0928396
PIK3R3	0.512256	0.000232441
AL358075.4	NA	NA
TSPAN1	0.036622	0.80693
P3R3URF	NA	NA
POMGNT1	-0.0891657	0.551164
LURAP1	0.284718	0.0524134
RAD54L	0.0845891	0.571861
LRRC41	0.376243	0.0091478
UQCRH	-0.23644	0.10958
NSUN4	0.39385	0.00616141
FAAH	0.126972	0.395054
DMBX1	0.0826689	0.58065
KNCN	0.147457	0.322609
MKNK1	0.506207	0.000283187
MOB3C	0.106536	0.476006
ATPAF1	0.0482558	0.747373
TEX38	0.104274	0.485475
EFCAB14	0.361702	0.0124841
CYP4B1	-0.0517366	0.729817
CYP4A11	0.0192977	0.897557
CYP4X1	0.267571	0.0690193
CYP4Z1	0.0504807	0.736137
CYP4A22	0.22063	0.136154
PDZK1IP1	0.188335	0.204879
TAL1	0.174844	0.239804
STIL	0.310009	0.0339519
CMPK1	0.333381	0.0220245
FOXE3	0.0582121	0.697524
FOXD2	0.311393	0.0331214
TRABD2B	0.113448	0.447689
SLC5A9	0.0549931	0.713515
SPATA6	0.386474	0.00728924
AGBL4	-0.14705	0.32396
BEND5	-0.318062	0.0293513
ELAVL4	0.134041	0.369048
DMRTA2	0.161676	0.277608
FAF1	0.0753266	0.614807
CDKN2C	-0.0174602	0.907267
C1orf185	-0.0104573	0.944382
RNF11	0.510963	0.000242536
TTC39A	0.48608	0.000532408
EPS15	0.241146	0.102492
OSBPL9	0.392876	0.00630106
NRDC	0.112093	0.453167
RAB3B	0.241979	0.101273
TXNDC12	0.00881695	0.953096
KTI12	0.24168	0.101709
BTF3L4	0.354451	0.0145052
ZFYVE9	0.175345	0.23844
CC2D1B	0.536161	0.000102604
ORC1	0.248099	0.0926693
PRPF38A	0.114125	0.444965
TUT4	0.236075	0.110145
GPX7	-0.105424	0.480651
SHISAL2A	-0.418084	0.0034523
COA7	0.371229	0.0101988
ZYG11B	0.364437	0.0117873
ZYG11A	-0.112706	0.450684
ECHDC2	0.28155	0.0552108
SCP2	0.466065	0.00096101
PODN	0.201304	0.174831
SLC1A7	0.263365	0.0736722
CPT2	0.510452	0.00024663
CZIB	0.152103	0.307425
MAGOH	-0.0194133	0.896947
LRP8	0.433357	0.00234384
DMRTB1	0.132452	0.374804
GLIS1	0.156024	0.294973
NDC1	0.109283	0.46464
YIPF1	0.467439	0.000923878
DIO1	0.572327	2.63154e-05
HSPB11	0.206907	0.162883
LRRC42	0.368764	0.0107526
LDLRAD1	0.343064	0.0182387
TMEM59	0.466133	0.000959164
TCEANC2	0.321079	0.0277668
AL357673.1	0.179792	0.226554
CDCP2	0.366135	0.0113716
CYB5RL	0.148674	0.318586
MRPL37	-0.00647072	0.965568
SSBP3	-0.115517	0.439396
ACOT11	0.65488	5.91259e-07
FAM151A	-0.271305	0.0650877
MROH7	0.0421319	0.778565
MROH7-TTC4	0.278528	0.0579896
TTC4	0.268742	0.0677672
PARS2	0.238265	0.106788
TTC22	0.349137	0.0161575
LEXM	0.378385	0.00872801
DHCR24	0.512178	0.000233033
TMEM61	0.184298	0.214932
BSND	0.209756	0.157042
PCSK9	0.318216	0.0292689
USP24	0.36113	0.0126344
PLPP3	0.609418	5.4588e-06
PRKAA2	0.24014	0.103976
FYB2	0.172235	0.247001
C8A	0.255976	0.082441
C8B	0.194738	0.18962
DAB1	0.0756977	0.613061
OMA1	-0.0192147	0.897995
TACSTD2	0.0298653	0.842046
MYSM1	0.207469	0.16172
JUN	0.586999	1.44555e-05
FGGY	0.264432	0.0724692
HOOK1	0.00193522	0.9897
CYP2J2	0.0652005	0.663258
C1orf87	-0.273327	0.0630347
NFIA	0.0914244	0.541081
TM2D1	0.471685	0.000817107
PATJ	0.159914	0.282946
L1TD1	0.260499	0.076981
KANK4	0.193622	0.192218
USP1	0.315993	0.0304812
DOCK7	0.556517	4.86383e-05
ANGPTL3	-0.0918873	0.539026
ATG4C	0.248333	0.0923521
FOXD3	0.15639	0.293828
ALG6	0.0511673	0.73268
ITGB3BP	-0.0233602	0.876145
EFCAB7	0.254209	0.0846543
PGM1	0.26547	0.071314
ROR1	0.24983	0.0903412
UBE2U	-0.00209522	0.988848
CACHD1	0.175861	0.23704
RAVER2	0.1617	0.277534
JAK1	0.331598	0.0227892
AK4	0.473775	0.00076872
DNAJC6	0.160792	0.280277
LEPROT	0.656579	5.40196e-07
LEPR	0.444954	0.00172575
PDE4B	0.571806	2.68667e-05
SGIP1	0.302556	0.038726
TCTEX1D1	0.194886	0.189278
INSL5	-0.0987146	0.509161
WDR78	-0.314921	0.03108
MIER1	0.271798	0.0645819
SLC35D1	0.150582	0.312345
C1orf141	0.0990434	0.507744
IL23R	0.168221	0.258355
IL12RB2	0.444467	0.00174843
SERBP1	0.334422	0.0215882
GADD45A	0.0587238	0.694993
GNG12	0.44708	0.00162965
DIRAS3	0.191035	0.198344
WLS	0.416463	0.00359346
RPE65	-0.0181081	0.903842
DEPDC1	0.217905	0.141183
LRRC7	0.161685	0.277579
LRRC40	0.296935	0.0426792
SRSF11	0.319692	0.0284866
ANKRD13C	0.277372	0.0590814
HHLA3	-0.298451	0.0415821
CTH	0.368939	0.0107125
PTGER3	0.0943639	0.528095
ZRANB2	0.287439	0.050103
NEGR1	0.19493	0.189174
LRRIQ3	0.149331	0.316428
FPGT	0.512607	0.000229766
FPGT-TNNI3K	0.230382	0.119251
TNNI3K	-0.0928091	0.534945
LRRC53	0.14251	0.339284
ERICH3	0.178711	0.229406
CRYZ	0.242327	0.100768
TYW3	0.104527	0.484414
LHX8	-0.00687529	0.963417
SLC44A5	-0.154616	0.299407
ACADM	0.388768	0.0069208
RABGGTB	0.353211	0.0148772
MSH4	0.0431305	0.773454
ASB17	0.245661	0.0960257
ST6GALNAC3	0.50563	0.000288516
ST6GALNAC5	0.260518	0.0769593
PIGK	0.504463	0.000299578
AK5	-0.162427	0.27535
AC118549.1	0.299614	0.040756
USP33	0.325716	0.0254711
MIGA1	0.354545	0.0144773
NEXN	0.339472	0.0195731
FUBP1	0.194484	0.190208
DNAJB4	0.378737	0.00866058
GIPC2	0.293715	0.0450886
PTGFR	0.433683	0.00232408
IFI44L	0.462817	0.00105418
IFI44	0.462584	0.00106115
ADGRL4	0.589982	1.27519e-05
ADGRL2	0.36178	0.0124638
TTLL7	0.278755	0.0577764
PRKACB	0.147899	0.321145
SAMD13	-0.114033	0.445335
DNASE2B	0.380961	0.00824536
RPF1	-0.0453863	0.761943
GNG5	-0.0831008	0.578668
SPATA1	-0.0779674	0.602424
CTBS	0.533282	0.000113595
SSX2IP	0.179315	0.227809
LPAR3	0.209239	0.158089
MCOLN2	0.220027	0.137255
WDR63	0.216591	0.143656
MCOLN3	0.406175	0.00461335
SYDE2	0.140783	0.34523
C1orf52	0.122873	0.410612
BCL10	0.175108	0.239084
DDAH1	-0.0645855	0.666248
CCN1	0.379853	0.00845008
ZNHIT6	0.181455	0.222215
COL24A1	0.324957	0.0258355
ODF2L	0.27392	0.0624421
CLCA2	0.0281157	0.851192
CLCA1	0.0972469	0.51551
CLCA4	-0.145651	0.328635
SH3GLB1	0.555414	5.07086e-05
SELENOF	0.539083	9.24502e-05
HS2ST1	-0.0128692	0.931582
AC093155.3	0.253865	0.0850918
LMO4	0.183561	0.216804
PKN2	0.276466	0.0599495
GTF2B	0.414409	0.00377964
KYAT3	0.382334	0.00799762
RBMXL1	0.317495	0.0296575
GBP3	0.64263	1.11548e-06
GBP1	0.741751	2.44605e-09
GBP2	0.510982	0.00024238
GBP7	0.371613	0.0101149
GBP4	0.61273	4.69737e-06
GBP5	0.675464	1.90262e-07
GBP6	0.364225	0.01184
LRRC8B	0.273025	0.0633371
LRRC8C	0.38818	0.00701369
AC093423.3	NA	NA
LRRC8D	0.251939	0.0875661
ZNF326	0.282357	0.054487
BARHL2	0.125857	0.399252
ZNF644	0.19212	0.195757
HFM1	0.0119262	0.936585
CDC7	0.100871	0.499903
TGFBR3	0.198922	0.180097
BRDT	0.29427	0.0446658
EPHX4	0.361455	0.012549
SETSIP	0.233206	0.114665
BTBD8	0.306224	0.0363118
C1orf146	0.0179528	0.904663
GLMN	-0.0198308	0.894743
RPAP2	0.272874	0.0634893
GFI1	0.389211	0.0068515
EVI5	0.337986	0.020149
RPL5	-0.500924	0.000335492
DIPK1A	0.165532	0.266153
MTF2	0.300107	0.0404096
TMED5	0.448569	0.00156523
CCDC18	0.0649561	0.664445
DR1	0.51244	0.00023103
FNBP1L	0.338592	0.0199125
BCAR3	0.196006	0.186697
DNTTIP2	-0.200035	0.177622
GCLM	0.553771	5.39445e-05
ABCA4	0.0881086	0.555912
ARHGAP29	0.321666	0.0274672
ABCD3	0.241443	0.102056
F3	0.433149	0.0023565
SLC44A3	0.472229	0.000804263
CNN3	0.478878	0.000661216
ALG14	0.381154	0.0082102
TLCD4	0.110273	0.46058
TLCD4-RWDD3	0.191827	0.196452
RWDD3	-0.164769	0.268393
PTBP2	0.278787	0.0577472
DPYD	0.681211	1.36415e-07
SNX7	0.32045	0.0280916
PLPPR5	-0.0307294	0.837537
PLPPR4	0.296172	0.0432406
PALMD	0.396274	0.00582544
FRRS1	0.423981	0.00297909
AGL	0.224779	0.128756
SLC35A3	0.342691	0.0183737
MFSD14A	0.496134	0.000390308
SASS6	0.197496	0.183302
TRMT13	0.255796	0.0826644
LRRC39	0.274443	0.0619231
DBT	0.296574	0.0429444
RTCA	0.374037	0.00959817
CDC14A	0.365553	0.0115125
GPR88	0.177285	0.233203
VCAM1	0.460588	0.00112266
EXTL2	0.26194	0.0753036
SLC30A7	0.423323	0.00302891
DPH5	-0.345334	0.0174355
S1PR1	0.295029	0.0440922
OLFM3	-0.0203927	0.891778
COL11A1	0.222465	0.132845
RNPC3	0.216292	0.144224
AMY2B	0.154703	0.29913
AMY2A	0.0718481	0.631282
AMY1A	0.250115	0.0899618
AMY1B	0.0706758	0.636875
AMY1C	-0.107173	0.473358
PRMT6	0.214525	0.14761
NTNG1	-0.173168	0.244412
VAV3	0.143585	0.335617
SLC25A24	0.5773	2.15483e-05
NBPF4	0.123141	0.409586
NBPF6	0.00139084	0.992597
FAM102B	0.358703	0.0132887
HENMT1	0.111358	0.456154
PRPF38B	0.314011	0.0315965
FNDC7	-0.031914	0.831363
STXBP3	0.422858	0.0030645
AKNAD1	0.142679	0.338708
GPSM2	0.208142	0.160333
CLCC1	0.222165	0.133381
WDR47	0.423538	0.00301257
TAF13	0.428272	0.00267164
TMEM167B	0.406635	0.00456284
C1orf194	-0.169898	0.253569
KIAA1324	0.118358	0.428148
SARS1	0.422622	0.00308273
CELSR2	-0.0232617	0.876663
PSRC1	0.215158	0.146391
MYBPHL	0.0762668	0.610386
SORT1	0.527756	0.00013774
PSMA5	0.476908	0.000700999
SYPL2	-0.070885	0.635875
ATXN7L2	0.0719994	0.630562
CYB561D1	0.273446	0.0629146
AMIGO1	-0.163935	0.270859
GPR61	-0.00174908	0.99069
GNAI3	0.441828	0.00187613
GNAT2	0.205247	0.166358
AMPD2	0.40043	0.00528645
GSTM4	0.187478	0.206986
GSTM2	0.12479	0.403292
GSTM1	0.0948076	0.526148
GSTM5	-0.218219	0.140596
GSTM3	0.253307	0.0858026
EPS8L3	0.111739	0.454603
CSF1	0.619712	3.4028e-06
AHCYL1	0.47826	0.000673475
STRIP1	0.451508	0.00144465
ALX3	-0.00618099	0.967109
UBL4B	0.433578	0.00233045
SLC6A17	0.332371	0.022455
KCNC4	0.403721	0.00489115
RBM15	0.191081	0.198232
SLC16A4	0.242742	0.100168
LAMTOR5	0.126363	0.397344
PROK1	0.114962	0.441612
KCNA10	0.195769	0.187241
KCNA2	0.193978	0.191387
KCNA3	0.450561	0.00148256
CD53	0.281966	0.054836
LRIF1	0.075138	0.615696
DRAM2	0.276247	0.0601607
CEPT1	0.428121	0.00268195
DENND2D	0.143137	0.337141
CHI3L2	0.141712	0.342024
CHIA	0.186918	0.20837
PIFO	0.0419971	0.779256
OVGP1	0.132022	0.376367
WDR77	0.189004	0.203246
ATP5PB	0.26159	0.0757082
C1orf162	0.562752	3.83166e-05
TMIGD3	0.341077	0.0189673
ADORA3	0.265757	0.0709968
RAP1A	0.377957	0.00881059
INKA2	0.0462712	0.757441
DDX20	0.30323	0.0382725
KCND3	0.421343	0.00318323
CTTNBP2NL	0.572187	2.64619e-05
WNT2B	0.271079	0.065321
ST7L	0.330197	0.0234053
CAPZA1	0.396472	0.00579874
MOV10	0.496681	0.000383654
RHOC	0.547385	6.8391e-05
AL603832.3	0.0601864	0.687779
PPM1J	0.0887619	0.552975
TAFA3	-0.167959	0.259109
SLC16A1	0.0698738	0.640713
LRIG2	0.221871	0.133909
MAGI3	0.185621	0.2116
PHTF1	0.276977	0.0594584
RSBN1	0.316244	0.0303419
PTPN22	0.364671	0.0117292
BCL2L15	0.0513191	0.731916
AP4B1	0.242398	0.100665
DCLRE1B	0.49943	0.000351794
HIPK1	0.398233	0.00556575
OLFML3	0.375341	0.00932975
SYT6	0.310828	0.0334587
TRIM33	0.31923	0.0287296
BCAS2	0.2823	0.0545377
DENND2C	0.1205	0.419779
AMPD1	0.159169	0.285225
NRAS	0.378286	0.00874706
CSDE1	0.382102	0.00803912
SIKE1	0.143355	0.336397
SYCP1	0.272951	0.0634125
TSHB	0.251286	0.0884186
TSPAN2	0.446566	0.00165242
NGF	0.245937	0.0956413
VANGL1	0.443872	0.00177654
CASQ2	0.0351382	0.814612
NHLH2	0.107817	0.470687
SLC22A15	0.48366	0.000572926
MAB21L3	0.223982	0.130154
ATP1A1	0.471249	0.000827526
CD58	0.227845	0.123486
IGSF3	0.179692	0.226817
CD2	0.418143	0.00344731
PTGFRN	0.0144195	0.923363
CD101	-0.0727271	0.627102
TTF2	0.362109	0.0123784
TRIM45	-0.0561163	0.707921
VTCN1	-0.0787245	0.598893
MAN1A2	0.16908	0.255896
TENT5C	0.37698	0.00900144
GDAP2	0.440854	0.00192535
WDR3	0.319828	0.0284151
SPAG17	0.394149	0.00611899
TBX15	0.197703	0.182835
WARS2	0.199648	0.178479
HAO2	-0.034876	0.815971
HSD3B2	0.038482	0.797325
HSD3B1	0.206711	0.163292
ZNF697	0.682248	1.28359e-07
PHGDH	0.0903241	0.545982
HMGCS2	0.0523274	0.726851
REG4	-0.0114746	0.938982
ADAM30	0.0603564	0.686942
NOTCH2	0.538027	9.60093e-05
SEC22B	0.502586	0.000318168
NBPF26	0.52405	0.000156459
PPIAL4A	0.037286	0.803498
FCGR1B	0.752453	1.06894e-09
FAM72B	0.133844	0.369758
SRGAP2C	0.396261	0.00582726
H3-2	0.315751	0.0306154
FAM72C	0.122477	0.412132
PPIAL4E	0.10428	0.485452
NBPF15	0.26944	0.0670283
PPIAL4F	0.0180741	0.904021
SRGAP2B	0.403688	0.00489493
FAM72D	0.0467262	0.75513
PPIAL4D	0.173584	0.243262
NBPF20	0.26494	0.0719014
GPR89A	-0.0960294	0.520806
PDZK1	0.00703839	0.96255
CD160	0.258775	0.0790279
RNF115	0.36384	0.0119364
POLR3C	0.13274	0.373757
NUDT17	-0.0872193	0.559922
PIAS3	0.371825	0.0100687
ANKRD35	0.332385	0.0224488
ITGA10	0.244366	0.0978479
PEX11B	-0.218731	0.139644
RBM8A	-0.119069	0.42536
AC243547.3	0.0350256	0.815195
LIX1L	0.188348	0.204846
ANKRD34A	0.0703552	0.638408
POLR3GL	-0.0673175	0.653007
TXNIP	0.184609	0.214146
HJV	0.112367	0.452055
NBPF10	0.553249	5.50114e-05
NOTCH2NLA	0.502941	0.000314573
PPIAL4H	0.0958145	0.521744
NBPF12	0.231743	0.117024
PRKAB2	0.238329	0.106692
FMO5	0.19963	0.178519
CHD1L	0.0873499	0.559332
BCL9	0.204951	0.166985
ACP6	-0.270907	0.0654983
GJA5	0.37453	0.00949588
GJA8	0.0520827	0.728079
GPR89B	0.141462	0.342885
NBPF11	0.213715	0.149181
PPIAL4G	0.0658191	0.660256
NBPF14	0.295788	0.0435254
NUDT4B	0.474498	0.000752592
PDE4DIP	0.767053	3.22302e-10
NBPF9	0.387289	0.00715644
NBPF19	0.614139	4.40413e-06
PPIAL4C	-0.0755055	0.613965
FCGR1A	0.73382	4.40333e-09
H2BC18	0.274708	0.0616617
H3C13	0.131769	0.377293
H4C14	0.428766	0.00263811
H3C14	0.0473335	0.752047
H2AC18	0.0856497	0.567033
H2AC19	0.260973	0.0764259
H3C15	0.0473335	0.752047
H4C15	0.0620165	0.678791
H2BC21	0.192626	0.194561
H2AC20	-0.117416	0.431859
H2AC21	-0.0313753	0.834169
BOLA1	0.0817243	0.584996
SV2A	0.291338	0.0469378
SF3B4	0.158665	0.286773
MTMR11	0.527674	0.000138133
OTUD7B	0.3372	0.0204591
VPS45	0.1119	0.453949
PLEKHO1	0.35305	0.014926
ANP32E	0.287458	0.0500876
CA14	0.179319	0.227797
APH1A	0.409877	0.00422049
C1orf54	0.499594	0.000349967
CIART	0.131263	0.379145
MRPS21	0.0638628	0.669767
PRPF3	-0.0157825	0.916144
RPRD2	0.245739	0.0959174
TARS2	0.230206	0.11954
ECM1	0.528153	0.00013586
ADAMTSL4	0.612309	4.78844e-06
MCL1	0.450475	0.00148608
ENSA	0.283084	0.0538414
GOLPH3L	0.132482	0.374694
HORMAD1	0.279285	0.0572833
CTSS	0.740667	2.65401e-09
CTSK	0.46619	0.000957591
ARNT	0.287574	0.0499905
SETDB1	0.256378	0.0819444
CERS2	0.404176	0.00483854
ANXA9	0.365616	0.0114972
MINDY1	0.373498	0.00971094
PRUNE1	0.20609	0.164587
BNIPL	0.0963852	0.519256
C1orf56	-0.0990149	0.507867
CDC42SE1	0.486015	0.000533459
MLLT11	0.338047	0.0201251
GABPB2	0.367799	0.0109763
SEMA6C	-0.150766	0.311747
TNFAIP8L2	0.289421	0.0484732
SCNM1	-0.217497	0.141948
LYSMD1	0.133233	0.37197
TMOD4	-0.145754	0.328291
VPS72	0.091818	0.539334
PIP5K1A	0.354421	0.0145141
PSMD4	-0.300839	0.0399003
ZNF687	0.227849	0.123479
PI4KB	0.475379	0.00073335
RFX5	0.288536	0.0491952
SELENBP1	0.374541	0.00949349
PSMB4	0.0422113	0.778159
POGZ	0.1265	0.39683
CGN	0.114805	0.442241
TUFT1	0.160283	0.281824
SNX27	0.469635	0.000867204
CELF3	0.293468	0.0452784
RIIAD1	-0.21718	0.142543
MRPL9	-0.280678	0.0560012
OAZ3	0.310115	0.033888
TDRKH	0.430868	0.00249953
LINGO4	-0.0717508	0.631745
RORC	0.0260855	0.861828
C2CD4D	0.219174	0.138824
THEM5	0.441188	0.00190833
THEM4	0.16416	0.270192
S100A10	0.48475	0.00055434
S100A11	0.764574	3.97446e-10
TCHHL1	0.0200248	0.893719
TCHH	0.369112	0.010673
RPTN	0.302587	0.038705
HRNR	0.408042	0.00441144
FLG	0.327948	0.0244241
FLG2	0.205081	0.166709
CRNN	0.224704	0.128887
LCE5A	0.129873	0.384255
CRCT1	0.247825	0.093042
LCE3E	0.26761	0.0689777
LCE3D	0.21122	0.154101
LCE3C	0.245661	0.0960257
LCE3B	NA	NA
LCE3A	0.27467	0.0616991
LCE2D	0.245661	0.0960257
LCE2C	0.0932444	0.533023
LCE2B	NA	NA
LCE2A	NA	NA
LCE4A	0.0928013	0.534979
C1orf68	0.164312	0.269744
KPRP	0.126665	0.39621
LCE1F	0.296752	0.0428136
LCE1E	0.174517	0.240698
LCE1D	-0.0350333	0.815155
LCE1C	-0.00186181	0.99009
LCE1B	0.232615	0.115613
LCE1A	0.229116	0.12135
LCE6A	0.245661	0.0960257
SMCP	0.245661	0.0960257
IVL	0.14785	0.321304
SPRR4	0.245661	0.0960257
SPRR1A	0.240691	0.10316
SPRR3	0.0540797	0.718075
SPRR1B	0.356517	0.0139027
SPRR2D	0.261116	0.0762593
SPRR2A	0.261487	0.075828
SPRR2B	0.0916022	0.540292
SPRR2E	0.310198	0.0338379
SPRR2F	0.143321	0.336516
SPRR2G	0.0867157	0.562199
LELP1	0.145865	0.327918
PRR9	0.245661	0.0960257
LOR	-0.282737	0.0541487
PGLYRP3	0.320793	0.0279143
PGLYRP4	-0.143544	0.335756
S100A9	0.747702	1.55151e-09
S100A12	0.4024	0.00504658
S100A8	0.695787	5.66804e-08
S100A7A	0.181147	0.223014
S100A7L2	NA	NA
S100A7	0.254596	0.0841659
S100A6	0.431605	0.00245248
S100A5	-0.0892083	0.550972
S100A4	0.306514	0.0361261
S100A3	0.334224	0.0216705
S100A2	0.0414737	0.78194
S100A16	0.390426	0.00666448
S100A14	0.0403534	0.787692
S100A13	-0.0833562	0.577497
S100A1	-0.0620602	0.678576
CHTOP	0.234352	0.112843
SNAPIN	0.146709	0.325097
ILF2	0.172422	0.24648
NPR1	0.323986	0.0263084
INTS3	0.393816	0.00616621
SLC27A3	0.288641	0.0491091
GATAD2B	0.122044	0.4138
DENND4B	0.127498	0.393084
CRTC2	0.119175	0.424945
SLC39A1	0.596974	9.45766e-06
CREB3L4	-0.0354951	0.812762
JTB	-0.18045	0.224829
RAB13	0.539619	9.06878e-05
RPS27	-0.418771	0.00339401
NUP210L	0.189514	0.202007
TPM3	0.404984	0.00474639
C1orf189	0.150209	0.313558
C1orf43	0.319794	0.0284328
UBAP2L	0.271674	0.0647086
HAX1	0.0677797	0.650777
AQP10	0.124527	0.404294
ATP8B2	0.484964	0.000550763
IL6R	0.395376	0.00594797
SHE	0.247726	0.0931771
TDRD10	0.19461	0.189916
UBE2Q1	0.264498	0.0723948
CHRNB2	0.102717	0.492049
ADAR	0.414381	0.00378221
KCNN3	-0.0254378	0.865227
PMVK	-0.075805	0.612556
PBXIP1	0.272678	0.0636874
PYGO2	0.069545	0.642289
SHC1	0.404259	0.00482898
CKS1B	0.0531775	0.722589
FLAD1	-0.173602	0.243212
LENEP	0.0803164	0.591501
ZBTB7B	0.453679	0.00136099
DCST2	-0.136758	0.359333
DCST1	-0.0252771	0.866071
ADAM15	0.148969	0.317615
EFNA4	-0.116631	0.434967
AL691442.2	-0.120716	0.418938
EFNA3	0.0115922	0.938357
EFNA1	0.268893	0.0676066
SLC50A1	0.0986447	0.509462
DPM3	-0.139444	0.349884
KRTCAP2	-0.244624	0.0974824
AL713999.1	0.523163	0.000161265
TRIM46	0.459714	0.00115062
MUC1	0.37061	0.0103355
THBS3	0.25459	0.0841736
MTX1	0.0708565	0.636011
GBA	0.178197	0.23077
FAM189B	0.334492	0.0215593
SCAMP3	-0.111675	0.454863
CLK2	0.202511	0.172205
HCN3	0.163572	0.271935
PKLR	0.182982	0.218283
FDPS	0.0832895	0.577803
RUSC1	0.350634	0.0156763
ASH1L	0.262296	0.0748926
MSTO1	0.215662	0.145424
YY1AP1	0.333746	0.0218709
DAP3	-0.0344436	0.818214
GON4L	0.223303	0.131352
SYT11	0.45238	0.0014105
RIT1	0.574782	2.38524e-05
KHDC4	0.222979	0.131927
RXFP4	0.287446	0.0500975
ARHGEF2	0.220788	0.135867
SSR2	0.0367247	0.806398
UBQLN4	0.192691	0.194408
LAMTOR2	0.00598873	0.968132
RAB25	-0.187749	0.206317
MEX3A	0.00193639	0.989693
LMNA	0.609413	5.46014e-06
SEMA4A	0.424117	0.00296887
SLC25A44	0.423744	0.00299693
PMF1-BGLAP	-0.179312	0.227817
PMF1	0.0549882	0.713539
BGLAP	-0.0370876	0.804523
PAQR6	0.070061	0.639816
SMG5	0.388001	0.00704207
TMEM79	0.0549756	0.713602
GLMP	0.451332	0.00145163
VHLL	-0.117049	0.433311
CCT3	0.00815913	0.956592
TSACC	0.106458	0.47633
RHBG	-0.00615596	0.967242
C1orf61	-0.11913	0.42512
MEF2D	0.382142	0.00803197
IQGAP3	0.25152	0.0881128
TTC24	0.284522	0.0525831
NAXE	-0.359452	0.0130837
GPATCH4	0.153806	0.301975
HAPLN2	-0.205455	0.165921
BCAN	0.160259	0.281896
NES	0.356187	0.0139976
CRABP2	0.123646	0.407653
ISG20L2	0.317403	0.0297072
RRNAD1	-0.0280906	0.851323
MRPL24	-0.203964	0.169083
HDGF	0.327076	0.0248285
PRCC	-0.214215	0.14821
SH2D2A	0.247612	0.0933322
NTRK1	0.228555	0.12229
INSRR	0.424382	0.00294912
PEAR1	0.383314	0.00782488
LRRC71	0.439987	0.00197009
ARHGEF11	0.624835	2.67262e-06
ETV3L	0.288165	0.0495009
ETV3	0.318	0.0293846
FCRL5	0.0216509	0.885144
FCRL4	0.04165	0.781036
FCRL3	-0.0386105	0.796663
FCRL2	-0.00254321	0.986464
FCRL1	0.018152	0.90361
CD5L	0.17857	0.229777
KIRREL1	0.473675	0.000770985
CD1D	0.0597081	0.690135
CD1A	-0.339622	0.019516
CD1C	-0.0950982	0.524876
CD1B	-0.108883	0.466285
CD1E	-0.192821	0.194101
OR10T2	0.2523	0.0870989
OR10K2	0.119903	0.422102
OR10K1	0.0165178	0.912252
OR10R2	0.245661	0.0960257
OR6Y1	0.105606	0.479887
OR6P1	0.108371	0.468399
OR10X1	0.245661	0.0960257
OR10Z1	0.245661	0.0960257
SPTA1	0.27169	0.0646931
OR6K2	0.178541	0.229856
OR6K3	0.257621	0.0804212
OR6N1	0.0330739	0.825328
OR6K6	0.245661	0.0960257
OR6N2	0.287525	0.0500316
MNDA	0.577737	2.11702e-05
PYHIN1	0.390896	0.00659348
IFI16	0.270853	0.0655541
AIM2	0.0184929	0.901808
CADM3	-0.0345004	0.817919
ACKR1	0.185721	0.211351
FCER1A	-0.175368	0.238376
OR10J1	0.289586	0.0483393
OR10J5	0.245661	0.0960257
APCS	0.227239	0.124515
CRP	0.0784135	0.600342
DUSP23	0.357841	0.013528
FCRL6	0.580751	1.87219e-05
SLAMF8	0.782039	8.57334e-11
AL590560.2	-0.0469521	0.753982
VSIG8	0.0378819	0.800421
CFAP45	0.187017	0.208123
TAGLN2	0.506339	0.000281977
IGSF9	0.0136896	0.927232
SLAMF9	0.301302	0.0395803
KCNJ10	0.564655	3.55926e-05
PIGM	0.241013	0.102686
KCNJ9	0.0219709	0.883458
IGSF8	0.303981	0.0377729
ATP1A2	-0.0337642	0.821741
ATP1A4	0.0604057	0.6867
CASQ1	0.199375	0.179086
PEA15	0.368682	0.0107715
DCAF8	0.358526	0.0133376
AL139011.2	0.224619	0.129036
PEX19	0.323191	0.0267008
COPA	0.390459	0.00665952
NCSTN	0.431633	0.00245074
NHLH1	0.173624	0.243152
VANGL2	0.0748749	0.616936
SLAMF6	0.141866	0.341495
CD84	0.559032	4.42029e-05
SLAMF1	0.10386	0.487222
CD48	0.148937	0.31772
SLAMF7	0.647054	8.89838e-07
LY9	-0.131335	0.378879
CD244	0.532553	0.000116542
ITLN1	0.572251	2.63943e-05
ITLN2	0.357961	0.0134944
F11R	0.341902	0.0186618
AL591806.4	0.299338	0.0409507
TSTD1	-0.0666663	0.656154
USF1	-0.113238	0.448536
ARHGAP30	0.463506	0.00103377
NECTIN4	0.623648	2.8275e-06
KLHDC9	0.214494	0.14767
PFDN2	-0.0376415	0.801662
NIT1	0.328031	0.0243854
DEDD	0.362203	0.0123541
UFC1	0.238228	0.106845
USP21	0.161502	0.27813
PPOX	-0.241386	0.102139
B4GALT3	0.212101	0.15235
ADAMTS4	0.588545	1.3548e-05
NDUFS2	0.326249	0.0252176
FCER1G	0.767242	3.1715e-10
APOA2	0.00325	0.982702
TOMM40L	0.356198	0.0139943
NR1I3	0.32504	0.0257957
PCP4L1	0.0549052	0.713953
SDHC	0.361647	0.0124987
CFAP126	0.0568784	0.704134
FCGR2A	0.731235	5.30937e-09
HSPA6	0.619588	3.42266e-06
FCGR3A	0.734066	4.32506e-09
FCGR3B	0.581977	1.78028e-05
FCGR2B	0.0820781	0.583367
FCRLA	-0.304979	0.037117
FCRLB	-0.168348	0.25799
DUSP12	0.186903	0.208406
ATF6	0.45238	0.0014105
OLFML2B	0.477684	0.000685083
NOS1AP	0.330998	0.0230512
AL512785.2	0.355176	0.0142912
SPATA46	0.301591	0.0393822
C1orf226	0.292356	0.0461386
SH2D1B	0.128802	0.388221
UHMK1	0.264477	0.072418
UAP1	0.27002	0.06642
DDR2	0.516169	0.00020416
HSD17B7	0.424685	0.00292659
CCDC190	0.0747233	0.617652
RGS4	0.148165	0.320264
RGS5	0.0831919	0.57825
NUF2	0.124791	0.403288
PBX1	0.291706	0.0466476
LMX1A	0.163302	0.272739
RXRG	0.215055	0.146587
LRRC52	0.233752	0.113795
MGST3	0.485003	0.000550115
ALDH9A1	0.485218	0.000546536
TMCO1	0.475408	0.000732723
UCK2	0.327162	0.0247887
FAM78B	0.225529	0.127452
POGK	0.17182	0.24816
TADA1	0.225154	0.128103
ILDR2	-0.0202135	0.892724
MAEL	-0.171645	0.248648
GPA33	0.0699189	0.640497
DUSP27	0.0266079	0.859089
POU2F1	0.0426171	0.776081
CD247	0.301243	0.0396212
CREG1	0.774392	1.70636e-10
RCSD1	0.0123207	0.934492
MPZL1	0.410964	0.0041108
ADCY10	0.171795	0.248228
MPC2	-0.29902	0.0411762
DCAF6	0.297135	0.0425331
GPR161	0.319657	0.0285045
TIPRL	0.225008	0.128357
SFT2D2	0.500107	0.000344323
TBX19	0.458209	0.00120014
XCL2	0.231115	0.118047
XCL1	0.263605	0.0734001
DPT	0.104896	0.482863
ATP1B1	0.19077	0.198977
NME7	-0.356058	0.0140346
BLZF1	0.239537	0.104875
CCDC181	0.166976	0.261946
SLC19A2	0.259268	0.0784386
F5	0.201086	0.175308
SELP	0.131465	0.378405
C1orf112	0.173077	0.244664
SELL	0.175447	0.238163
SELE	0.520212	0.000178252
METTL18	-0.175572	0.237823
SCYL3	0.22785	0.123479
KIFAP3	0.393601	0.00619682
METTL11B	0.0933844	0.532405
GORAB	0.3967	0.00576803
PRRX1	0.484849	0.00055269
MROH9	0.19081	0.198882
FMO3	0.0742903	0.619696
FMO2	0.201333	0.174766
FMO1	0.280552	0.0561159
FMO4	-0.0275393	0.854209
PRRC2C	0.297457	0.0422989
MYOC	0.173527	0.243418
VAMP4	0.367966	0.0109374
EEF1AKNMT	0.157881	0.289192
DNM3	0.24178	0.101564
PIGC	0.0993612	0.506376
C1orf105	0.16154	0.278016
SUCO	0.223476	0.131047
FASLG	0.547346	6.84896e-05
TNFSF18	0.166309	0.263885
TNFSF4	0.262546	0.0746056
PRDX6	-0.194944	0.189142
SLC9C2	0.142963	0.337736
ANKRD45	0.0396414	0.791353
TEX50	NA	NA
KLHL20	0.342923	0.0182897
CENPL	0.19192	0.196233
DARS2	0.337057	0.020516
ZBTB37	0.183336	0.217377
SERPINC1	0.094547	0.527291
RC3H1	0.166671	0.26283
RABGAP1L	-0.356765	0.0138318
GPR52	0.220358	0.136651
CACYBP	0.284525	0.0525799
MRPS14	-0.0920372	0.538362
TNN	0.0683443	0.648058
KIAA0040	0.233138	0.114774
TNR	-0.0590701	0.693283
COP1	-0.358404	0.0133714
PAPPA2	0.241508	0.101961
ASTN1	-0.229321	0.121008
BRINP2	0.336239	0.020844
SEC16B	0.29525	0.0439267
RASAL2	0.523378	0.000160089
CLEC20A	0.245661	0.0960257
TEX35	-0.280601	0.0560711
RALGPS2	-0.144158	0.333669
ANGPTL1	0.349722	0.0159679
FAM20B	0.0624667	0.676586
TOR3A	0.393553	0.00620361
ABL2	0.339097	0.0197173
SOAT1	0.582302	1.75667e-05
AXDND1	0.0833163	0.57768
NPHS2	0.0880307	0.556263
TDRD5	0.210084	0.156379
FAM163A	-0.0618287	0.679711
TOR1AIP2	-0.00427009	0.977274
TOR1AIP1	0.425404	0.00287384
CEP350	-0.0102879	0.945282
QSOX1	0.206086	0.164595
LHX4	0.348481	0.0163721
ACBD6	-0.399244	0.00543563
XPR1	0.245066	0.0968592
KIAA1614	0.623859	2.79947e-06
STX6	0.442565	0.0018397
MR1	0.530916	0.000123415
IER5	0.222396	0.132967
CACNA1E	0.354007	0.0146375
ZNF648	0.221862	0.133925
GLUL	0.752929	1.02934e-09
TEDDM1	0.105937	0.478505
RGSL1	0.15473	0.299047
RNASEL	0.367242	0.0111074
RGS16	0.0392625	0.793304
RGS8	0.0816782	0.585208
NPL	0.700413	4.24295e-08
DHX9	0.21525	0.146214
SHCBP1L	0.292677	0.0458884
LAMC1	0.514888	0.000213054
LAMC2	0.0791764	0.596791
NMNAT2	0.364525	0.0117654
SMG7	0.140697	0.345528
NCF2	0.728376	6.51425e-09
ARPC5	0.430534	0.00252113
RGL1	0.626956	2.41514e-06
APOBEC4	0.213271	0.150048
COLGALT2	0.0632918	0.672553
TSEN15	0.296218	0.0432066
C1orf21	0.557787	4.63498e-05
EDEM3	0.321255	0.0276771
NIBAN1	0.260574	0.0768935
RNF2	0.247438	0.0935708
TRMT1L	0.235214	0.111488
SWT1	0.317269	0.0297805
IVNS1ABP	0.455444	0.00129618
HMCN1	0.469079	0.000881236
PRG4	0.189184	0.202808
TPR	0.369896	0.0104953
ODR4	0.208193	0.160227
OCLM	0.260259	0.0772639
PDC	-0.0811415	0.587685
PTGS2	0.299781	0.0406385
PLA2G4A	0.621666	3.10486e-06
BRINP3	0.188144	0.205346
RGS18	0.307966	0.0352098
RGS21	-0.131078	0.379822
RGS1	0.329117	0.0238898
RGS13	-0.0680485	0.649482
AL136454.1	-0.344629	0.0176817
RGS2	0.330813	0.0231329
UCHL5	0.325655	0.0255003
RO60	0.349336	0.0160927
GLRX2	0.177458	0.23274
CDC73	0.379709	0.00847695
B3GALT2	0.0730181	0.62572
KCNT2	0.0926446	0.535672
CFH	0.653037	6.51691e-07
CFHR3	0.140174	0.347341
CFHR1	-0.128283	0.390152
CFHR4	0.179025	0.228574
CFHR2	0.106585	0.475805
CFHR5	0.287154	0.0503417
F13B	0.130675	0.381302
ASPM	0.213136	0.150312
ZBTB41	0.226642	0.125534
CRB1	0.183616	0.216665
DENND1B	0.311453	0.033086
C1orf53	-0.137417	0.357002
LHX9	0.083551	0.576605
NEK7	0.39867	0.00550917
ATP6V1G3	-0.105476	0.480432
PTPRC	0.339226	0.0196677
NR5A2	0.534858	0.00010745
ZNF281	0.28621	0.0511359
KIF14	0.230631	0.11884
DDX59	0.131381	0.378713
CAMSAP2	0.431758	0.00244285
GPR25	0.0326655	0.827451
INAVA	0.107353	0.472611
KIF21B	0.239762	0.104538
CACNA1S	-0.127567	0.392826
ASCL5	0.180917	0.223613
TMEM9	-0.0102607	0.945426
IGFN1	-0.0984897	0.510131
PKP1	0.126018	0.398643
TNNT2	-0.156958	0.292057
LAD1	0.208002	0.16062
TNNI1	-0.0358977	0.810677
PHLDA3	0.157216	0.291252
CSRP1	0.430875	0.00249907
NAV1	0.39501	0.0059986
IPO9	0.0340201	0.820412
SHISA4	0.55922	4.38859e-05
LMOD1	0.204114	0.168762
TIMM17A	0.283771	0.0532374
RNPEP	0.621697	3.10034e-06
ELF3	0.055028	0.713341
GPR37L1	-0.125275	0.401453
ARL8A	0.52883	0.00013271
PTPN7	0.194136	0.191019
LGR6	0.308731	0.0347343
UBE2T	0.0782436	0.601135
PPP1R12B	0.175995	0.236678
SYT2	-0.00530603	0.971763
KDM5B	0.291601	0.0467302
RABIF	0.215582	0.145577
KLHL12	0.0451231	0.763284
ADIPOR1	0.43555	0.0022138
CYB5R1	0.396412	0.00580681
TMEM183A	0.290384	0.0476967
PPFIA4	0.19839	0.181288
MYOG	-0.0866705	0.562404
ADORA1	0.307527	0.0354849
MYBPH	0.292326	0.0461621
CHI3L1	0.498385	0.000363608
CHIT1	0.412381	0.00397165
BTG2	0.0410794	0.783963
FMOD	0.272359	0.0640108
PRELP	-0.125269	0.401477
OPTC	0.132365	0.37512
ATP2B4	0.384776	0.00757296
LAX1	0.241552	0.101897
ZC3H11A	0.279934	0.0566831
ZBED6	0.327526	0.0246193
SNRPE	-0.404851	0.0047615
SOX13	0.530624	0.000124679
ETNK2	0.0260268	0.862137
REN	-0.0478966	0.749193
KISS1	-0.0112652	0.940093
GOLT1A	-0.35966	0.0130273
PLEKHA6	0.154379	0.300158
PPP1R15B	0.29302	0.0456229
PIK3C2B	0.0560599	0.708201
MDM4	0.135754	0.362904
LRRN2	0.246123	0.0953829
NFASC	-0.333555	0.0219513
CNTN2	-0.271612	0.0647725
TMEM81	-0.0642728	0.66777
RBBP5	0.156329	0.294019
DSTYK	0.301929	0.0391511
TMCC2	0.0525251	0.725858
NUAK2	0.0363313	0.808433
KLHDC8A	0.0680194	0.649622
LEMD1	0.228427	0.122505
BLACAT1	0.495627	0.00039655
CDK18	0.403154	0.00495732
MFSD4A	-0.0823175	0.582265
ELK4	0.200035	0.177623
SLC45A3	0.0373739	0.803044
NUCKS1	0.109676	0.463026
RAB29	0.437722	0.00209133
SLC41A1	0.197783	0.182653
PM20D1	0.137605	0.356336
SLC26A9	0.172722	0.245648
RAB7B	0.384177	0.00767529
CTSE	-0.0814513	0.586255
RHEX	-0.119603	0.423273
AVPR1B	0.119264	0.424598
FAM72A	0.344907	0.0175843
SRGAP2	0.269625	0.0668342
IKBKE	0.266323	0.0703754
RASSF5	0.216154	0.144487
EIF2D	0.019134	0.898422
DYRK3	0.372817	0.00985525
MAPKAPK2	0.32984	0.0235645
IL10	0.523862	0.000157463
IL19	0.0757699	0.612721
IL20	0.163621	0.27179
IL24	-0.0378331	0.800673
FCMR	0.0115609	0.938524
PIGR	-0.0792696	0.596357
FCAMR	-0.0188291	0.900032
C1orf116	0.0110295	0.941344
PFKFB2	0.386169	0.00733959
YOD1	0.262965	0.0741267
C4BPB	0.307191	0.0356967
C4BPA	0.171731	0.248407
CD55	0.435927	0.00219209
CR2	-0.335559	0.0211201
CR1	0.465498	0.000976722
CR1L	0.212512	0.151539
CD46	0.394834	0.00602306
CD34	0.397435	0.00567034
PLXNA2	0.126014	0.398659
CAMK1G	0.327122	0.0248072
LAMB3	0.521661	0.000169716
G0S2	0.347985	0.0165358
HSD11B1	0.761557	5.11197e-10
TRAF3IP3	-0.0175476	0.906805
C1orf74	0.0558984	0.709005
IRF6	0.0281968	0.850767
UTP25	0.27171	0.064672
SYT14	0.0588044	0.694595
SERTAD4	-0.0203811	0.891839
HHAT	0.162382	0.275486
KCNH1	0.170366	0.252246
RCOR3	0.140897	0.344835
TRAF5	0.0552883	0.712043
RD3	0.230106	0.119705
SLC30A1	0.687863	9.19386e-08
NEK2	0.252354	0.0870285
LPGAT1	0.176958	0.234079
INTS7	0.230879	0.118434
DTL	0.2877	0.0498862
PPP2R5A	0.297554	0.0422286
PACC1	0.366716	0.0112322
NENF	-0.226408	0.125936
ATF3	0.596939	9.47197e-06
FAM71A	0.2576	0.0804471
BATF3	0.194127	0.19104
NSL1	0.29492	0.0441748
TATDN3	0.428937	0.00262656
SPATA45	-0.155327	0.297161
FLVCR1	0.154572	0.299546
VASH2	0.146281	0.326526
ANGEL2	0.24283	0.100042
RPS6KC1	0.36321	0.0120957
PROX1	0.228082	0.123086
SMYD2	0.203111	0.170911
PTPN14	0.206198	0.164361
CENPF	0.274535	0.0618321
KCNK2	0.337502	0.0203394
KCTD3	0.404774	0.00477019
USH2A	0.230054	0.119792
ESRRG	-0.182027	0.220738
GPATCH2	0.226256	0.126196
SPATA17	0.291533	0.046784
RRP15	0.34485	0.0176042
TGFB2	0.208896	0.158789
LYPLAL1	-0.299848	0.0405912
ZC3H11B	0.284693	0.0524348
SLC30A10	0.0492302	0.742446
EPRS1	-0.259079	0.0786642
BPNT1	0.0215639	0.885603
IARS2	0.24226	0.100866
RAB3GAP2	0.193175	0.193268
MARK1	0.105778	0.479171
C1orf115	-0.199411	0.179007
2021-03-02	-0.00837523	0.955443
2021-03-01	-0.0637877	0.670133
HLX	0.590472	1.24901e-05
DUSP10	0.276968	0.0594677
HHIPL2	0.120134	0.421202
TAF1A	0.358181	0.0134332
MIA3	0.300381	0.0402186
AIDA	0.34426	0.0178116
BROX	0.142645	0.338821
FAM177B	-0.179739	0.226692
DISP1	0.29701	0.0426244
TLR5	0.606677	6.17378e-06
SUSD4	-0.198663	0.180675
CCDC185	0.211463	0.153617
CAPN8	0.0708944	0.63583
CAPN2	0.501681	0.000327501
TP53BP2	0.375615	0.00927414
FBXO28	0.335936	0.0209666
DEGS1	0.32644	0.0251276
NVL	-0.499706	0.000348728
CNIH4	0.496703	0.00038339
WDR26	0.37516	0.00936648
CNIH3	-0.163899	0.270964
DNAH14	0.374927	0.00941412
LBR	0.249877	0.090278
ENAH	0.33718	0.0204671
SRP9	0.224248	0.129686
EPHX1	0.509307	0.000256046
TMEM63A	0.516273	0.000203453
LEFTY1	0.366879	0.0111933
AL117348.2	0.0990719	0.507621
PYCR2	0.0239788	0.872892
LEFTY2	-0.0729313	0.626132
SDE2	0.337468	0.020353
H3-3A	-0.0239126	0.87324
ACBD3	0.348224	0.0164568
MIXL1	-0.168941	0.256292
LIN9	0.193278	0.193025
PARP1	0.0296096	0.843381
STUM	0.105054	0.4822
ITPKB	0.00726824	0.961328
PSEN2	0.50389	0.000305148
COQ8A	0.0988847	0.508427
CDC42BPA	0.37602	0.00919248
ZNF678	0.205961	0.164857
SNAP47	0.231948	0.116691
JMJD4	0.0516688	0.730158
PRSS38	-0.055076	0.713101
WNT9A	0.195619	0.187584
WNT3A	0.456907	0.00124456
ARF1	0.526847	0.000142131
C1orf35	-0.167008	0.261852
MRPL55	-0.334943	0.0213724
GUK1	0.237889	0.107358
GJC2	-0.0972675	0.51542
IBA57	0.37187	0.010059
OBSCN	0.0112871	0.939977
TRIM11	0.324669	0.0259753
TRIM17	0.291257	0.0470015
H3-4	0.107924	0.470246
H2AW	-0.0707456	0.636541
H2BU1	-0.0307372	0.837496
RNF187	-0.183498	0.216966
RHOU	0.454905	0.00131566
RAB4A	-0.0336871	0.822141
AL117350.1	-0.0584975	0.696112
CCSAP	0.203059	0.171023
ACTA1	-0.0507131	0.734966
NUP133	0.183029	0.218162
ABCB10	0.361394	0.012565
TAF5L	0.33502	0.0213408
URB2	0.345072	0.0175268
GALNT2	0.569101	2.99052e-05
PGBD5	0.421716	0.00315365
COG2	0.254743	0.0839808
AGT	0.204779	0.167349
CAPN9	-0.00583138	0.968969
C1orf198	0.219785	0.1377
TTC13	0.133383	0.371424
ARV1	0.123635	0.407693
FAM89A	0.377057	0.00898619
TRIM67	0.112333	0.452195
AL109810.2	0.120879	0.418306
C1orf131	0.256213	0.0821474
GNPAT	0.184241	0.215077
EXOC8	0.317163	0.0298381
SPRTN	0.29934	0.0409489
EGLN1	0.290372	0.0477061
TSNAX	0.251559	0.0880613
TSNAX-DISC1	0.0485799	0.745733
DISC1	0.454034	0.00134772
SIPA1L2	0.541189	8.5707e-05
MAP10	0.054235	0.717299
NTPCR	-0.134198	0.368484
PCNX2	0.0373123	0.803362
MAP3K21	0.189016	0.203215
KCNK1	0.109427	0.464048
SLC35F3	0.14307	0.337369
COA6	0.10179	0.495988
TARBP1	0.243777	0.0986845
IRF2BP2	0.429636	0.00257993
TOMM20	-0.168073	0.258781
RBM34	-0.396682	0.00577051
ARID4B	0.294888	0.0441988
GGPS1	0.166234	0.264104
B3GALNT2	0.405245	0.00471699
GNG4	0.153022	0.304476
LYST	0.467189	0.000930557
NID1	0.433928	0.00230933
GPR137B	0.528848	0.000132627
ERO1B	0.243564	0.098988
EDARADD	0.548011	6.68338e-05
LGALS8	0.491095	0.000456559
HEATR1	0.31376	0.0317403
ACTN2	-0.0921019	0.538075
MTR	0.287496	0.0500557
MT1HL1	0.439105	0.00201652
RYR2	0.0278789	0.852431
ZP4	0.338804	0.0198302
MTRNR2L11	0.245661	0.0960257
CHRM3	0.17669	0.2348
FMN2	-0.160306	0.281754
GREM2	0.220057	0.1372
RGS7	-0.207318	0.162032
FH	0.0705878	0.637295
KMO	0.265518	0.0712608
OPN3	0.530741	0.000124173
CHML	0.214374	0.147901
WDR64	0.019845	0.894668
EXO1	0.0156216	0.916996
BECN2	0.252475	0.0868724
MAP1LC3C	0.0196446	0.895726
PLD5	-0.13812	0.354523
CEP170	0.329037	0.0239262
SDCCAG8	-0.118018	0.429486
AKT3	0.273374	0.0629872
ZBTB18	0.0985909	0.509694
C1orf100	-5.83066e-05	0.99969
ADSS2	0.342887	0.0183025
CATSPERE	0.102835	0.491549
DESI2	0.181053	0.22326
COX20	-0.0745044	0.618685
HNRNPU	0.251597	0.088012
EFCAB2	0.400008	0.00533918
KIF26B	0.169908	0.253541
SMYD3	-0.419257	0.00335322
TFB2M	0.15976	0.283416
CNST	0.0714107	0.633367
SCCPDH	0.395032	0.0059955
AHCTF1	0.315349	0.03084
ZNF670-ZNF695	0.577194	2.16412e-05
ZNF695	0.251431	0.0882289
ZNF670	0.279642	0.056952
ZNF669	0.343239	0.0181756
ZNF124	0.350816	0.015619
ZNF496	0.24686	0.094364
NLRP3	0.508397	0.00026376
OR2B11	0.236909	0.108857
GCSAML	0.124436	0.40464
OR2C3	0.0072394	0.961481
OR2G2	0.045139	0.763202
OR2G3	0.0197911	0.894953
OR13G1	0.184271	0.215001
OR6F1	0.00123181	0.993443
AC118470.1	NA	NA
OR14A2	0.370867	0.0102786
OR14K1	0.162851	0.274082
OR1C1	0.245661	0.0960257
OR14A16	0.245661	0.0960257
OR11L1	0.14999	0.314274
TRIM58	0.373078	0.00979974
OR2W3	0.246919	0.0942824
OR2T8	0.0723317	0.628981
OR2AJ1	0.245661	0.0960257
OR2L8	0.15924	0.285008
OR2AK2	0.276761	0.0596659
OR2L5	0.245661	0.0960257
OR2L2	0.332382	0.0224504
OR2L3	0.185678	0.211459
OR2L13	0.0758819	0.612194
OR2M5	0.167099	0.26159
OR2M2	0.167643	0.260018
OR2M3	0.245661	0.0960257
OR2M4	0.152668	0.30561
OR2T33	0.245661	0.0960257
OR2T12	0.154545	0.299631
OR2M7	0.245661	0.0960257
OR14C36	0.245661	0.0960257
OR2T4	-0.0698554	0.640801
OR2T6	0.0493089	0.742048
OR2T1	0.300857	0.0398877
OR2T2	0.218641	0.139811
[truncated: 17,610 more rows]

## Sheet: ESCA
symbol	correlation	pvalue
OR4F5	0.102395	0.168983
SAMD11	0.0315921	0.672025
NOC2L	0.0423492	0.570279
KLHL17	-0.0230131	0.757805
PLEKHN1	0.253277	0.00056104
PERM1	0.23239	0.00159487
HES4	0.34904	1.37143e-06
ISG15	0.081527	0.27391
AGRN	0.303886	3.03992e-05
RNF223	-0.0116038	0.876451
C1orf159	-0.036329	0.626337
TTLL10	0.0267926	0.719575
TNFRSF18	0.48351	4.71532e-12
TNFRSF4	-0.00495178	0.947105
SDF4	-0.0511524	0.492853
B3GALT6	0.0492514	0.509086
C1QTNF12	0.22256	0.00252963
UBE2J2	0.164938	0.026077
SCNN1D	0.256859	0.000464811
ACAP3	0.378662	1.35799e-07
PUSL1	-0.0839923	0.259614
INTS11	-0.0104357	0.888803
CPTP	0.0807007	0.278818
TAS1R3	-0.0650366	0.383061
DVL1	0.0483613	0.516782
MXRA8	0.251171	0.000625923
AURKAIP1	-0.0642591	0.388786
CCNL2	-0.0242358	0.745368
MRPL20	-0.0668599	0.369837
ANKRD65	0.640121	2.27481e-22
TMEM88B	0.294339	5.50206e-05
VWA1	-0.0585831	0.432126
ATAD3C	-0.154252	0.0376087
ATAD3B	-0.206271	0.00521125
ATAD3A	-0.0160226	0.830016
TMEM240	0.153903	0.0380476
SSU72	-0.00497024	0.946908
FNDC10	0.487304	3.03347e-12
MIB2	0.198389	0.00725917
MMP23B	0.153469	0.0386014
CDK11B	-0.160851	0.0300683
SLC35E2B	-0.206975	0.00505623
CDK11A	-0.209763	0.00448249
SLC35E2A	-0.144217	0.052094
NADK	-0.279053	0.00013632
GNB1	0.149584	0.0438579
CALML6	0.00222189	0.976252
TMEM52	-0.281677	0.000117093
CFAP74	-0.163539	0.0273891
GABRD	-0.21304	0.00388324
PRKCZ	-0.186482	0.0117158
FAAP20	0.0929831	0.211858
SKI	0.182624	0.0136045
MORN1	0.043109	0.563376
RER1	-0.18646	0.0117255
PEX10	0.135644	0.0678845
PLCH2	0.506556	2.96836e-13
PANK4	0.0395942	0.595639
HES5	0.298614	4.22922e-05
TNFRSF14	-0.56458	1.03415e-16
PRXL2B	-0.540717	3.29157e-15
MMEL1	-0.385704	7.56894e-08
TTC34	0.0143655	0.847369
ACTRT2	-0.00251725	0.973096
PRDM16	-0.383699	8.95227e-08
ARHGEF16	-0.0927141	0.213188
MEGF6	0.357584	7.2078e-07
TPRG1L	0.0601712	0.419729
WRAP73	0.0701859	0.34645
TP73	0.536624	5.79967e-15
CCDC27	0.246422	0.00079832
SMIM1	0.259645	0.000400791
LRRC47	0.212761	0.0039314
CEP104	0.0835464	0.262161
DFFB	-0.433237	1.00454e-09
C1orf174	-0.0414338	0.578648
AJAP1	0.338489	2.95798e-06
NPHP4	0.141907	0.0560146
KCNAB2	-0.212337	0.00400533
CHD5	-0.222516	0.00253477
RPL22	0.00836928	0.910719
RNF207	-0.217807	0.00314009
ICMT	0.183401	0.0132037
HES3	0.0835778	0.261981
GPR153	0.455269	1.06665e-10
ACOT7	0.233042	0.00154578
HES2	0.565891	8.48104e-17
ESPN	0.179474	0.0153391
TNFRSF25	0.143672	0.0529978
PLEKHG5	0.336507	3.40697e-06
NOL9	0.133118	0.0732178
TAS1R1	-0.0536811	0.471693
ZBTB48	0.0915072	0.219232
KLHL21	0.55129	7.35002e-16
PHF13	0.453949	1.22566e-10
THAP3	0.049828	0.504133
DNAJC11	-0.065462	0.37995
CAMTA1	0.144607	0.0514546
VAMP3	0.055459	0.457118
PER3	0.135199	0.0687999
UTS2	0.0829299	0.26571
TNFRSF9	0.0541319	0.467973
PARK7	-0.120471	0.105242
ERRFI1	0.0328286	0.659974
SLC45A1	0.0609088	0.414042
RERE	-0.132622	0.0743046
ENO1	0.395943	3.15607e-08
CA6	0.363704	4.49387e-07
SLC2A7	0.0459108	0.538272
SLC2A5	0.240809	0.00105798
GPR157	0.471817	1.77587e-11
H6PD	0.0683783	0.359042
SPSB1	0.536714	5.72883e-15
SLC25A33	-0.155928	0.0355569
TMEM201	0.232212	0.00160855
PIK3CD	0.402871	1.71681e-08
CLSTN1	0.468962	2.43621e-11
CTNNBIP1	0.537709	4.9953e-15
LZIC	0.0573256	0.44209
NMNAT1	-0.227149	0.00204441
RBP7	0.446239	2.72678e-10
UBE4B	0.29228	6.23639e-05
KIF1B	0.327749	6.28732e-06
PGD	0.463307	4.51867e-11
CENPS-CORT	0.201164	0.00646829
CENPS	0.0163645	0.826446
CORT	0.0832596	0.263808
DFFA	-0.0293988	0.693608
PEX14	0.0959923	0.197376
CASZ1	-0.0327312	0.66092
C1orf127	-0.20108	0.00649106
TARDBP	0.196205	0.00794114
AL109811.3	0.0142557	0.848522
MASP2	0.0208019	0.780452
SRM	0.0607782	0.415045
EXOSC10	-0.0662117	0.374506
MTOR	-0.014086	0.850304
ANGPTL7	0.0991521	0.182958
UBIAD1	-0.121021	0.103651
DISP3	0.364804	4.12388e-07
FBXO2	0.0106795	0.886222
FBXO44	0.245891	0.000820097
FBXO6	0.084916	0.254392
MAD2L2	0.342645	2.19268e-06
DRAXIN	0.421093	3.23359e-09
AGTRAP	0.367199	3.41609e-07
C1orf167	-0.0259786	0.727754
MTHFR	-0.283964	0.000102426
CLCN6	-0.0766009	0.304047
NPPA	-0.139581	0.0602053
NPPB	-0.0857693	0.249633
KIAA2013	-0.140359	0.0587755
PLOD1	0.181854	0.0140116
MFN2	0.248897	0.000703656
MIIP	-0.122225	0.100236
TNFRSF8	0.0767714	0.302968
TNFRSF1B	-0.452922	1.3649e-10
VPS13D	0.247784	0.00074487
DHRS3	0.165182	0.0258535
AADACL4	0.115067	0.121917
AADACL3	0.064083	0.39009
C1orf158	0.12332	0.0972058
PRAMEF12	-0.0765668	0.304263
PRAMEF1	0.143244	0.0537176
PRAMEF11	0.0893673	0.230246
HNRNPCL1	0.201891	0.00627436
PRAMEF2	0.059529	0.424717
PRAMEF4	0.169597	0.022089
PRAMEF10	0.0904334	0.224711
PRAMEF7	0.154064	0.0378448
PRAMEF6	0.252397	0.000587348
PRAMEF27	0.0401782	0.590221
HNRNPCL3	0.101535	0.172609
PRAMEF25	0.100747	0.175981
HNRNPCL2	0.0752986	0.312366
PRAMEF26	0.00964924	0.897135
HNRNPCL4	0.0843553	0.257553
PRAMEF9	0.186097	0.0118931
PRAMEF13	0.0903505	0.225138
PRAMEF18	0.0731711	0.326274
PRAMEF5	0.20848	0.00473891
PRAMEF8	0.0386179	0.604746
PRAMEF33	0.087851	0.238282
PRAMEF15	0.209048	0.00462371
PRAMEF14	0.144418	0.0517635
PRAMEF19	0.107001	0.150516
PRAMEF17	0.0702269	0.346168
PRAMEF20	0.259211	0.000410183
LRRC38	0.512639	1.38092e-13
PDPN	0.47515	1.22304e-11
PRDM2	0.39029	5.13464e-08
KAZN	0.586684	3.2388e-18
TMEM51	-0.486922	3.17173e-12
FHAD1	-0.213197	0.00385646
EFHD2	-0.214616	0.00362177
CTRC	0.0142602	0.848474
CELA2A	-0.0708282	0.342044
CELA2B	0.121416	0.102522
CASP9	0.0173775	0.815887
DNAJC16	-0.137263	0.0646352
AGMAT	-0.65007	3.09764e-23
DDI2	0.192545	0.00921174
RSC1A1	0.0858335	0.249277
PLEKHM2	0.527036	2.1225e-14
SLC25A34	-0.0705863	0.343699
TMEM82	-0.635301	5.82338e-22
FBLIM1	-0.068261	0.359869
UQCRHL	0.0337265	0.651276
SPEN	0.280967	0.000122024
ZBTB17	0.188462	0.010839
SRARP	0.151817	0.0407672
HSPB7	0.311038	1.92244e-05
CLCNKA	-0.00457866	0.951085
CLCNKB	0.238684	0.00117504
FAM131C	0.513158	1.29284e-13
EPHA2	-0.00211993	0.977341
ARHGEF19	0.682274	2.83436e-26
CPLANE2	0.0259888	0.727651
FBXO42	0.335475	3.66571e-06
SZRD1	0.208486	0.00473761
SPATA21	0.0731567	0.326369
NECAP2	-0.0169497	0.820342
NBPF1	0.0994673	0.181563
CROCC	0.471452	1.84937e-11
MFAP2	0.498693	7.80603e-13
ATP13A2	0.0378089	0.61234
SDHB	-0.146353	0.0486749
PADI2	-0.150141	0.0430684
PADI1	0.218515	0.00304149
PADI3	0.476684	1.02887e-11
PADI4	-0.101112	0.174411
PADI6	0.0770732	0.301066
RCC2	0.394681	3.52121e-08
ARHGEF10L	-0.365191	4.0008e-07
ACTL8	-0.21277	0.00392985
IGSF21	0.0576782	0.439283
KLHDC7A	-0.318933	1.14322e-05
PAX7	0.419695	3.68877e-09
TAS1R2	0.120781	0.104344
ALDH4A1	0.453147	1.33309e-10
IFFO2	0.596151	6.7687e-19
UBR4	0.0558761	0.453735
EMC1	0.229981	0.00178887
MRTO4	0.0161049	0.829156
AKR7A3	-0.625954	3.4399e-21
AKR7A2	-0.0407749	0.584708
SLC66A1	-0.0686566	0.357085
CAPZB	0.212073	0.00405219
MICOS10	-0.235399	0.00137953
NBL1	-0.0399484	0.59235
MICOS10-NBL1	-0.0446704	0.549317
HTR6	0.108399	0.145225
TMCO4	-0.219941	0.00285125
RNF186	-0.591631	1.43851e-18
OTUD3	-0.205211	0.00545236
PLA2G2E	-0.235326	0.00138445
PLA2G2A	-0.348684	1.40811e-06
PLA2G5	0.319981	1.06583e-05
PLA2G2D	-0.059975	0.421249
PLA2G2F	-0.0559969	0.452759
PLA2G2C	-0.143536	0.0532255
UBXN10	-0.481298	6.08294e-12
VWA5B1	-0.404494	1.48558e-08
CAMK2N1	-0.423891	2.48026e-09
MUL1	0.0964395	0.195287
FAM43B	0.439471	5.41248e-10
CDA	0.120338	0.105631
PINK1	0.140388	0.0587234
DDOST	-0.141083	0.05747
KIF17	0.208884	0.00465679
SH2D5	0.366743	3.54134e-07
HP1BP3	0.252865	0.00057322
EIF4G3	0.131727	0.0762973
ECE1	0.21498	0.00356356
NBPF3	0.209436	0.00454666
ALPL	0.282627	0.000110779
RAP1GAP	-0.0493169	0.508523
USP48	-0.0524179	0.482201
LDLRAD2	0.00416965	0.95545
HSPG2	-0.0447112	0.548952
CELA3B	-0.498944	7.57172e-13
CELA3A	-0.511133	1.67144e-13
CDC42	0.0512156	0.492318
WNT4	0.367207	3.41408e-07
ZBTB40	-0.00454478	0.951447
EPHA8	0.153453	0.0386212
C1QA	0.0925032	0.214235
C1QC	0.0979964	0.188139
C1QB	0.101177	0.174133
EPHB2	-0.286616	8.75837e-05
LACTBL1	0.12189	0.101178
TEX46	0.205445	0.00539825
KDM1A	0.277478	0.000149235
LUZP1	0.202361	0.00615157
HTR1D	-0.427352	1.7803e-09
HNRNPR	0.24144	0.00102537
ZNF436	0.57985	9.71888e-18
TCEA3	0.0264001	0.723515
ASAP3	0.438519	5.95359e-10
E2F2	0.189861	0.0102549
ID3	0.273891	0.000183045
RPL11	-0.0514096	0.490678
ELOA	0.175987	0.017482
PITHD1	0.15389	0.0380649
LYPLA2	-0.223369	0.00243716
GALE	-0.533067	9.42963e-15
HMGCL	-0.35815	6.90259e-07
FUCA1	-0.552693	6.00012e-16
CNR2	-0.165302	0.0257446
PNRC2	-0.365385	3.94024e-07
SRSF10	-0.0330502	0.657824
MYOM3	-0.225659	0.00219174
IL22RA1	-0.186011	0.0119331
IFNLR1	0.347689	1.51561e-06
GRHL3	0.539695	3.79448e-15
STPG1	0.384715	8.22393e-08
NIPAL3	0.127365	0.086639
RCAN3	0.186168	0.0118601
NCMAP	-0.383682	8.96483e-08
SRRM1	0.0310214	0.677617
CLIC4	0.503184	4.50681e-13
RUNX3	0.445541	2.92836e-10
SYF2	-0.0413732	0.579204
RSRP1	-0.22614	0.00214317
RHD	0.0483456	0.516918
TMEM50A	-0.13104	0.0778566
RHCE	0.00482507	0.948456
MACO1	-0.0652563	0.381452
LDLRAP1	0.106195	0.153635
MAN1C1	-0.0673943	0.366015
SELENON	0.110246	0.138456
AL020996.2	-0.0848622	0.254694
MTFR1L	-0.127634	0.0859712
AUNIP	0.137444	0.0642788
PAQR7	0.404878	1.43539e-08
STMN1	0.314471	1.53638e-05
PAFAH2	-0.460281	6.26022e-11
EXTL1	0.385482	7.71194e-08
SLC30A2	-0.0637551	0.392525
TRIM63	-0.235659	0.00136222
PDIK1L	0.0739296	0.32127
FAM110D	-0.146755	0.0480526
AL391650.1	-0.2527	0.000578168
ZNF593	-0.291254	6.6354e-05
CNKSR1	-0.108399	0.145226
CATSPER4	0.0534752	0.473397
CEP85	0.292385	6.19664e-05
SH3BGRL3	0.0414811	0.578214
UBXN11	-0.190716	0.00991181
CD52	-0.0587126	0.431107
CRYBG2	0.244181	0.000894008
ZNF683	0.00532538	0.94312
LIN28A	-0.0280436	0.707068
DHDDS	-0.186388	0.0117589
HMGN2	0.0521195	0.484701
RPS6KA1	-0.261954	0.00035401
ARID1A	0.261296	0.000366793
PIGV	0.139596	0.0601772
ZDHHC18	0.477489	9.39209e-12
SFN	0.503461	4.3557e-13
GPN2	0.0912185	0.220695
GPATCH3	-0.023364	0.754228
NUDC	-0.056471	0.448936
NR0B2	-0.638458	3.15242e-22
KDF1	0.0836183	0.261749
TRNP1	-0.363988	4.39541e-07
TENT5B	0.424035	2.44643e-09
SLC9A1	-0.238432	0.0011897
WDTC1	0.11536	0.120962
TMEM222	-0.066082	0.375444
SYTL1	0.569903	4.59812e-17
MAP3K6	0.512104	1.47806e-13
FCN3	-0.0811532	0.276123
CD164L2	0.338257	3.00751e-06
GPR3	0.0763581	0.305587
WASF2	0.504094	4.02846e-13
AHDC1	0.628892	1.98107e-21
FGR	0.0568334	0.446025
IFI6	0.0155943	0.834494
FAM76A	0.0483518	0.516864
STX12	-0.0875034	0.240152
PPP1R8	0.131422	0.076986
THEMIS2	0.0895212	0.229441
RPA2	0.0201633	0.787029
SMPDL3B	-0.511804	1.53521e-13
XKR8	-0.255241	0.000506228
EYA3	0.199877	0.00682493
PTAFR	0.111464	0.134121
DNAJC8	0.112967	0.12892
ATP5IF1	-0.406216	1.2731e-08
SESN2	-0.140019	0.0593968
MED18	-0.204224	0.00568609
PHACTR4	0.19583	0.00806378
RCC1	-0.0988865	0.184139
TRNAU1AP	0.0343251	0.645505
TAF12	0.0765127	0.304606
RAB42	0.0690639	0.354233
GMEB1	0.0447182	0.548889
YTHDF2	0.188839	0.0106787
OPRD1	-0.0936269	0.208697
EPB41	-0.273273	0.000189549
TMEM200B	0.504642	3.76427e-13
SRSF4	0.139637	0.060102
MECR	0.0497564	0.504747
PTPRU	0.100407	0.177451
MATN1	0.0134577	0.856908
LAPTM5	0.0696044	0.35047
SDC3	0.123474	0.0967851
PUM1	0.190129	0.0101464
NKAIN1	0.555653	3.89792e-16
SNRNP40	0.15402	0.0379009
ZCCHC17	0.135972	0.0672145
FABP3	-0.152876	0.0393667
SERINC2	-0.054204	0.46738
TINAGL1	-0.222176	0.00257461
HCRTR1	0.0629269	0.398715
PEF1	0.300845	3.68058e-05
COL16A1	0.155065	0.0366009
ADGRB2	0.400757	2.07041e-08
SPOCD1	0.291722	6.45047e-05
PTP4A2	-0.465327	3.62873e-11
KHDRBS1	0.247234	0.000766062
TMEM39B	0.393473	3.90848e-08
KPNA6	0.277866	0.000145955
TXLNA	0.173355	0.0192675
CCDC28B	0.0686661	0.357018
IQCC	0.0162623	0.827512
DCDC2B	-0.121908	0.101125
TMEM234	-0.114199	0.124773
EIF3I	0.0339903	0.64873
FAM167B	-0.160333	0.0306092
LCK	-0.254823	0.000517448
HDAC1	-0.0556251	0.455769
MARCKSL1	-0.363713	4.49092e-07
TSSK3	-0.06455	0.386638
FAM229A	-0.050825	0.495629
BSDC1	0.193629	0.00881774
AL033529.1	0.253445	0.000556159
ZBTB8B	0.269041	0.000240189
ZBTB8A	0.158283	0.0328333
ZBTB8OS	0.0616473	0.408393
RBBP4	0.174993	0.0181383
SYNC	0.497905	8.58778e-13
KIAA1522	0.122478	0.0995302
YARS1	0.0732707	0.325614
S100PBP	0.232149	0.0016134
FNDC5	0.279016	0.000136607
HPCA	-0.0466363	0.531864
TMEM54	-0.121342	0.102733
RNF19B	0.368808	3.00766e-07
AK2	0.000636786	0.993193
AZIN2	0.318548	1.17295e-05
TRIM62	0.360377	5.81697e-07
ZNF362	0.463906	4.235e-11
A3GALT2	0.00597448	0.936201
PHC2	-0.0745788	0.317028
ZSCAN20	-0.141501	0.0567278
CSMD2	0.128931	0.0828059
HMGB4	0.173486	0.0191747
C1orf94	0.0649777	0.383493
SMIM12	0.00398181	0.957455
GJB5	0.540143	3.56534e-15
GJB4	0.294399	5.48214e-05
GJB3	0.34697	1.59826e-06
GJA4	-0.160936	0.0299802
DLGAP3	0.240231	0.00108872
AC114490.2	0.0911598	0.220994
TMEM35B	-0.15469	0.0370624
ZMYM6	0.0259688	0.727853
ZMYM1	0.148152	0.0459401
SFPQ	0.233759	0.00149333
ZMYM4	0.0768051	0.302756
KIAA0319L	-0.178881	0.0156867
NCDN	0.21046	0.00434846
TFAP2E	0.189268	0.0104992
PSMB2	0.167412	0.023889
C1orf216	0.205639	0.00535394
CLSPN	0.0959478	0.197585
AGO4	0.162348	0.02855
AGO1	0.102003	0.170627
AGO3	0.131212	0.0774652
TEKT2	0.145706	0.0496902
ADPRHL2	0.119192	0.109018
COL8A2	0.608	8.85792e-20
TRAPPC3	0.204782	0.00555294
MAP7D1	0.539917	3.67937e-15
THRAP3	0.213316	0.0038363
SH3D21	0.0885404	0.234604
EVA1B	0.349031	1.37232e-06
STK40	-0.0540606	0.468561
LSM10	0.034804	0.640902
OSCP1	0.232178	0.00161111
MRPS15	0.214103	0.00370504
CSF3R	-0.1317	0.0763594
GRIK3	0.123215	0.0974937
ZC3H12A	0.0721944	0.33279
MEAF6	0.278606	0.000139879
SNIP1	0.11689	0.116076
DNALI1	-0.331906	4.71157e-06
GNL2	-0.0249558	0.738074
RSPO1	0.130014	0.0802345
C1orf109	0.0913351	0.220104
CDCA8	-0.0247248	0.740411
EPHA10	-0.510037	1.91917e-13
MANEAL	-0.272693	0.000195849
YRDC	0.100504	0.17703
C1orf122	0.144206	0.0521122
MTF1	0.182644	0.0135937
INPP5B	0.137395	0.0643756
SF3A3	0.168126	0.0232875
FHL3	0.298733	4.19822e-05
UTP11	0.245214	0.00084867
POU3F1	0.546929	1.37284e-15
RRAGC	0.380325	1.18441e-07
MYCBP	-0.056985	0.444811
AL139260.3	-0.0377106	0.613265
GJA9	-0.134795	0.0696401
RHBDL2	-0.0823605	0.269018
AKIRIN1	-0.0796473	0.285161
NDUFS5	0.154752	0.0369863
MACF1	0.307617	2.39709e-05
BMP8A	0.0524473	0.481954
PABPC4	0.200483	0.00665492
HEYL	0.0673228	0.366525
NT5C1A	0.18653	0.0116934
HPCAL4	0.244295	0.000888899
PPIE	0.331156	4.96501e-06
BMP8B	0.00799028	0.914746
OXCT2	-0.0266233	0.721274
TRIT1	0.254356	0.000530272
MYCL	0.396153	3.09915e-08
MFSD2A	0.217593	0.00317047
CAP1	0.16141	0.0294931
PPT1	0.293405	5.82462e-05
RLF	0.258837	0.000418452
TMCO2	-0.0927398	0.213061
ZMPSTE24	-0.035199	0.637116
COL9A2	-0.0907563	0.223053
SMAP2	-0.119294	0.108713
ZFP69B	-0.0423886	0.569921
ZFP69	0.157639	0.0335604
EXO5	0.214842	0.00358547
ZNF684	-0.133113	0.0732296
RIMS3	0.338508	2.95397e-06
NFYC	0.205854	0.00530503
KCNQ4	-0.0673059	0.366645
CITED4	0.467397	2.89368e-11
CTPS1	0.232764	0.00156654
SLFNL1	0.246317	0.000802584
SCMH1	-0.061016	0.413219
FOXO6	0.315001	1.4837e-05
EDN2	0.469386	2.32488e-11
HIVEP3	0.312314	1.76933e-05
GUCA2B	-0.407566	1.12729e-08
GUCA2A	-0.459098	7.10498e-11
FOXJ3	0.0990395	0.183458
RIMKLA	-0.208854	0.00466282
ZMYND12	-0.483749	4.58672e-12
PPCS	-0.197026	0.00767848
CCDC30	-0.114332	0.124331
PPIH	0.0195801	0.793047
YBX1	0.14494	0.0509155
CLDN19	0.00982075	0.895317
P3H1	0.305326	2.7747e-05
C1orf50	0.0911612	0.220987
TMEM269	-0.0075396	0.919538
SVBP	0.225041	0.00225571
ERMAP	0.460027	6.43278e-11
ZNF691	0.0278701	0.708799
SLC2A1	0.509117	2.15466e-13
FAM183A	0.45457	1.14817e-10
EBNA1BP2	0.104983	0.15841
CFAP57	0.228835	0.00188859
TMEM125	-0.459953	6.48373e-11
C1orf210	-0.302134	3.39492e-05
TIE1	-0.15202	0.0404965
MPL	-0.0671267	0.367926
CDC20	0.155765	0.0357514
ELOVL1	0.0204601	0.78397
MED8	0.0095681	0.897995
SZT2	0.00836359	0.910779
HYI	-0.117647	0.113717
PTPRF	0.365999	3.75494e-07
KDM4A	0.253662	0.000549883
ST3GAL3	0.59759	5.31108e-19
ARTN	0.678371	6.94066e-26
IPO13	0.395545	3.26715e-08
DPH2	-0.0615736	0.408955
ATP6V0B	-0.164774	0.026228
B4GALT2	0.407206	1.16455e-08
CCDC24	-0.00760227	0.918872
SLC6A9	0.478349	8.51907e-12
KLF17	0.363885	4.43096e-07
DMAP1	0.0835184	0.262322
ERI3	0.308891	2.2087e-05
RNF220	0.0328796	0.659479
TMEM53	-0.468116	2.67424e-11
ARMH1	-0.182424	0.0137092
KIF2C	0.16762	0.0237122
RPS8	0.0311334	0.676518
BEST4	-0.228268	0.00193976
PLK3	-0.0679951	0.361748
TCTEX1D4	-0.314875	1.49611e-05
BTBD19	-0.00751582	0.919791
PTCH2	-0.0108358	0.884569
EIF2B3	0.161113	0.029797
HECTD3	-0.300996	3.64605e-05
UROD	0.27733	0.000150507
ZSWIM5	-0.318894	1.14624e-05
HPDL	-0.45929	6.96018e-11
MUTYH	-0.152639	0.0396767
TOE1	-0.316376	1.35498e-05
TESK2	0.245557	0.000834083
CCDC163	-0.235078	0.0014012
MMACHC	-0.22638	0.00211925
PRDX1	0.366985	3.47437e-07
AKR1A1	-0.0816296	0.273304
NASP	0.167817	0.0235461
CCDC17	-0.234957	0.00140942
GPBP1L1	0.0101325	0.892013
TMEM69	0.362493	4.93821e-07
IPP	0.15012	0.0430991
MAST2	-0.141365	0.0569692
PIK3R3	-0.0839878	0.25964
AL358075.4	-0.00706056	0.924635
TSPAN1	-0.437721	6.44642e-10
P3R3URF	0.0715604	0.337064
POMGNT1	-0.010686	0.886154
LURAP1	0.28551	9.35143e-05
RAD54L	0.226255	0.0021317
LRRC41	0.380573	1.16044e-07
UQCRH	-0.0406756	0.585624
NSUN4	0.151873	0.040693
FAAH	-0.369749	2.79087e-07
DMBX1	-0.173123	0.0194316
KNCN	-0.0959429	0.197608
MKNK1	0.336471	3.41572e-06
MOB3C	0.421443	3.12861e-09
ATPAF1	0.207615	0.00491903
TEX38	-0.0708101	0.342167
EFCAB14	-0.123222	0.0974755
CYP4B1	0.00257236	0.972507
CYP4A11	0.0531617	0.475999
CYP4X1	0.194706	0.00844135
CYP4Z1	0.194477	0.00852007
CYP4A22	0.0890046	0.23215
PDZK1IP1	-0.291479	6.54619e-05
TAL1	-0.187121	0.0114259
STIL	-0.100442	0.1773
CMPK1	-0.44338	3.64945e-10
FOXE3	-0.120891	0.104025
FOXD2	-0.390686	4.96408e-08
TRABD2B	0.0291042	0.696526
SLC5A9	-0.368302	3.13083e-07
SPATA6	-0.260127	0.000390564
AGBL4	0.0460769	0.536802
BEND5	0.28837	7.89024e-05
ELAVL4	0.172424	0.0199352
DMRTA2	0.49856	7.93295e-13
FAF1	0.161141	0.0297691
CDKN2C	0.249035	0.000698699
C1orf185	0.0895534	0.229273
RNF11	0.448039	2.26634e-10
TTC39A	-0.382841	9.61547e-08
EPS15	-0.00331579	0.964566
OSBPL9	0.163317	0.0276021
NRDC	0.212085	0.00404994
RAB3B	0.150565	0.0424767
TXNDC12	0.0164345	0.825714
KTI12	-0.0139939	0.851271
BTF3L4	0.51568	9.36663e-14
ZFYVE9	0.45634	9.52566e-11
CC2D1B	-0.00467651	0.950041
ORC1	0.247488	0.000756213
PRPF38A	-0.0129999	0.861726
TUT4	0.368255	3.14248e-07
GPX7	0.395581	3.25699e-08
SHISAL2A	-0.0513116	0.491506
COA7	-0.097515	0.190328
ZYG11B	0.242657	0.000965008
ZYG11A	0.416915	4.78367e-09
ECHDC2	-0.217861	0.00313254
SCP2	-0.341649	2.35674e-06
PODN	0.0447627	0.548491
SLC1A7	-0.326286	6.9521e-06
CPT2	-0.111434	0.134226
CZIB	-0.0248102	0.739547
MAGOH	0.110283	0.138322
LRP8	0.458056	7.93983e-11
DMRTB1	-0.00822282	0.912275
GLIS1	0.335203	3.7368e-06
NDC1	-0.0460799	0.536775
YIPF1	0.00781766	0.916581
DIO1	-0.0126272	0.865652
HSPB11	0.351129	1.17391e-06
LRRC42	0.324405	7.90493e-06
LDLRAD1	-0.0695387	0.350926
TMEM59	-0.256561	0.000472201
TCEANC2	0.0064693	0.93093
AL357673.1	-0.0718998	0.334772
CDCP2	-0.0795623	0.285678
CYB5RL	-0.264287	0.000311938
MRPL37	0.0853133	0.252168
SSBP3	-0.0757109	0.309716
ACOT11	-0.190258	0.0100946
FAM151A	0.0351731	0.637364
MROH7	-0.0777284	0.296964
MROH7-TTC4	-0.0758104	0.309079
TTC4	0.30306	3.20263e-05
PARS2	-0.100339	0.177748
TTC22	0.269356	0.000236027
LEXM	0.33038	5.24058e-06
DHCR24	0.435949	7.68738e-10
TMEM61	0.0246876	0.740789
BSND	0.0475752	0.523628
PCSK9	0.256657	0.000469793
USP24	-0.0650802	0.382741
PLPP3	0.126278	0.0893836
PRKAA2	0.44126	4.52203e-10
FYB2	0.159347	0.0316625
C8A	-0.263865	0.000319183
C8B	0.0811621	0.27607
DAB1	0.188446	0.0108459
OMA1	-0.011076	0.882028
TACSTD2	0.513162	1.29216e-13
MYSM1	-0.0268431	0.719069
JUN	0.286591	8.77157e-05
FGGY	0.414329	6.07975e-09
HOOK1	-0.232529	0.00158428
CYP2J2	-0.352915	1.02676e-06
C1orf87	0.0594794	0.425103
NFIA	-0.0197402	0.791394
TM2D1	0.118948	0.109748
PATJ	0.203238	0.00592825
L1TD1	0.0844938	0.25677
KANK4	0.516564	8.36062e-14
USP1	0.13915	0.06101
DOCK7	0.12225	0.100164
ANGPTL3	-0.0202489	0.786147
ATG4C	-0.0851277	0.253205
FOXD3	0.504572	3.7971e-13
ALG6	-0.0102588	0.890676
ITGB3BP	0.0269048	0.71845
EFCAB7	0.24743	0.000758442
PGM1	0.0813755	0.274805
ROR1	-0.0626332	0.400924
UBE2U	0.168151	0.0232665
CACHD1	0.345658	1.75992e-06
RAVER2	-0.175767	0.0176256
JAK1	-0.161087	0.0298242
AK4	0.252011	0.000599254
DNAJC6	-0.0887622	0.233429
LEPROT	0.270564	0.00022067
LEPR	0.0853279	0.252087
PDE4B	0.0956218	0.199119
SGIP1	0.103464	0.164551
TCTEX1D1	0.00855049	0.908794
INSL5	-0.0857023	0.250004
WDR78	-0.0708858	0.34165
MIER1	-0.00781797	0.916578
SLC35D1	-0.212516	0.00397393
C1orf141	0.00501474	0.946433
IL23R	-0.325402	7.38558e-06
IL12RB2	0.37584	1.70987e-07
SERBP1	0.215881	0.00342333
GADD45A	0.242704	0.000962737
GNG12	0.120723	0.10451
DIRAS3	0.00610654	0.934794
WLS	0.000284591	0.996958
RPE65	0.0729561	0.327701
DEPDC1	0.211982	0.00406843
LRRC7	0.31417	1.56702e-05
LRRC40	0.110832	0.136356
SRSF11	-0.0296805	0.690821
ANKRD13C	-0.0749643	0.314525
HHLA3	0.0974892	0.190446
CTH	-0.446384	2.68639e-10
PTGER3	0.410806	8.40074e-09
ZRANB2	-0.0474421	0.524791
NEGR1	-0.025637	0.731196
LRRIQ3	0.0558502	0.453946
FPGT	0.0879405	0.237803
FPGT-TNNI3K	0.0356259	0.633035
TNNI3K	0.12578	0.0906658
LRRC53	-0.180136	0.0149592
ERICH3	0.294626	5.40638e-05
CRYZ	-0.276015	0.000162259
TYW3	-0.010446	0.888693
LHX8	0.214777	0.00359584
SLC44A5	0.291956	6.35989e-05
ACADM	0.024777	0.739884
RABGGTB	-0.143533	0.0532312
MSH4	-0.0810512	0.276729
ASB17	0.016216	0.827996
ST6GALNAC3	-0.22957	0.00182405
ST6GALNAC5	0.32893	5.79514e-06
PIGK	-0.0905475	0.224124
AK5	0.297588	4.50659e-05
AC118549.1	0.128203	0.0845709
USP33	0.00523882	0.944043
MIGA1	-0.0599055	0.421788
NEXN	0.132604	0.0743449
FUBP1	0.0162836	0.82729
DNAJB4	0.47883	8.06547e-12
GIPC2	-0.524187	3.09607e-14
PTGFR	0.031819	0.669807
IFI44L	0.109776	0.140154
IFI44	0.170175	0.0216335
ADGRL4	-0.267764	0.000257787
ADGRL2	0.327276	6.49516e-06
TTLL7	0.233103	0.00154125
PRKACB	0.133247	0.0729369
SAMD13	-0.434456	8.91009e-10
DNASE2B	-0.240478	0.00107551
RPF1	0.018544	0.80377
GNG5	-0.297074	4.65193e-05
SPATA1	-0.0721148	0.333325
CTBS	0.0139716	0.851506
SSX2IP	0.0469478	0.529124
LPAR3	0.637721	3.64027e-22
MCOLN2	-0.222705	0.00251279
WDR63	0.0853679	0.251864
MCOLN3	0.170642	0.0212704
SYDE2	-0.0479986	0.519935
C1orf52	0.180676	0.0146554
BCL10	-0.160878	0.0300403
DDAH1	-0.599676	3.72885e-19
CCN1	0.139379	0.0605803
ZNHIT6	0.175794	0.0176079
COL24A1	0.431421	1.19996e-09
ODF2L	0.265298	0.000295198
CLCA2	0.642965	1.2962e-22
CLCA1	-0.339505	2.75045e-06
CLCA4	0.346002	1.71607e-06
SH3GLB1	0.20585	0.0053058
SELENOF	-0.151131	0.0416963
HS2ST1	-0.0318208	0.66979
AC093155.3	-0.109093	0.142654
LMO4	0.158764	0.0323002
PKN2	-0.0703953	0.34501
GTF2B	-0.0821892	0.270018
KYAT3	-0.129053	0.0825127
RBMXL1	0.285352	9.43862e-05
GBP3	-0.34144	2.39257e-06
GBP1	0.160064	0.0308936
GBP2	-0.00982611	0.89526
GBP7	-0.159453	0.0315481
GBP4	-0.148122	0.0459856
GBP5	0.179963	0.0150575
GBP6	0.615806	2.21302e-20
LRRC8B	0.104806	0.159115
LRRC8C	0.380052	1.21136e-07
AC093423.3	-0.0796791	0.284968
LRRC8D	0.287997	8.06761e-05
ZNF326	0.0886438	0.234056
BARHL2	-0.177882	0.0162873
ZNF644	0.0632934	0.395968
HFM1	0.120834	0.104191
CDC7	0.194854	0.00839081
TGFBR3	0.00433588	0.953676
BRDT	0.0592107	0.427202
EPHX4	-0.140284	0.0589128
SETSIP	0.128394	0.0841047
BTBD8	-0.155515	0.0360537
C1orf146	0.00721157	0.923028
GLMN	0.00540181	0.942305
RPAP2	0.313183	1.67171e-05
GFI1	0.0616569	0.408321
EVI5	-0.0372408	0.617696
RPL5	-0.00290436	0.96896
DIPK1A	0.376861	1.5735e-07
MTF2	0.0298173	0.68947
TMED5	-0.164166	0.0267937
CCDC18	0.0369794	0.620169
DR1	0.33389	4.09943e-06
FNBP1L	-0.273073	0.000191701
BCAR3	0.100146	0.178585
DNTTIP2	0.333804	4.12453e-06
GCLM	0.451734	1.54534e-10
ABCA4	0.382231	1.01161e-07
ARHGAP29	-0.214049	0.00371402
ABCD3	-0.265147	0.000297638
F3	-0.0489215	0.511932
SLC44A3	-0.505804	3.25919e-13
CNN3	0.263925	0.000318149
ALG14	-0.211763	0.00410764
TLCD4	-0.0837905	0.260764
TLCD4-RWDD3	-0.0864111	0.246094
RWDD3	0.0328754	0.659519
PTBP2	0.0501395	0.501469
DPYD	0.247224	0.000766447
SNX7	-0.060419	0.417813
PLPPR5	0.347064	1.58719e-06
PLPPR4	0.315283	1.45641e-05
PALMD	0.500924	5.94795e-13
FRRS1	0.375717	1.72714e-07
AGL	0.210233	0.00439178
SLC35A3	-0.327046	6.59888e-06
MFSD14A	0.491633	1.8214e-12
SASS6	0.0945003	0.204464
TRMT13	0.0100705	0.89267
LRRC39	-0.243574	0.000921705
DBT	0.393262	3.98009e-08
RTCA	-0.101716	0.171838
CDC14A	-0.0254779	0.7328
GPR88	0.253587	0.000552048
VCAM1	0.038716	0.603828
EXTL2	0.183824	0.01299
SLC30A7	-0.214602	0.00362392
DPH5	0.177176	0.0167234
S1PR1	-0.243137	0.000942087
OLFM3	0.0107109	0.88589
COL11A1	0.398736	2.4733e-08
RNPC3	-0.177071	0.0167895
AMY2B	-0.333575	4.19137e-06
AMY2A	-0.188705	0.0107355
AMY1A	0.13529	0.0686122
AMY1B	0.0600182	0.420914
AMY1C	0.213295	0.00383988
PRMT6	0.0765648	0.304276
NTNG1	0.273799	0.000184002
VAV3	0.270027	0.000227368
SLC25A24	-0.258377	0.000428837
NBPF4	-0.12628	0.0893784
NBPF6	-0.0464313	0.533671
FAM102B	-0.255355	0.000503182
HENMT1	-0.391788	4.51725e-08
PRPF38B	-0.186351	0.0117758
FNDC7	-0.0612154	0.411691
STXBP3	-0.130307	0.0795488
AKNAD1	0.136156	0.0668422
GPSM2	0.227708	0.00199149
CLCC1	-0.06232	0.403288
WDR47	0.617358	1.6722e-20
TAF13	0.135702	0.0677657
TMEM167B	0.137727	0.0637267
C1orf194	-0.270764	0.000218216
KIAA1324	-0.2749	0.000172879
SARS1	0.107894	0.147119
CELSR2	0.659407	4.4513e-24
PSRC1	0.152492	0.03987
MYBPHL	-0.102885	0.166939
SORT1	-0.116498	0.117312
PSMA5	-0.136306	0.0665387
SYPL2	-0.0482297	0.517924
ATXN7L2	0.0601263	0.420076
CYB561D1	0.0664107	0.373068
AMIGO1	-0.0635302	0.3942
GPR61	0.0690391	0.354406
GNAI3	0.355638	8.35898e-07
GNAT2	-0.0548414	0.462153
AMPD2	-0.203133	0.00595463
GSTM4	0.0703482	0.345333
GSTM2	0.523336	3.46384e-14
GSTM1	0.0571511	0.443483
GSTM5	-0.0439392	0.55588
GSTM3	0.265715	0.000288532
EPS8L3	-0.581925	6.98066e-18
CSF1	0.141003	0.0576132
AHCYL1	0.0304408	0.683322
STRIP1	0.101947	0.170863
ALX3	0.328633	5.91513e-06
UBL4B	0.0910379	0.221615
SLC6A17	0.256514	0.000473368
KCNC4	-0.0909013	0.222312
RBM15	-0.0639093	0.391378
SLC16A4	-0.171297	0.0207711
LAMTOR5	-0.0431295	0.56319
PROK1	-0.232511	0.00158563
KCNA10	-0.354049	9.42697e-07
KCNA2	0.140824	0.0579352
KCNA3	-0.22263	0.00252146
CD53	-0.0422884	0.570834
LRIF1	0.094697	0.203519
DRAM2	-0.173921	0.0188702
CEPT1	-0.1387	0.0618576
DENND2D	-0.427451	1.76351e-09
CHI3L2	0.267484	0.000261797
CHIA	-0.0294674	0.692929
PIFO	-0.0583304	0.434118
OVGP1	-0.230769	0.00172322
WDR77	-0.0102432	0.890842
ATP5PB	-0.113876	0.125853
C1orf162	0.0749488	0.314625
TMIGD3	0.0573516	0.441883
ADORA3	-0.00448921	0.952039
RAP1A	-0.0914784	0.219377
INKA2	0.388932	5.76348e-08
DDX20	0.0739904	0.320871
KCND3	0.111484	0.134052
CTTNBP2NL	0.219296	0.00293591
WNT2B	0.483779	4.5711e-12
ST7L	0.0820678	0.270729
CAPZA1	0.126765	0.0881477
MOV10	-0.0194161	0.794743
RHOC	-0.179413	0.0153744
AL603832.3	0.152277	0.0401542
PPM1J	0.277994	0.000144883
TAFA3	0.213311	0.00383716
SLC16A1	0.0664948	0.372462
LRIG2	0.000928956	0.99007
MAGI3	-0.0493937	0.507862
PHTF1	-0.0579268	0.43731
RSBN1	0.0228071	0.759906
PTPN22	-0.200878	0.00654601
BCL2L15	-0.596544	6.3359e-19
AP4B1	-0.40197	1.85965e-08
DCLRE1B	0.180016	0.0150276
HIPK1	-0.0449127	0.547151
OLFML3	0.197427	0.00755284
SYT6	0.0899026	0.227455
TRIM33	0.0395021	0.596495
BCAS2	0.172714	0.0197253
DENND2C	0.595963	6.98563e-19
AMPD1	-0.216745	0.00329356
NRAS	0.0486311	0.514443
CSDE1	0.214797	0.00359276
SIKE1	0.160837	0.0300828
SYCP1	0.253872	0.000543892
TSHB	0.0805875	0.279495
TSPAN2	0.169879	0.0218654
NGF	0.401421	1.95234e-08
VANGL1	0.286419	8.86156e-05
CASQ2	0.217244	0.00322071
NHLH2	0.473665	1.4448e-11
SLC22A15	0.13431	0.0706604
MAB21L3	0.335987	3.53507e-06
ATP1A1	0.0203885	0.784707
CD58	0.146259	0.0488203
IGSF3	0.660022	3.90744e-24
CD2	-0.178076	0.0161692
PTGFRN	0.55067	8.03696e-16
CD101	0.338149	3.03078e-06
TTF2	0.168095	0.0233128
TRIM45	0.185996	0.01194
VTCN1	0.125433	0.0915658
MAN1A2	0.127113	0.0872705
TENT5C	-0.306437	2.5851e-05
GDAP2	0.0876671	0.239271
WDR3	0.068524	0.358017
SPAG17	0.522384	3.925e-14
TBX15	0.183997	0.0129037
WARS2	-0.00742018	0.920809
HAO2	-0.246355	0.000801062
HSD3B2	-0.215033	0.00355518
HSD3B1	0.00361429	0.961379
ZNF697	-0.0202345	0.786294
PHGDH	0.256462	0.000474662
HMGCS2	-0.492768	1.59156e-12
REG4	-0.588825	2.28323e-18
ADAM30	-0.0596561	0.423727
NOTCH2	0.286838	8.64366e-05
SEC22B	-0.26356	0.000324522
NBPF26	0.248944	0.000701984
PPIAL4A	-0.00070266	0.992489
FCGR1B	0.267048	0.000268164
FAM72B	0.100855	0.175518
SRGAP2C	0.232093	0.00161767
H3-2	0.0429656	0.564676
FAM72C	0.153735	0.0382618
PPIAL4E	-0.0406331	0.586016
NBPF15	0.0115715	0.876792
PPIAL4F	0.133099	0.0732604
SRGAP2B	0.333308	4.27087e-06
FAM72D	0.0513977	0.490779
PPIAL4D	0.0663453	0.37354
NBPF20	0.108215	0.145916
GPR89A	-0.12968	0.08102
PDZK1	-0.40779	1.10471e-08
CD160	-0.164911	0.0261018
RNF115	0.00372707	0.960174
POLR3C	0.0645877	0.38636
NUDT17	0.113953	0.125595
PIAS3	0.63118	1.28373e-21
ANKRD35	0.510645	1.77772e-13
ITGA10	-0.0994956	0.181438
PEX11B	0.00691376	0.926197
RBM8A	0.405347	1.37632e-08
AC243547.3	-0.0456117	0.540925
LIX1L	0.242515	0.000971869
ANKRD34A	0.143413	0.0534329
POLR3GL	-0.135225	0.0687452
TXNIP	-0.119934	0.106816
HJV	-0.077805	0.296486
NBPF10	0.227943	0.0019696
NOTCH2NLA	0.323008	8.69163e-06
PPIAL4H	-0.126866	0.0878907
NBPF12	0.0396387	0.595225
PRKAB2	0.124908	0.0929411
FMO5	-0.559121	2.33911e-16
CHD1L	-0.173349	0.0192714
BCL9	-0.0188924	0.800161
ACP6	-0.382645	9.77384e-08
GJA5	-0.0411782	0.580996
GJA8	0.105809	0.155144
GPR89B	-0.0736038	0.323413
NBPF11	-0.045969	0.537757
PPIAL4G	-0.011089	0.88189
NBPF14	0.234389	0.00144866
NUDT4B	-0.0194578	0.794311
PDE4DIP	-0.142496	0.054993
NBPF9	-0.0962222	0.1963
NBPF19	0.261631	0.000360237
PPIAL4C	-0.0642862	0.388586
FCGR1A	0.17532	0.0179204
H2BC18	0.128814	0.0830869
H3C13	0.18298	0.0134196
H4C14	0.045157	0.544971
H3C14	0.189386	0.0104501
H2AC18	0.0958288	0.198144
H2AC19	0.171005	0.0209926
H3C15	0.189386	0.0104501
H4C15	0.0992689	0.18244
H2BC21	0.278826	0.000138113
H2AC20	0.144192	0.0521346
H2AC21	0.0735155	0.323995
BOLA1	0.0761242	0.307075
SV2A	0.470706	2.00914e-11
SF3B4	0.317134	1.28865e-05
MTMR11	-0.524689	2.8975e-14
OTUD7B	0.0730612	0.327003
VPS45	0.091911	0.217196
PLEKHO1	0.365168	4.00797e-07
ANP32E	0.0912959	0.220302
CA14	-0.172645	0.0197747
APH1A	0.0694065	0.351845
C1orf54	0.0624234	0.402507
CIART	0.261708	0.000358743
MRPS21	0.00136569	0.985402
PRPF3	-0.108221	0.145891
RPRD2	0.214406	0.00365566
TARS2	-0.0340628	0.648032
ECM1	0.374965	1.8357e-07
ADAMTSL4	0.266611	0.000274689
MCL1	0.105648	0.155775
ENSA	0.282747	0.000110001
GOLPH3L	-0.284498	9.92629e-05
HORMAD1	0.128291	0.0843564
CTSS	-0.512918	1.33285e-13
CTSK	0.258704	0.000421422
ARNT	0.185498	0.0121741
SETDB1	-0.00223019	0.976163
CERS2	-0.146795	0.0479905
ANXA9	-0.282066	0.000114464
MINDY1	-0.128106	0.0848079
PRUNE1	0.296587	4.7936e-05
BNIPL	0.557642	2.91049e-16
C1orf56	-0.0804631	0.28024
CDC42SE1	0.576668	1.60695e-17
MLLT11	0.478186	8.67824e-12
GABPB2	0.106056	0.154175
SEMA6C	0.288119	8.00943e-05
TNFAIP8L2	0.101929	0.170939
SCNM1	0.157959	0.0331976
LYSMD1	0.319955	1.06769e-05
TMOD4	0.116709	0.116645
VPS72	0.180402	0.0148092
PIP5K1A	0.159458	0.0315427
PSMD4	0.161026	0.0298866
ZNF687	0.162331	0.0285661
PI4KB	0.133149	0.0731504
RFX5	-0.0713633	0.3384
SELENBP1	-0.469418	2.31671e-11
PSMB4	0.102704	0.167692
POGZ	0.0454227	0.542606
CGN	-0.489025	2.47878e-12
TUFT1	0.339091	2.83329e-06
SNX27	0.115006	0.122113
CELF3	-0.290558	6.91978e-05
RIIAD1	-0.126003	0.09009
MRPL9	0.0885266	0.234678
OAZ3	-0.0863836	0.246245
TDRKH	-0.225367	0.00222177
LINGO4	-0.310273	2.02011e-05
RORC	-0.436044	7.61582e-10
C2CD4D	-0.313304	1.65856e-05
THEM5	0.355899	8.19493e-07
THEM4	-0.304133	2.99277e-05
S100A10	0.023179	0.756113
S100A11	0.402814	1.72555e-08
TCHHL1	0.324093	8.07455e-06
TCHH	0.414237	6.13184e-09
RPTN	0.493276	1.49796e-12
HRNR	0.545611	1.65528e-15
FLG	0.582147	6.73726e-18
FLG2	0.444052	3.40866e-10
CRNN	0.272827	0.000194375
LCE5A	0.287555	8.28316e-05
CRCT1	0.376389	1.63519e-07
LCE3E	0.502976	4.62398e-13
LCE3D	0.476226	1.08347e-11
LCE3C	0.271162	0.000213412
LCE3B	0.123113	0.0977721
LCE3A	0.494184	1.34406e-12
LCE2D	0.267971	0.000254846
LCE2C	0.327474	6.4072e-06
LCE2B	0.312777	1.71662e-05
LCE2A	0.332195	4.61754e-06
LCE4A	-0.000328303	0.99649
C1orf68	0.519106	6.01988e-14
KPRP	0.528363	1.77786e-14
LCE1F	0.526164	2.38343e-14
LCE1E	0.359694	6.13118e-07
LCE1D	0.1468	0.0479823
LCE1C	0.540276	3.50028e-15
LCE1B	0.464205	4.09981e-11
LCE1A	0.228605	0.00190919
LCE6A	0.266722	0.00027301
SMCP	0.376949	1.56229e-07
IVL	0.5411	3.12076e-15
SPRR4	0.636515	4.6029e-22
SPRR1A	0.490766	2.0184e-12
SPRR3	0.391403	4.66858e-08
SPRR1B	0.501817	5.33164e-13
SPRR2D	0.478585	8.29334e-12
SPRR2A	0.476045	1.10578e-11
SPRR2B	0.519714	5.56215e-14
SPRR2E	0.476507	1.04957e-11
SPRR2F	0.437217	6.77864e-10
SPRR2G	0.525075	2.75334e-14
LELP1	0.149835	0.0435004
PRR9	0.44843	2.17692e-10
LOR	0.433842	9.46528e-10
PGLYRP3	0.513781	1.19418e-13
PGLYRP4	0.501686	5.41825e-13
S100A9	0.532187	1.06261e-14
S100A12	0.466844	3.07464e-11
S100A8	0.542378	2.60996e-15
S100A7A	0.482558	5.26253e-12
S100A7L2	0.0650716	0.382804
S100A7	0.412685	7.07307e-09
S100A6	-0.29113	6.68529e-05
[truncated: 18,377 more rows]

## Sheet: GBM
symbol	correlation	pvalue
[truncated: 19,609 more rows]

[truncated: 24 more sheets: HNSC, KICH, KIRC, KIRP, LAML, LGG, LIHC, LUAD, LUSC, MESO, OV, PAAD, PCPG, PRAD, READ, SARC, SKCM, STAD, TGCT, THCA …]
